# Supplementary material for: Genome-wide DNA methylation profiling of non-small cell lung carcinomas
Source: Epigenetics Chromatin. 2012 Jun 22;5:9. doi: 10.1186/1756-8935-5-9 (PMC3407794; doi:10.1186/1756-8935-5-9)
Supplement: Additional file 1 — TableS1. Data from all samples used in this study. [file 1756-8935-5-9-S1.xls]

## Sheet: NSCLC patients
Additional File 01
TableS1: Data from all samples used in this study
No.	Sample ID	Tissue type	Case ID	Gender	Age at Dignosis	Ethnicity
1	2209N	healthy	N/A	N/A	N/A	N/A
	2210T	N/A
2	2211N	healthy	N/A	N/A	N/A	N/A
	2212T	N/A
3	2213N*	healthy	SCC1	M	54.54	1
	2214T*	SCC
4	2215N	healthy	N/A	N/A	N/A	N/A
	2216T	N/A
5	2219N	healthy	N/A	N/A	N/A	N/A
	2220T	N/A
6	2221N	healthy	SCC9	M	73.14	1
	2222T	SCC
7	2223N	healthy	N/A	N/A	N/A	N/A
	2224T	N/A
8	2225N	healthy	N/A	N/A	N/A	N/A
	2226T	N/A
9	2227N	healthy	LCC5	F	65.29	1
	2228T	LCC
10	2235N*	healthy	SCC2	M	73.73	1
	2236T*	SCC
11	2237N	healthy	N/A	N/A	N/A	N/A
	2238T	N/A
12	2239N	healthy	SCC10	M	51.83	1
	2240T	SCC
13	2245N*	healthy	ADC1	F	66.26	1
	2246T*	ADC
14	2247N	healthy	ADC4	M	66.01	2
	2248T	ADC
15	2249N	healthy	LCC2	M	45.98	1
	2250T	LCC
16	2251N	healthy	SCC11	F	67.93	1
	2252T	SCC
17	2253N	healthy	N/A	N/A	N/A	N/A
	2254T	N/A
18	2255N*	healthy	ADC2	F	54.26	1
	2256T*	ADC
19	2257N*	healthy	ADC3	M	78.96	1
	2258T*	ADC
20	2259N	healthy	ADC8	F	75.08	1
	2260T	ADC
21	2261N*	healthy	SCC3	M	70.03	1
	2262T*	LCC
22	2263N	healthy	ADC5	M	75.12	1
	2264T	ADC
23	2265N	healthy	SCC4	M	63.03	1
	2266T	SCC
24	2267N	healthy	SCC5	M	64.8	1
	2268T	SCC
25	2269N	healthy	ADC16	M	60.27	1
	2270T	ADC
26	2271N	healthy	ADC15	M	72.33	1
	2272T	ADC
27	2277N	healthy	ADC9	M	73.47	1
	2278T	ADC
28	2279N	healthy	SCC6	M	66.06	1
	2280T	SCC
29	2285N	healthy	LCC6	M	77.8	1
	2286T	LCC
30	2287N	healthy	SCC12	M	70.27	1
	2288T	SCC
31	2293N	healthy	ADC10	M	59.66	1
	2294T	ADC
32	2295N	healthy	ADC11	M	62.27	1
	2296T	ADC
33	2297N	healthy	SCC8	M	59.91	1
	2298T	SCC
34	2301N	healthy	SCC13	M	76.71	1
	2302T	SCC
35	2303N	healthy	LCC3	F	69.57	1
	2304T	LCC
36	2305N	healthy	SCC14	M	62.15	1
	2306T	SCC
37	2307N	healthy	ADC7	F	69.34	1
	2308T	ADC
38	2309N	healthy	ADC6	F	40	1
	2310T	ADC
39	2311N	healthy	LCC4	F	64.15	1
	2312T	LCC
40	2315N	healthy	ADC12	M	52.24	1
	2316T	ADC
41	2317N	healthy	SCC7	M	62.7	1
	2318T	SCC
42	2325N	healthy	ADC13	M	62.64	1
	2326T	ADC
43	2330N	healthy	ADC14	M	63.54	1
	2348T	ADC
44	2381N	healthy	LCC7	N/A	N/A	2
	2382T	LCC
45	2383N	healthy	ADC17	N/A	N/A	2
	2384T	ADC
46	2387N	healthy	SCC15	N/A	N/A	2
	2388T	SCC
47	22he*	healthy	LCC1	F	56.58	1
	22tu*	LCC
48	67he	healthy	SCC16	M	79.89	1
	67tu	SCC
* Samples used in MethylCap-seq.
ADC: Adenocarcinoma; SCC: Squamous cell carcinoma; LCC: :Large cell carcinoma
Ethnicity: 1=Caucasian; 2=unknown; 3=other
