# Supplementary material for: Genome-wide DNA methylation profiling of non-small cell lung carcinomas
Source: Epigenetics Chromatin. 2012 Jun 22;5:9. doi: 10.1186/1756-8935-5-9 (PMC3407794; doi:10.1186/1756-8935-5-9)
Supplement: Additional file 2 — TableS2. High-throughput sequencing reads from all samples and replicate experiments. [file 1756-8935-5-9-S2.xls]

## Sheet: HTS_reads
Additional File 02
TableS2: HTS reads from all samples and replicate experiments
Sample	Sequenced reads		Mapped reads (Q>=15)		Unique reads
	R1	R2	R1	R2	R1	R2
2213N	23520751	43432658	10454508	17176471	9526861	13529253
2214T	22108659	39423791	11539328	19160318	10551768	14187876
2235N	22303747	38361502	10717172	16824208	9619047	13709204
2236T	16854176	38654041	8793685	18607361	8141431	14484869
2245N	20921229	36118546	9367036	17022646	8132802	12726159
2246T	22109493	37776051	10304629	18058216	7333999	14333853
2255N	24104731	45932423	11250236	19361461	10087412	16160441
2256T	20375350	43599897	10332751	19601611	9441639	14148718
2257N	20911413	44361193	10388448	19124272	9622326	15875606
2258T	22485475	45629032	11219874	20254399	10174203	16703815
2261N	21728715	40367488	8087723	17594812	7068828	14692164
2262T	24630635	47033404	11463288	17307368	10178066	13784052
TB0022he	22880893	42675632	9607363	17845094	8104807	13948856
TB0022tu	24671424	108128892	11372693	52157802	10374798	27384505
MRC_unmet	-	43430352	-	21477328	-	18461017
MRC_met	-	45768909	-	24587600	-	19073379
UUD_unmet	-	45270573	-	22839551	-	21081239
UUD_met	-	42716038	-	25148911	-	18606055
For both technical replicates (R1, R2) total number of reads, number of mapped reads with Solexa quality scores >= 15, and number of uniquely mapped reads per sample is shown. Fully methylated and unmethylated reference samples were done in biological replicates with no technical replicates. MRC_unmet = totally unmethylated DNA derived from MRC-5 cell line; MRC_met = totally methylated DNA derive…
