# Supplementary material for: Genome-wide DNA methylation profiling of non-small cell lung carcinomas
Source: Epigenetics Chromatin. 2012 Jun 22;5:9. doi: 10.1186/1756-8935-5-9 (PMC3407794; doi:10.1186/1756-8935-5-9)
Supplement: Additional file 9 — TableS3. Table with all DMRs found in this study. 14472 DMRs with chromosomal coordinates, log2 ratio, position where DMR is located regarding to genes and gene identities for DMRs that are in gene areas. [file 1756-8935-5-9-S9.xls]

## Sheet: ALL_14742_DMR's
Additional File 09
TableS3: All DMRs found in this study
DMRs, chromosomal locations, log ratios and positions															DMRs genes, names and symbols
overlapping region	Genomic position			log ratio of normalized methylation signal tumor vs. healthy							DMR overlapping in gene				DMRs genes	HGNC Approved Symbol	Approved Name	HGNC ID
	chr	start	stop	2214T	2236T	2246T	2256T	2258T	2262T	22tu	promoter	3' UTR	body
5S_rRNA.18	chr8	117104001	117104500	0	7.43971	0	0	0	8.39818	0	5S_rRNA.18	NA	NA		AAAS	AAAS	achalasia, adrenocortical insufficiency, alacrimia	HGNC:13666
5S_rRNA.214	chr1	226850501	226851000	0	3.83215	0	2.31395	0	0	0	5S_rRNA.214	NA	NA		AACS	AACS	acetoacetyl-CoA synthetase	HGNC:21298
5S_rRNA.43	chr1	181179501	181180000	0.243326	1.6116	-0.502142	0	-0.998061	3.48011	3.35655	5S_rRNA.43	NA	NA		AADAT	AADAT	aminoadipate aminotransferase	HGNC:17929
7SK.102	chr1	33574001	33574500	1.61224	0	0	0	-1.36373	7.51029	0	7SK.102	NA	NA		AAK1	AAK1	AP2 associated kinase 1	HGNC:19679
7SK.164	chr1	31089001	31089500	0	0	0	0	0	0	4.43488	7SK.164	NA	NA		AARSD1	AARSD1	alanyl-tRNA synthetase domain containing 1	HGNC:28417
7SK.46	chr7	154604001	154604500	1.02515	0	0	0.971903	-0.766577	0	0	7SK.46	NA	NA		AATK	AATK	apoptosis-associated tyrosine kinase	HGNC:21
AAAS	chr12	51991501	51992000	0.102759	1.11672	1.95364	0.908674	-0.73164	1.1311	0	NA	NA	AAAS		ABCA1	ABCA1	ATP-binding cassette, sub-family A (ABC1), member 1	HGNC:29
AACS	chr12	124182501	124183000	2.58636	0	0	0.767924	-0.162066	4.52778	3.86157	NA	NA	AACS		ABCA4	ABCA4	ATP-binding cassette, sub-family A (ABC1), member 4	HGNC:34
AADAT	chr4	171247001	171247500	0	0	0	0	3.91046	0	0	AADAT	NA	NA		ABCA7	ABCA7	ATP-binding cassette, sub-family A (ABC1), member 7	HGNC:37
AAK1	chr2	69631001	69631500	0.603916	0	0	0	0	4.17203	3.32492	NA	NA	AAK1		ABCB5	ABCB5	ATP-binding cassette, sub-family B (MDR/TAP), member 5	HGNC:46
AARSD1	chr17	38370501	38371000	0	-0.553404	0.512521	1.67211	-0.327756	-3.18339	-0.603536	NA	NA	AARSD1		ABCB8	ABCB8	ATP-binding cassette, sub-family B (MDR/TAP), member 8	HGNC:49
AATK	chr17	76723501	76724000	1.60592	0.662958	0.72584	-0.180345	-0.726595	0	4.11291	NA	NA	AATK		ABCB9	ABCB9	ATP-binding cassette, sub-family B (MDR/TAP), member 9	HGNC:50
AATK	chr17	76734501	76735000	0	0	0	0	-0.369556	0	5.98564	NA	NA	AATK		ABCC1	ABCC1	ATP-binding cassette, sub-family C (CFTR/MRP), member 1	HGNC:51
AATK	chr17	76748501	76749000	1.54315	-0.779884	-2.9542	-0.602383	-0.320911	-3.18616	1.24478	NA	NA	AATK		ABCC4	ABCC4	ATP-binding cassette, sub-family C (CFTR/MRP), member 4	HGNC:55
ABCA1	chr9	106643501	106644000	3.1262	2.06858	2.60417	0.919809	0	2.55001	3.98025	NA	NA	ABCA1		ABCC5	ABCC5	ATP-binding cassette, sub-family C (CFTR/MRP), member 5	HGNC:56
ABCA1	chr9	106687001	106687500	0	5.84405	1.61083	0	0	2.83449	0	NA	NA	ABCA1		ABCC6	ABCC6	ATP-binding cassette, sub-family C (CFTR/MRP), member 6	HGNC:57
ABCA1	chr9	106616501	106617000	1.70697	2.34734	2.19391	2.16228	0.608197	4.14349	7.07839	NA	NA	ABCA1		ABCC9	ABCC9	ATP-binding cassette, sub-family C (CFTR/MRP), member 9	HGNC:60
ABCA4	chr1	94263501	94264000	0.791819	0	2.65615	0	0.224718	0	0	NA	NA	ABCA4		ABCD1	ABCD1	ATP-binding cassette, sub-family D (ALD), member 1	HGNC:61
ABCA7	chr19	994501	995000	-0.407606	-0.0523247	-0.346175	0.336516	-0.416906	-2.68802	-0.132175	NA	NA	ABCA7		ABCF1	ABCF1	ATP-binding cassette, sub-family F (GCN20), member 1	HGNC:70
ABCB5	chr7	20674501	20675000	0	0.231441	-1.08552	0	0	-2.95151	0.0420629	NA	NA	ABCB5		ABCG1	ABCG1	ATP-binding cassette, sub-family G (WHITE), member 1	HGNC:73
ABCB8	chr7	150372501	150373000	0.51904	2.07868	0	1.85144	-0.726432	3.56249	6.49353	NA	ABCB8	NA		ABHD12	ABHD12	abhydrolase domain containing 12	HGNC:15868
ABCB9	chr12	121994501	121995000	1.4082	1.94164	1.19616	0.416751	0.108234	2.02431	3.31239	NA	NA	ABCB9		ABHD15	ABHD15	abhydrolase domain containing 15	HGNC:26971
ABCC1	chr16	16114001	16114500	2.01242	0	0	0	0	6.76817	0	NA	NA	ABCC1		ABHD2	ABHD2	abhydrolase domain containing 2	HGNC:18717
ABCC1	chr16	16119501	16120000	3.57006	0	6.68109	0	0	6.92478	0	NA	NA	ABCC1		ABHD8	ABHD8	abhydrolase domain containing 8	HGNC:23759
ABCC4	chr13	94581501	94582000	0.442384	0.830939	0.0401722	0.60493	-0.310838	2.53005	3.77727	NA	NA	ABCC4		ABI1	ABI1	abl-interactor 1	HGNC:11320
ABCC4	chr13	94693501	94694000	1.66026	-0.0342757	-0.383598	-0.123912	0.257443	3.0112	4.20451	NA	NA	ABCC4		ABL1	ABL1	c-abl oncogene 1, non-receptor tyrosine kinase	HGNC:76
ABCC4	chr13	94535501	94536000	0.414501	1.66106	0	0.896563	-1.46829	2.83727	7.53575	NA	NA	ABCC4		ABLIM1	ABLIM1	actin binding LIM protein 1	HGNC:78
ABCC5	chr3	185186001	185186500	3.9282	2.16022	2.4578	1.87601	0.913213	8.36196	0	NA	ABCC5	NA		ABLIM2	ABLIM2	actin binding LIM protein family, member 2	HGNC:19195
ABCC6	chr16	16194001	16194500	2.26734	1.78711	0	0	0	0	2.35123	NA	NA	ABCC6		ABLIM3	ABLIM3	actin binding LIM protein family, member 3	HGNC:29132
ABCC9	chr12	21985501	21986000	5.48906	4.70105	5.40625	3.12601	2.84112	2.06716	0	ABCC9	NA	NA		ABO	ABO	ABO blood group (transferase A, alpha 1-3-N-acetylgalactosaminyltransferase; transferase B, alpha 1-3-galactosyltransferase)	HGNC:79
ABCC9	chr12	21986001	21986500	3.4908	4.3154	1.40908	2.36961	2.11828	3.3547	0	ABCC9	NA	NA		ABR	ABR	active BCR-related gene	HGNC:81
ABCC9	chr12	21943501	21944000	-1.68112	1.16078	-0.596572	0.112453	0.487308	0	0	NA	NA	ABCC9		ABTB2	ABTB2	ankyrin repeat and BTB (POZ) domain containing 2	HGNC:23842
ABCD1	chrX	152646001	152646500	0	7.16502	-0.584447	-0.335787	0	4.00041	0.166626	NA	NA	ABCD1		ACACA	ACACA	acetyl-CoA carboxylase alpha	HGNC:84
ABCF1	chr6	30663501	30664000	2.05026	2.51098	1.09783	0	-1.05511	0	0	NA	NA	ABCF1		ACAD10	ACAD10	acyl-CoA dehydrogenase family, member 10	HGNC:21597
ABCG1	chr21	42552501	42553000	1.35838	2.37391	0	-0.12121	-0.408778	2.68362	0	NA	NA	ABCG1		ACADL	ACADL	acyl-CoA dehydrogenase, long chain	HGNC:88
ABHD12	chr20	25257501	25258000	1.30369	1.62347	0.856405	-0.27197	0.283966	2.72141	9.27564	NA	NA	ABHD12		ACAP1	ACAP1	ArfGAP with coiled-coil, ankyrin repeat and PH domains 1	HGNC:16467
ABHD12	chr20	25223001	25223500	0	1.87147	1.66951	1.69733	0.323384	6.30013	0	NA	ABHD12	NA		ACAT1	ACAT1	acetyl-CoA acetyltransferase 1	HGNC:93
ABHD15	chr17	24917001	24917500	-1.81893	1.64707	-0.825436	-0.673	-0.855472	-3.093	-0.228018	ABHD15	NA	NA		ACBD3	ACBD3	acyl-CoA binding domain containing 3	HGNC:15453
ABHD2	chr15	87470001	87470500	2.72858	7.40817	0	0	-0.0514151	8.6283	0	NA	NA	ABHD2		ACCN1	ACCN1	amiloride-sensitive cation channel 1, neuronal	HGNC:99
ABHD8	chr19	17264001	17264500	0	3.51693	0	-0.918186	-2.33002	0	3.02966	NA	ABHD8	NA		ACCN2	ACCN2	amiloride-sensitive cation channel 2, neuronal	HGNC:100
ABI1	chr10	27184501	27185000	0	0.889424	0.125465	1.05659	0.737773	3.42409	0	NA	NA	ABI1		ACCN4	ACCN4	amiloride-sensitive cation channel 4, pituitary	HGNC:21263
ABL1	chr9	132730501	132731000	1.21273	0	0	0	0	0	0	NA	NA	ABL1		ACE	ACE	angiotensin I converting enzyme (peptidyl-dipeptidase A) 1	HGNC:2707
ABL1	chr9	132743501	132744000	4.56444	0	4.50776	0	0	1.96367	0	NA	NA	ABL1		ACER1	ACER1	alkaline ceramidase 1	HGNC:18356
ABLIM1	chr10	116383001	116383500	0	1.83079	0	0	0	0	0	NA	NA	ABLIM1		ACN9	ACN9	ACN9 homolog (S. cerevisiae)	HGNC:21752
ABLIM2	chr4	8020501	8021000	0	0	0	0.403537	-1.19563	1.44551	6.1613	NA	NA	ABLIM2		ACO2	ACO2	aconitase 2, mitochondrial	HGNC:118
ABLIM2	chr4	8045001	8045500	0.306606	-0.166437	-0.490965	-0.232867	-0.202688	0.690724	6.755	NA	NA	ABLIM2		ACOT11	ACOT11	acyl-CoA thioesterase 11	HGNC:18156
ABLIM2	chr4	8098501	8099000	0.048464	1.09817	-0.117684	-0.580409	-0.0786693	-0.346425	3.9286	NA	NA	ABLIM2		ACOT12	ACOT12	acyl-CoA thioesterase 12	HGNC:24436
ABLIM2	chr4	8153001	8153500	-0.92086	-0.845433	0	-0.742457	-0.641729	0	0	NA	NA	ABLIM2		ACOT2	ACOT2	acyl-CoA thioesterase 2	HGNC:18431
ABLIM3	chr5	148573001	148573500	0	1.44717	0.506734	0	0.340164	0	4.10187	NA	NA	ABLIM3		ACOT7	ACOT7	acyl-CoA thioesterase 7	HGNC:24157
ABO	chr9	135140501	135141000	0	3.53189	0	0	1.36947	0	0	ABO	NA	NA		ACOT9	ACOT9	acyl-CoA thioesterase 9	HGNC:17152
ABR	chr17	947001	947500	-0.469888	-1.37408	0.306004	-0.225292	-0.232838	0	5.79944	NA	NA	ABR		ACOX1	ACOX1	acyl-CoA oxidase 1, palmitoyl	HGNC:119
ABR	chr17	911501	912000	-0.0316218	1.60067	0.376188	0.550286	-0.195099	0.395692	6.48005	NA	NA	ABR		ACOXL	ACOXL	acyl-CoA oxidase-like	HGNC:25621
ABTB2	chr11	34162501	34163000	-0.649054	1.08607	0.708752	-0.511642	-0.267698	0.786878	8.76424	NA	NA	ABTB2		ACP5	ACP5	acid phosphatase 5, tartrate resistant	HGNC:124
ABTB2	chr11	34137501	34138000	2.22677	6.10525	1.43299	1.66704	-0.368366	3.21645	0	NA	NA	ABTB2		ACSBG1	ACSBG1	acyl-CoA synthetase bubblegum family member 1	HGNC:29567
ABTB2	chr11	34203501	34204000	-0.405146	1.28633	0	0	0	2.86007	2.90394	NA	NA	ABTB2		ACSBG2	ACSBG2	acyl-CoA synthetase bubblegum family member 2	HGNC:24174
AC000036.5	chr22	49473001	49473500	1.17137	2.17271	1.69987	-0.368961	0.100989	1.13849	0	NA	NA	AC000036.5		ACSL1	ACSL1	acyl-CoA synthetase long-chain family member 1	HGNC:3569
AC000036.5	chr22	49502001	49502500	2.98579	0	1.35693	0	-0.422247	3.37687	7.2425	NA	NA	AC000036.5		ACSL6	ACSL6	acyl-CoA synthetase long-chain family member 6	HGNC:16496
AC000036.5	chr22	49517001	49517500	-0.278192	-0.517397	-0.158466	0.020073	0.780794	-3.27721	-0.930039	NA	NA	AC000036.5		ACSM5	ACSM5	acyl-CoA synthetase medium-chain family member 5	HGNC:26060
AC002115.6	chr19	40800501	40801000	1.74897	2.64383	1.94512	0.575625	0.0855446	1.94241	7.80207	NA	NA	AC002115.6		ACSS3	ACSS3	acyl-CoA synthetase short-chain family member 3	HGNC:24723
AC002115.6	chr19	40798501	40799000	1.15498	0.24573	1.66009	-0.785436	-0.466477	1.00323	4.91732	NA	NA	AC002115.6		ACTA1	ACTA1	actin, alpha 1, skeletal muscle	HGNC:129
AC002470.1	chr22	19642001	19642500	0	5.02465	0	0	0	0	0	AC002470.1	NA	NA		ACTB	ACTB	actin, beta	HGNC:132
AC002472.13	chr22	19740001	19740500	4.70777	3.37651	0	0	0	3.06504	8.62277	NA	NA	AC002472.13		ACTG1	ACTG1	actin, gamma 1	HGNC:144
AC002472.14	chr2	131949001	131949500	1.34723	0.842319	1.2076	1.54092	-0.25237	1.85735	6.48029	AC002472.14	NA	NA		ACTN1	ACTN1	actinin, alpha 1	HGNC:163
AC002472.8	chr22	19692501	19693000	-1.08894	0	3.93568	0	0	3.65887	0	NA	AC002472.8	NA		ACTN4	ACTN4	actinin, alpha 4	HGNC:166
AC003006.1	chr19	62911501	62912000	2.65001	3.5873	2.43756	2.94724	1.83502	4.40458	0	AC003006.1	NA	NA		ACTR3B	ACTR3B	ARP3 actin-related protein 3 homolog B (yeast)	HGNC:17256
AC003006.1	chr19	62912001	62912500	6.30407	3.10784	5.83719	2.32091	3.27074	5.28219	0	AC003006.1	NA	NA		ACTR8	ACTR8	ARP8 actin-related protein 8 homolog (yeast)	HGNC:14672
AC003682.1	chr19	62750001	62750500	1.05277	3.33535	3.07333	0.302206	-0.289018	4.43601	8.71219	NA	NA	AC003682.1		ACVR1	ACVR1	activin A receptor, type I	HGNC:171
AC004410.1	chr19	2298501	2299000	-0.621614	-0.848016	0	-0.174072	0.0142982	-1.31901	-1.29499	NA	NA	AC004410.1		ACVR1B	ACVR1B	activin A receptor, type IB	HGNC:172
AC004876.1	chr7	100633001	100633500	1.11696	-0.183983	0	-0.967469	-0.410206	0	7.42897	AC004876.1	NA	NA		ACVRL1	ACVRL1	activin A receptor type II-like 1	HGNC:175
AC004893.11	chr7	98467001	98467500	2.63457	3.06965	2.06072	0	-0.14967	3.91396	0	NA	NA	AC004893.11		ACY3	ACY3	aspartoacylase (aminocyclase) 3	HGNC:24104
AC004932.3	chr7	148934001	148934500	5.43094	0	0	0	0	0	0	NA	NA	AC004932.3		ADAM10	ADAM10	ADAM metallopeptidase domain 10	HGNC:188
AC004932.3	chr7	148909001	148909500	1.93233	2.68421	0.0810491	0	0	0	2.45934	NA	NA	AC004932.3		ADAM11	ADAM11	ADAM metallopeptidase domain 11	HGNC:189
AC005042.4	chr2	159287501	159288000	0	2.97662	3.93986	0	0.692083	2.75552	7.92426	NA	NA	AC005042.4		ADAM15	ADAM15	ADAM metallopeptidase domain 15	HGNC:193
AC005042.4	chr2	159295001	159295500	0.136014	0.477484	-0.604592	-0.124395	-0.237127	-2.09019	4.29875	NA	NA	AC005042.4		ADAM19	ADAM19	ADAM metallopeptidase domain 19	HGNC:197
AC005082.1	chrX	16682501	16683000	1.30172	1.00576	1.00703	-0.250297	-0.0109173	2.55253	2.65775	NA	AC005082.1	NA		ADAM33	ADAM33	ADAM metallopeptidase domain 33	HGNC:15478
AC005197.1	chr19	18879501	18880000	0.970492	2.41729	0.505502	0.218226	-0.321285	2.99928	6.3626	NA	AC005197.1	NA		ADAM7	ADAM7	ADAM metallopeptidase domain 7	HGNC:214
AC005280.1	chr14	73027501	73028000	0	6.10406	0	0	0	0	0	AC005280.1	NA	NA		ADAMTS10	ADAMTS10	ADAM metallopeptidase with thrombospondin type 1 motif, 10	HGNC:13201
AC005332.2	chr17	63707001	63707500	6.6645	2.85098	0	3.20617	0	0	0	AC005332.2	NA	NA		ADAMTS12	ADAMTS12	ADAM metallopeptidase with thrombospondin type 1 motif, 12	HGNC:14605
AC005332.2	chr17	63707501	63708000	6.05805	0	0	3.21816	0	0	0	AC005332.2	NA	NA		ADAMTS15	ADAMTS15	ADAM metallopeptidase with thrombospondin type 1 motif, 15	HGNC:16305
AC005332.2	chr17	63706501	63707000	3.79408	2.78704	1.34321	2.58304	1.37653	2.84119	0	AC005332.2	NA	NA		ADAMTS16	ADAMTS16	ADAM metallopeptidase with thrombospondin type 1 motif, 16	HGNC:17108
AC005726.4	chr6	149309501	149310000	0	0	-0.372341	0	0	3.60973	0	AC005726.4	NA	NA		ADAMTS17	ADAMTS17	ADAM metallopeptidase with thrombospondin type 1 motif, 17	HGNC:17109
AC005726.5	chr17	23914001	23914500	1.10732	0.691	0.179923	0.385824	0.490838	1.32753	2.89567	AC005726.5	NA	NA		ADAMTS2	ADAMTS2	ADAM metallopeptidase with thrombospondin type 1 motif, 2	HGNC:218
AC006019.3	chr7	153390001	153390500	0.581671	-0.72263	-1.11885	-0.563687	-0.323602	-0.555408	0	AC006019.3	NA	NA		ADAMTS7	ADAMTS7	ADAM metallopeptidase with thrombospondin type 1 motif, 7	HGNC:223
AC007405.2	chr2	171278001	171278500	1.71702	0.986461	-0.125556	0.0479589	-0.0586438	-3.07711	-5.17626	AC007405.2	NA	NA		ADAMTS9	ADAMTS9	ADAM metallopeptidase with thrombospondin type 1 motif, 9	HGNC:13202
AC008171.1	chr7	73454001	73454500	0	1.10175	2.84177	0.949765	0	0	0	NA	AC008171.1	NA		ADAMTSL2	ADAMTSL2	ADAMTS-like 2	HGNC:14631
AC008738.1	chr19	38486501	38487000	4.49463	1.70151	2.8138	3.28734	0.666597	0	-0.301624	AC008738.1	NA	NA		ADAMTSL3	ADAMTSL3	ADAMTS-like 3	HGNC:14633
AC009053.1	chr16	72955001	72955500	-0.255685	2.01072	0.515511	0.0532446	-0.0783439	0.754386	7.34287	NA	NA	AC009053.1		ADAP1	ADAP1	ArfGAP with dual PH domains 1	HGNC:16486
AC009086.1	chr16	29492501	29493000	1.95344	0	0.109167	0.901061	-0.620374	1.83057	0	NA	NA	AC009086.1		ADAP2	ADAP2	ArfGAP with dual PH domains 2	HGNC:16487
AC009142.1	chr16	81992001	81992500	2.05013	0	0	-0.292514	-1.29027	0	0	AC009142.1	NA	NA		ADARB1	ADARB1	adenosine deaminase, RNA-specific, B1	HGNC:226
AC009236.1	chr2	45268001	45268500	0	0	0	0	0	0	0	NA	NA	AC009236.1		ADARB2	ADARB2	adenosine deaminase, RNA-specific, B2	HGNC:227
AC009236.1	chr2	45270001	45270500	3.0136	0	0	0	0	0	0	NA	NA	AC009236.1		ADCK1	ADCK1	aarF domain containing kinase 1	HGNC:19038
AC009236.1	chr2	45298001	45298500	0.62593	1.77989	0.555828	0.0596564	-0.464164	2.6329	0	NA	NA	AC009236.1		ADCK3	ADCK3	aarF domain containing kinase 3	HGNC:16812
AC009336.1	chr2	176701001	176701500	4.77811	5.15172	0	2.26528	0.915027	0	2.81595	NA	AC009336.1	NA		ADCK4	ADCK4	aarF domain containing kinase 4	HGNC:19041
AC009336.1	chr2	176702001	176702500	4.13045	3.44615	1.97439	2.70242	2.15254	0	0	AC009336.1	NA	NA		ADCY1	ADCY1	adenylate cyclase 1 (brain)	HGNC:232
AC009533.1	chr12	9340001	9340500	2.17109	0	1.24081	0	-5.1715	5.48165	0	NA	NA	AC009533.1		ADCY2	ADCY2	adenylate cyclase 2 (brain)	HGNC:233
AC010282.1	chr5	115326501	115327000	2.71361	2.15226	0.389253	1.80023	1.87143	1.91794	-2.07038	AC010282.1	NA	NA		ADCY4	ADCY4	adenylate cyclase 4	HGNC:235
AC010336.1	chr19	7839001	7839500	-1.65924	-0.610616	-0.94668	0.5606	-1.34618	1.12165	2.37838	NA	AC010336.1	NA		ADCY5	ADCY5	adenylate cyclase 5	HGNC:236
AC010458.1	chr19	53247501	53248000	1.78267	0	0	0	-0.30541	0	4.07528	AC010458.1	NA	NA		ADCY8	ADCY8	adenylate cyclase 8 (brain)	HGNC:239
AC010491.1	chr5	14767001	14767500	3.24749	1.44343	0	0	-0.344573	0	0	AC010491.1	NA	NA		ADCY9	ADCY9	adenylate cyclase 9	HGNC:240
AC010506.1	chr19	57648501	57649000	2.79583	0	0	3.39638	1.30773	4.52848	0	AC010506.1	NA	NA		ADCYAP1	ADCYAP1	adenylate cyclase activating polypeptide 1 (pituitary)	HGNC:241
AC010536.1	chr16	86293501	86294000	0.225831	1.60254	-2.77059	-0.356067	-0.374991	-0.338913	-1.59937	AC010536.1	NA	NA		ADCYAP1R1	ADCYAP1R1	adenylate cyclase activating polypeptide 1 (pituitary) receptor type I	HGNC:242
AC010645.1	chr19	62990501	62991000	1.20279	1.09764	2.07514	0.137932	-0.819077	2.59188	4.59672	NA	NA	AC010645.1		ADHFE1	ADHFE1	alcohol dehydrogenase, iron containing, 1	HGNC:16354
AC010859.1	chr8	98007001	98007500	0	0	0.0597565	-0.428493	0	2.21295	0	NA	NA	AC010859.1		ADIPOQ	ADIPOQ	adiponectin, C1Q and collagen domain containing	HGNC:13633
AC010859.1	chr8	97726501	97727000	0	4.4838	0	0	0	0	0	AC010859.1	NA	NA		ADK	ADK	adenosine kinase	HGNC:257
AC011444.1	chr19	6023501	6024000	2.48482	0.592349	0	0	0	0	0	AC011444.1	NA	NA		ADM2	ADM2	adrenomedullin 2	HGNC:28898
AC011447.1	chr19	20210001	20210500	5.70329	0	0	0	0	0	0	AC011447.1	NA	NA		ADRA1A	ADRA1A	adrenergic, alpha-1A-, receptor	HGNC:277
AC011450.1	chr19	54522001	54522500	2.03458	0	2.30127	0	0.491018	4.20516	0	NA	AC011450.1	NA		ADRB3	ADRB3	adrenergic, beta-3-, receptor	HGNC:288
AC011491.6	chr19	6356001	6356500	2.48323	0.642192	1.01786	0	0.398468	0	4.2702	NA	NA	AC011491.6		ADRBK1	ADRBK1	adrenergic, beta, receptor kinase 1	HGNC:289
AC011500.1	chr19	44698001	44698500	0	0	0	0	3.64975	0	0	AC011500.1	NA	NA		ADRBK2	ADRBK2	adrenergic, beta, receptor kinase 2	HGNC:290
AC011742.4	chr6	85196501	85197000	0	0	1.77093	0	0	8.1304	3.74625	AC011742.4	NA	NA		ADSSL1	ADSSL1	adenylosuccinate synthase like 1	HGNC:20093
AC012621.2	chr16	19455501	19456000	0	0	4.42976	0	0	3.06044	0	NA	NA	AC012621.2		AES	AES	amino-terminal enhancer of split	HGNC:307
AC013268.3	chr18	54788001	54788500	1.50717	0	1.59449	-0.0639613	-0.666406	2.45309	2.14507	NA	NA	AC013268.3		AFAP1	AFAP1	actin filament associated protein 1	HGNC:24017
AC013486.1	chr15	72142001	72142500	2.40641	0	0	0	0	0	0	AC013486.1	NA	NA		AFAP1L2	AFAP1L2	actin filament associated protein 1-like 2	HGNC:25901
AC016739.2	chr2	176641001	176641500	5.63763	3.78049	2.48146	2.26878	0.921064	4.25731	0	NA	NA	AC016739.2		AFF1	AFF1	AF4/FMR2 family, member 1	HGNC:7135
AC016739.2	chr2	176644501	176645000	5.03532	3.02488	0	2.20071	0.9637	1.83913	0	NA	NA	AC016739.2		AFF3	AFF3	AF4/FMR2 family, member 3	HGNC:6473
AC016739.2	chr2	176658001	176658500	6.78975	3.70717	0.778069	2.92964	2.46826	0	0.965423	NA	NA	AC016739.2		AFF4	AFF4	AF4/FMR2 family, member 4	HGNC:17869
AC016739.2	chr2	176661001	176661500	5.75075	1.33653	-1.66312	0.44974	0.935888	0	0	NA	NA	AC016739.2		AFMID	AFMID	arylformamidase	HGNC:20910
AC016739.2	chr2	176676501	176677000	7.88212	6.01757	0	0	0	0	0	NA	NA	AC016739.2		AGAP1	AGAP1	ArfGAP with GTPase domain, ankyrin repeat and PH domain 1	HGNC:16922
AC016739.2	chr2	176677501	176678000	5.75201	3.58886	0	2.36405	1.2136	4.66572	1.20117	NA	NA	AC016739.2		AGAP2	AGAP2	ArfGAP with GTPase domain, ankyrin repeat and PH domain 2	HGNC:16921
AC016739.2	chr2	176678001	176678500	6.14223	6.67904	0	4.55679	2.21925	0	0	NA	NA	AC016739.2		AGBL2	AGBL2	ATP/GTP binding protein-like 2	HGNC:26296
AC016739.2	chr2	176678501	176679000	5.80156	4.7628	0	3.0276	1.86835	0	0	NA	NA	AC016739.2		AGBL3	AGBL3	ATP/GTP binding protein-like 3	HGNC:27981
AC016739.2	chr2	176685001	176685500	5.04464	4.45886	0	2.19182	1.63745	0	0	NA	NA	AC016739.2		AGBL4	AGBL4	ATP/GTP binding protein-like 4	HGNC:25892
AC016739.2	chr2	176685501	176686000	5.06912	5.90251	1.48358	1.86775	3.73465	2.29705	0.586847	NA	NA	AC016739.2		AGFG2	AGFG2	ArfGAP with FG repeats 2	HGNC:5177
AC016739.2	chr2	176687501	176688000	6.41921	4.93859	0	3.56008	0	0	0	NA	NA	AC016739.2		AGGF1	AGGF1	angiogenic factor with G patch and FHA domains 1	HGNC:24684
AC016739.2	chr2	176709001	176709500	7.06416	5.80101	0	0	0	0	0	NA	NA	AC016739.2		AGMAT	AGMAT	agmatine ureohydrolase (agmatinase)	HGNC:18407
AC016739.2	chr2	176709501	176710000	6.96929	6.5472	1.6548	1.36347	1.65054	3.27405	0	NA	NA	AC016739.2		AGPAT2	AGPAT2	1-acylglycerol-3-phosphate O-acyltransferase 2 (lysophosphatidic acid acyltransferase, beta)	HGNC:325
AC016739.2	chr2	176711501	176712000	5.5057	6.32675	0	5.59155	4.0295	0	0	NA	NA	AC016739.2		AGPAT3	AGPAT3	1-acylglycerol-3-phosphate O-acyltransferase 3	HGNC:326
AC016739.2	chr2	176712001	176712500	4.49764	5.00398	0	3.05387	1.47233	3.50954	0	NA	NA	AC016739.2		AGPAT4	AGPAT4	1-acylglycerol-3-phosphate O-acyltransferase 4 (lysophosphatidic acid acyltransferase, delta)	HGNC:20885
AC016739.2	chr2	176651501	176652000	0	5.62765	0	0	0.985312	6.06501	0	NA	NA	AC016739.2		AGPS	AGPS	alkylglycerone phosphate synthase	HGNC:327
AC016739.2	chr2	176640501	176641000	4.23566	4.81552	-0.025745	1.12335	1.83373	6.71097	0.888445	NA	NA	AC016739.2		AGRN	AGRN	agrin	HGNC:329
AC016739.2	chr2	176654501	176655000	5.62879	3.98715	1.11723	2.37417	0	5.62978	0	NA	NA	AC016739.2		AGT	AGT	angiotensinogen (serpin peptidase inhibitor, clade A, member 8)	HGNC:333
AC016739.2	chr2	176735501	176736000	5.31433	3.55869	3.16515	3.1602	0	1.84612	0.902026	NA	NA	AC016739.2		AGTRAP	AGTRAP	angiotensin II receptor-associated protein	HGNC:13539
AC016739.2	chr2	176640001	176640500	4.5039	3.0063	-0.0536541	2.01048	0.631647	5.55842	-3.04746	NA	NA	AC016739.2		AGXT	AGXT	alanine-glyoxylate aminotransferase	HGNC:341
AC016739.2	chr2	176747501	176748000	2.50651	-1.13784	-2.32965	0.20583	0.392417	-5.0079	-1.91347	NA	NA	AC016739.2		AGXT2L1	AGXT2L1	alanine-glyoxylate aminotransferase 2-like 1	HGNC:14404
AC016739.2	chr2	176751001	176751500	-3.39139	0	0.227917	-0.206412	0.841507	-3.43224	-5.44068	NA	NA	AC016739.2		AHCTF1	AHCTF1	AT hook containing transcription factor 1	HGNC:24618
AC018696.2	chr2	91066001	91066500	0.0185807	0	2.10384	-0.101422	0.00842281	0	0	NA	NA	AC018696.2		AHCYL2	AHCYL2	adenosylhomocysteinase-like 2	HGNC:22204
AC018696.2	chr2	91063001	91063500	-0.38434	0	-1.86119	0	-0.406415	-2.7441	0	NA	NA	AC018696.2		AHDC1	AHDC1	AT hook, DNA binding motif, containing 1	HGNC:25230
AC018890.1	chr6	27951501	27952000	-0.412343	-1.26728	-0.0520092	0.0396222	0	-0.0665471	-1.73452	NA	NA	AC018890.1		AHNAK	AHNAK	AHNAK nucleoprotein	HGNC:347
AC020907.4	chr19	40223001	40223500	2.74091	0	0.344436	1.95517	1.33461	0	2.16771	AC020907.4	NA	NA		AHRR	AHRR	aryl-hydrocarbon receptor repressor	HGNC:346
AC020907.4	chr19	40223501	40224000	6.74259	3.71662	0	0	0	0	0	AC020907.4	NA	NA		AHSG	AHSG	alpha-2-HS-glycoprotein	HGNC:349
AC021218.2	chr7	155450001	155450500	1.41316	2.02506	1.20515	-0.500265	-0.255845	1.81327	7.23058	NA	NA	AC021218.2		AHSP	AHSP	alpha hemoglobin stabilizing protein	HGNC:18075
AC022415.1	chr19	12064501	12065000	3.42337	2.81956	0	0	0	4.20867	3.15192	AC022415.1	NA	NA		AIF1L	AIF1L	allograft inflammatory factor 1-like	HGNC:28904
AC023830.1	chr16	4553501	4554000	0.93618	0.421806	0.583937	-0.172902	0.724262	-2.3125	0	NA	NA	AC023830.1		AIFM3	AIFM3	apoptosis-inducing factor, mitochondrion-associated, 3	HGNC:26398
AC025171.1	chr5	43077501	43078000	0	6.24028	0	0	0	0	0	AC025171.1	NA	NA		AIG1	AIG1	androgen-induced 1	HGNC:21607
AC025181.1	chr5	32244501	32245000	0	-0.303629	-1.34616	1.4731	0	-1.8355	0	NA	AC025181.1	NA		AIM1	AIM1	absent in melanoma 1	HGNC:356
AC025279.1	chr16	29227001	29227500	2.66487	0	0	0	0	0	0	NA	NA	AC025279.1		AIM1L	AIM1L	absent in melanoma 1-like	HGNC:17295
AC025279.1	chr16	29220501	29221000	0.359911	0	0.710302	-0.306341	-0.370034	0	3.964	NA	NA	AC025279.1		AJAP1	AJAP1	adherens junctions associated protein 1	HGNC:30801
AC026271.6	chr17	15582001	15582500	0.627507	-0.387066	-0.148374	0.338323	-0.279879	-4.0936	1.26886	NA	NA	AC026271.6		C9orf98	AK8	adenylate kinase 8	HGNC:26526
AC044913.1	chr15	23822001	23822500	-1.43041	-0.894484	0.269159	0.706475	0	-3.59026	0.0900098	NA	NA	AC044913.1		AKAP1	AKAP1	A kinase (PRKA) anchor protein 1	HGNC:367
AC046176.1	chr8	57059001	57059500	1.25813	0	0	0	-0.654336	2.79976	0	NA	NA	AC046176.1		AKAP12	AKAP12	A kinase (PRKA) anchor protein 12	HGNC:370
AC046176.1	chr6	80544501	80545000	0.293034	0.0808528	-0.603257	-0.455329	0.453007	4.27034	-0.376507	NA	NA	AC046176.1		AKAP13	AKAP13	A kinase (PRKA) anchor protein 13	HGNC:371
AC053481.1	chr17	57697001	57697500	0.539833	0	0	0	2.03252	0	0	NA	AC053481.1	NA		AKAP5	AKAP5	A kinase (PRKA) anchor protein 5	HGNC:375
AC061975.3	chr17	23606001	23606500	2.35771	0	3.94119	0	0	0	0	AC061975.3	NA	NA		AKAP6	AKAP6	A kinase (PRKA) anchor protein 6	HGNC:376
AC064836.3	chr17	6289001	6289500	0.638709	0.898524	1.80178	0.231731	0.328253	1.08066	1.16954	AC064836.3	NA	NA		AKAP8	AKAP8	A kinase (PRKA) anchor protein 8	HGNC:378
AC064852.5	chr2	233303501	233304000	-5.073	-0.931312	0.291844	0	0.291274	0.501771	-0.79335	AC064852.5	NA	NA		AKAP9	AKAP9	A kinase (PRKA) anchor protein (yotiao) 9	HGNC:379
AC069214.1	chr12	119805001	119805500	1.05217	2.22909	0	0	0	1.89173	0	NA	NA	AC069214.1		AKD1	AKD1	adenylate kinase domain containing 1	HGNC:33814
AC069214.1	chr12	119812001	119812500	1.42916	0.973103	0.644918	1.57051	0	1.42789	4.12928	NA	NA	AC069214.1		AKNA	AKNA	AT-hook transcription factor	HGNC:24108
AC073072.5	chr7	22733501	22734000	1.72142	1.11046	0.621989	0.0389085	0.178005	-6.10284	-1.81622	AC073072.5	NA	NA		AKR1B1	AKR1B1	aldo-keto reductase family 1, member B1 (aldose reductase)	HGNC:381
AC073091.2	chr14	19991501	19992000	-0.702808	1.30075	0.1686	0.197903	-0.429251	1.70836	5.42674	AC073091.2	NA	NA		AKR7A2	AKR7A2	aldo-keto reductase family 7, member A2 (aflatoxin aldehyde reductase)	HGNC:389
AC073621.2	chr4	54105501	54106000	1.8125	0	0	0	0	0	0	NA	NA	AC073621.2		AKR7A3	AKR7A3	aldo-keto reductase family 7, member A3 (aflatoxin aldehyde reductase)	HGNC:390
AC073624.1	chr17	74534001	74534500	1.06869	1.5725	2.13523	0.0414673	-0.457359	-1.69348	6.82098	AC073624.1	NA	NA		AKT2	AKT2	v-akt murine thymoma viral oncogene homolog 2	HGNC:392
AC084125.1	chr8	145718501	145719000	-0.517411	2.32357	0.0543359	0.228979	0.238978	-1.86822	-4.99265	NA	AC084125.1	NA		AKT3	AKT3	v-akt murine thymoma viral oncogene homolog 3 (protein kinase B, gamma)	HGNC:393
AC084125.1	chr8	145719001	145719500	0.160909	1.31381	-0.361957	1.30094	0.0422618	-2.25021	-3.50922	NA	AC084125.1	NA		ALDH18A1	ALDH18A1	aldehyde dehydrogenase 18 family, member A1	HGNC:9722
AC084199.1	chr12	102847001	102847500	6.42861	0	0	0	0	0	0	AC084199.1	NA	NA		ALDH1A2	ALDH1A2	aldehyde dehydrogenase 1 family, member A2	HGNC:15472
AC090519.2	chr19	19649501	19650000	1.43007	1.48371	1.72495	1.45247	-0.292321	3.44013	8.17851	AC090519.2	NA	NA		ALDH1A3	ALDH1A3	aldehyde dehydrogenase 1 family, member A3	HGNC:409
AC090616.2	chr17	27524501	27525000	1.86509	0.698072	0.540478	0	-0.221273	0.368358	1.04876	NA	NA	AC090616.2		ALDH2	ALDH2	aldehyde dehydrogenase 2 family (mitochondrial)	HGNC:404
AC090673.1	chr12	64562001	64562500	2.00655	1.2172	-6.51872	-0.858642	-0.575517	-7.01356	-5.22711	AC090673.1	NA	NA		ALDH3A2	ALDH3A2	aldehyde dehydrogenase 3 family, member A2	HGNC:403
AC091738.1	chr7	71913501	71914000	1.59049	0	0	0	-0.885945	0	0	NA	NA	AC091738.1		ALDH3B1	ALDH3B1	aldehyde dehydrogenase 3 family, member B1	HGNC:410
AC091738.1	chr7	71917001	71917500	-0.169473	0.290316	2.98939	-0.121564	-1.23374	-0.266712	4.18173	NA	NA	AC091738.1		ALDH4A1	ALDH4A1	aldehyde dehydrogenase 4 family, member A1	HGNC:406
AC091738.1	chr7	71935501	71936000	-2.82465	-0.642123	1.98742	0	0	2.0907	0	AC091738.1	NA	NA		ALDH6A1	ALDH6A1	aldehyde dehydrogenase 6 family, member A1	HGNC:7179
AC091801.1	chr7	3176501	3177000	1.31014	1.21696	0.216482	0	0.0181915	0	4.6098	NA	NA	AC091801.1		ALDH7A1	ALDH7A1	aldehyde dehydrogenase 7 family, member A1	HGNC:877
AC091878.1	chr5	17265501	17266000	-0.545933	0	0.522226	0.993913	-0.531544	-0.296297	-2.12211	NA	NA	AC091878.1		ALDH9A1	ALDH9A1	aldehyde dehydrogenase 9 family, member A1	HGNC:412
AC092067.1	chr19	19414001	19414500	1.67985	2.86409	1.24293	0.539793	0.515235	3.63251	5.45442	NA	AC092067.1	NA		ALG6	ALG6	asparagine-linked glycosylation 6, alpha-1,3-glucosyltransferase homolog (S. cerevisiae)	HGNC:23157
AC092296.2	chr19	41601001	41601500	4.84421	0	0	0	1.66735	4.36561	0	AC092296.2	NA	NA		ALG8	ALG8	asparagine-linked glycosylation 8, alpha-1,3-glucosyltransferase homolog (S. cerevisiae)	HGNC:23161
AC092535.1	chr4	1184501	1185000	0	0	0	0.386418	0	0	5.5001	AC092535.1	NA	NA		ALK	ALK	anaplastic lymphoma receptor tyrosine kinase	HGNC:427
AC092535.3	chr4	1132501	1133000	0	1.07226	2.23421	0.00603891	0.264848	3.75206	4.30758	NA	NA	AC092535.3		ALMS1	ALMS1	Alstrom syndrome 1	HGNC:428
AC093726.4	chr7	154493001	154493500	4.46524	0	0	3.647	1.39208	0	0	AC093726.4	NA	NA		ALOX12B	ALOX12B	arachidonate 12-lipoxygenase, 12R type	HGNC:430
AC096664.2	chr12	54960001	54960500	1.20251	0	1.15809	-0.176474	0.1052	3.36126	2.7644	NA	NA	AC096664.2		ALOX15B	ALOX15B	arachidonate 15-lipoxygenase, type B	HGNC:434
AC099489.1	chr16	11465001	11465500	0.902567	3.09701	0.334886	-0.734325	-1.01933	1.78897	3.80941	NA	NA	AC099489.1		ALOX5	ALOX5	arachidonate 5-lipoxygenase	HGNC:435
AC099489.1	chr16	11457501	11458000	2.69641	0	3.5371	0.607581	-0.0771176	0	0	NA	NA	AC099489.1		ALPL	ALPL	alkaline phosphatase, liver/bone/kidney	HGNC:438
AC099759.1	chr7	22506001	22506500	5.06378	2.10028	-0.683327	0	0.0685947	0	0	AC099759.1	NA	NA		ALX1	ALX1	ALX homeobox 1	HGNC:1494
AC099759.1	chr7	22440001	22440500	0	0	0	0	0	0	0	NA	NA	AC099759.1		ALX4	ALX4	ALX homeobox 4	HGNC:450
AC099759.1	chr7	22467501	22468000	2.73141	2.99182	0	-0.552522	-0.921909	0.695688	0	NA	NA	AC099759.1		AMBP	AMBP	alpha-1-microglobulin/bikunin precursor	HGNC:453
AC103965.1	chr15	82539501	82540000	5.80771	5.88092	0	0	4.04838	0	0	AC103965.1	NA	NA		AMBRA1	AMBRA1	autophagy/beclin-1 regulator 1	HGNC:25990
AC104304.1	chr3	46594001	46594500	-1.85137	0.304225	-0.655766	0.316663	0.908285	-1.1764	0.253742	AC104304.1	NA	NA		AMD1	AMD1	adenosylmethionine decarboxylase 1	HGNC:457
AC104758.2	chr15	76022501	76023000	0	0	0	0.438679	0	0	0	AC104758.2	NA	NA		AMDHD1	AMDHD1	amidohydrolase domain containing 1	HGNC:28577
AC105342.1	chr16	87987501	87988000	2.46955	2.40202	0	1.72916	0	2.72861	1.71533	NA	NA	AC105342.1		AMH	AMH	anti-Mullerian hormone	HGNC:464
AC105342.1	chr16	87962001	87962500	0	0	0.912671	0	0	1.50416	0	NA	NA	AC105342.1		AMHR2	AMHR2	anti-Mullerian hormone receptor, type II	HGNC:465
AC105342.1	chr16	88013501	88014000	1.42887	2.33803	1.1785	0.358275	0.664719	3.47029	4.29626	NA	NA	AC105342.1		AMIGO1	AMIGO1	adhesion molecule with Ig-like domain 1	HGNC:20824
AC105342.1	chr16	88054501	88055000	0.595919	3.50972	0.852888	-0.412394	-0.280096	2.58082	3.1996	NA	NA	AC105342.1		AMIGO3	AMIGO3	adhesion molecule with Ig-like domain 3	HGNC:24075
AC105342.1	chr16	88076501	88077000	0	6.09757	0	0	0	3.01958	0	NA	NA	AC105342.1		AMN	AMN	amnionless homolog (mouse)	HGNC:14604
AC106011.2	chr8	39471501	39472000	0	0	0	0	-1.8964	0	0	NA	NA	AC106011.2		AMN1	AMN1	antagonist of mitotic exit network 1 homolog (S. cerevisiae)	HGNC:27281
AC106045.2	chr4	6902001	6902500	-0.681669	0.936653	1.38815	0.628774	-0.868482	1.463	7.93595	AC106045.2	NA	NA		AMPD3	AMPD3	adenosine monophosphate deaminase 3	HGNC:470
AC106782.1	chr17	26096501	26097000	1.15892	1.54849	0	0	-0.21479	3.55021	0	NA	NA	AC106782.1		AMPH	AMPH	amphiphysin	HGNC:471
AC106870.2	chr16	45515501	45516000	1.48752	0.722448	3.38625	-0.750061	-0.172343	1.29506	0	AC106870.2	NA	NA		AMT	AMT	aminomethyltransferase	HGNC:473
AC110298.1	chr4	54664501	54665000	4.09899	3.20271	0	0	0.784126	3.71057	0	AC110298.1	NA	NA		AMZ1	AMZ1	archaelysin family metallopeptidase 1	HGNC:22231
AC110814.1	chr4	4439501	4440000	0	0	0	3.3785	0	0	0	AC110814.1	NA	NA		AMZ2	AMZ2	archaelysin family metallopeptidase 2	HGNC:28041
AC112721.1	chr2	237999501	238000000	-0.839588	-0.9037	0.298281	0.303579	0.0338018	-1.78173	4.57129	AC112721.1	NA	NA		ANAPC16	ANAPC16	anaphase promoting complex subunit 16	HGNC:26976
AC114947.1	chr5	43228001	43228500	0	0	0	0	4.05449	0	0	AC114947.1	NA	NA		ANAPC5	ANAPC5	anaphase promoting complex subunit 5	HGNC:15713
AC126564.1	chr12	130255501	130256000	-1.51029	-1.02647	-0.995061	-0.236703	0.332012	-4.01035	-0.161861	NA	NA	AC126564.1		ANK1	ANK1	ankyrin 1, erythrocytic	HGNC:492
AC137628.1	chr12	55831501	55832000	1.4686	1.05318	3.14682	-1.76786	0	3.26095	3.33011	AC137628.1	NA	NA		ANK3	ANK3	ankyrin 3, node of Ranvier (ankyrin G)	HGNC:494
AC140658.1	chr17	33896501	33897000	-2.54114	0.532008	0.326909	0.132751	0.878353	2.77769	0.961828	NA	NA	AC140658.1		ANKDD1A	ANKDD1A	ankyrin repeat and death domain containing 1A	HGNC:28002
AC233309.1	chr12	7164501	7165000	0.86126	1.10434	0.631931	0.0854758	-0.381918	2.61619	4.1957	NA	AC233309.1	NA		ANKFY1	ANKFY1	ankyrin repeat and FYVE domain containing 1	HGNC:20763
ACACA	chr17	32769501	32770000	2.50077	0	2.95512	0	0	6.2164	0	NA	NA	ACACA		ANKH	ANKH	ankylosis, progressive homolog (mouse)	HGNC:15492
ACACA	chr17	32786001	32786500	1.84029	0.881867	1.40294	0	-0.740963	1.62622	5.91977	NA	NA	ACACA		ANKHD1	ANKHD1	ankyrin repeat and KH domain containing 1	HGNC:24714
ACACA	chr17	32558501	32559000	-0.0119902	-0.0489846	0.533103	0.751467	-1.14554	0.495977	-1.02863	NA	NA	ACACA		ANKIB1	ANKIB1	ankyrin repeat and IBR domain containing 1	HGNC:22215
ACAD10	chr12	110657001	110657500	1.57096	0.112601	0.371917	0.207594	0.314577	-1.198	0.537373	NA	NA	ACAD10		ANKMY1	ANKMY1	ankyrin repeat and MYND domain containing 1	HGNC:20987
ACADL	chr2	210798001	210798500	0	3.83961	0	0	0.560305	0	0	ACADL	NA	NA		ANKRD10	ANKRD10	ankyrin repeat domain 10	HGNC:20265
ACAP1	chr17	7183001	7183500	-0.928338	-0.90347	0.587854	0.2758	-0.181343	-3.35588	-0.301551	NA	NA	ACAP1		ANKRD13B	ANKRD13B	ankyrin repeat domain 13B	HGNC:26363
ACAT1	chr11	107506501	107507000	0.430273	0.925971	1.28094	0	0.996978	1.28266	4.10852	NA	NA	ACAT1		ANKRD17	ANKRD17	ankyrin repeat domain 17	HGNC:23575
ACBD3	chr1	224431501	224432000	0.511636	1.70865	1.54988	0	-0.130001	4.04572	3.31451	NA	NA	ACBD3		ANKRD26	ANKRD26	ankyrin repeat domain 26	HGNC:29186
ACBD3	chr1	224432501	224433000	-0.504275	-0.68053	-0.22337	-0.109841	-0.177274	2.24999	-1.25548	NA	NA	ACBD3		ANKRD27	ANKRD27	ankyrin repeat domain 27 (VPS9 domain)	HGNC:25310
ACCN1	chr17	29215001	29215500	0	0	0	0	0	0	0	NA	NA	ACCN1		ANKRD33B	ANKRD33B	ankyrin repeat domain 33B	HGNC:35240
ACCN1	chr17	28643501	28644000	0	0	0	1.96869	0	0	0	ACCN1	NA	NA		ANKRD34B	ANKRD34B	ankyrin repeat domain 34B	HGNC:33736
ACCN1	chr17	29452501	29453000	0	3.76884	0	0	0	0	7.52528	NA	NA	ACCN1		ANKRD44	ANKRD44	ankyrin repeat domain 44	HGNC:25259
ACCN1	chr17	29508001	29508500	5.63468	1.1667	2.82177	3.06252	2.51117	2.1073	0	ACCN1	NA	NA		ANKRD53	ANKRD53	ankyrin repeat domain 53	HGNC:25691
ACCN1	chr17	28991501	28992000	-1.17706	0	0.595648	0	0.932383	0	4.41354	NA	NA	ACCN1		ANKRD58	ANKRD58	ankyrin repeat domain 58	HGNC:32960
ACCN2	chr12	48748501	48749000	0	8.0433	1.16853	0	0	3.30691	0	NA	NA	ACCN2		ANKRD6	ANKRD6	ankyrin repeat domain 6	HGNC:17280
ACCN4	chr2	220089001	220089500	0.173806	0	1.21383	-0.0282117	-0.222496	0	4.91974	NA	NA	ACCN4		ANKRD61	ANKRD61	ankyrin repeat domain 61	HGNC:22467
ACE	chr17	58941001	58941500	1.0917	0	1.74883	0.165737	-0.504816	3.44209	4.11924	NA	NA	ACE		ANKS1A	ANKS1A	ankyrin repeat and sterile alpha motif domain containing 1A	HGNC:20961
ACER1	chr19	6261001	6261500	-0.425552	0.43303	0.193545	-0.478177	0.0608916	-3.61357	-0.751902	NA	NA	ACER1		ANKS3	ANKS3	ankyrin repeat and sterile alpha motif domain containing 3	HGNC:29422
ACN9	chr7	96584001	96584500	4.1847	3.10537	1.56243	0	0.927959	3.94886	0	ACN9	NA	NA		ANKS6	ANKS6	ankyrin repeat and sterile alpha motif domain containing 6	HGNC:26724
ACN9	chr7	96631501	96632000	0.864467	2.33319	1.67357	-0.4697	0.395955	3.05216	4.95448	NA	NA	ACN9		ANO1	ANO1	anoctamin 1, calcium activated chloride channel	HGNC:21625
ACO2	chr22	40236001	40236500	1.54569	1.74549	1.14091	-0.409065	-0.135305	2.10489	0	NA	NA	ACO2		ANO2	ANO2	anoctamin 2	HGNC:1183
ACO2	chr22	40242501	40243000	3.19497	0	0	-0.246032	-0.919367	2.32913	2.29277	NA	NA	ACO2		ANO3	ANO3	anoctamin 3	HGNC:14004
ACO2	chr22	40237001	40237500	3.16692	0	1.87289	-0.121404	0.661887	2.49971	3.56386	NA	NA	ACO2		ANO6	ANO6	anoctamin 6	HGNC:25240
ACOT11	chr1	54791001	54791500	0	0	2.54253	0	0.706957	1.08881	0	NA	NA	ACOT11		ANO7	ANO7	anoctamin 7	HGNC:31677
ACOT11	chr1	54856001	54856500	0.27421	0	0.288382	0.885923	-1.08084	0	5.21358	NA	NA	ACOT11		ANP32B	ANP32B	acidic (leucine-rich) nuclear phosphoprotein 32 family, member B	HGNC:16677
ACOT12	chr5	80690001	80690500	1.81623	0	0	-2.57813	-1.19687	2.24272	0	NA	NA	ACOT12		ANUBL1	ANUBL1	AN1, ubiquitin-like, homolog (Xenopus laevis)	HGNC:23504
ACOT2	chr14	73105501	73106000	4.31877	5.93966	0	0	0	0	0	ACOT2	NA	NA		ANXA11	ANXA11	annexin A11	HGNC:535
ACOT7	chr1	6280501	6281000	0.135796	1.09965	0	0.0752852	-0.812884	0.640823	6.82943	NA	NA	ACOT7		ANXA2	ANXA2	annexin A2	HGNC:537
ACOT7	chr1	6368001	6368500	-1.00401	-0.0243586	-0.11132	0.595238	0.550057	2.25818	3.0632	ACOT7	NA	NA		ANXA4	ANXA4	annexin A4	HGNC:542
ACOT7	chr1	6321001	6321500	0.887539	2.06799	1.16094	0.133443	-0.727023	2.50704	4.38475	NA	NA	ACOT7		ANXA6	ANXA6	annexin A6	HGNC:544
ACOT9	chrX	23634501	23635000	1.08704	-0.321235	1.91589	-0.061862	0.522639	3.04368	6.54602	ACOT9	NA	NA		AOAH	AOAH	acyloxyacyl hydrolase (neutrophil)	HGNC:548
ACOX1	chr17	71462501	71463000	3.27026	2.42805	0	0	0.201316	2.38534	6.43273	NA	NA	ACOX1		AP1B1	AP1B1	adaptor-related protein complex 1, beta 1 subunit	HGNC:554
ACOXL	chr2	111357001	111357500	0	0	1.72543	0	0	0	0	NA	NA	ACOXL		AP1G1	AP1G1	adaptor-related protein complex 1, gamma 1 subunit	HGNC:555
ACOXL	chr2	111453501	111454000	6.75621	0	0	0	0	6.76015	0	NA	NA	ACOXL		AP1M1	AP1M1	adaptor-related protein complex 1, mu 1 subunit	HGNC:13667
ACP5	chr19	11551001	11551500	-0.0126748	-0.371941	-2.929	0.62091	-0.505055	-3.49051	-0.397384	ACP5	NA	NA		AP2A1	AP2A1	adaptor-related protein complex 2, alpha 1 subunit	HGNC:561
ACSBG1	chr15	76280001	76280500	0.646282	0	0	0.00801684	-0.0949243	0	7.19429	NA	NA	ACSBG1		AP3B1	AP3B1	adaptor-related protein complex 3, beta 1 subunit	HGNC:566
ACSBG2	chr19	6116501	6117000	1.74769	1.03857	1.28608	0	0.047382	0	8.69475	NA	NA	ACSBG2		AP3B2	AP3B2	adaptor-related protein complex 3, beta 2 subunit	HGNC:567
ACSL1	chr4	185944001	185944500	0.673249	2.38397	3.21337	1.06375	0.0667369	2.73143	3.91565	NA	NA	ACSL1		AP4S1	AP4S1	adaptor-related protein complex 4, sigma 1 subunit	HGNC:575
ACSL1	chr4	185962501	185963000	0	0	2.55637	0	-0.994804	2.86184	0	NA	NA	ACSL1		APAF1	APAF1	apoptotic peptidase activating factor 1	HGNC:576
ACSL6	chr5	131338501	131339000	0	0	0	0	0	2.58898	8.55167	NA	NA	ACSL6		APBA1	APBA1	amyloid beta (A4) precursor protein-binding, family A, member 1	HGNC:578
ACSM5	chr16	20337001	20337500	0	0	0	0	0	0	0	NA	NA	ACSM5		APBA2	APBA2	amyloid beta (A4) precursor protein-binding, family A, member 2	HGNC:579
ACSS3	chr12	79995501	79996000	6.04589	4.32422	0	0	0	0	0	ACSS3	NA	NA		APBB1IP	APBB1IP	amyloid beta (A4) precursor protein-binding, family B, member 1 interacting protein	HGNC:17379
ACTA1	chr1	227636001	227636500	2.16665	0	1.48949	3.86328	1.89701	0	4.79064	ACTA1	NA	NA		APBB2	APBB2	amyloid beta (A4) precursor protein-binding, family B, member 2	HGNC:582
ACTB	chr7	5537501	5538000	2.13633	2.16118	0	-1.5078	-0.299442	2.10786	5.88762	ACTB	NA	NA		APC2	APC2	adenomatosis polyposis coli 2	HGNC:24036
ACTB	chr7	5534001	5534500	2.48316	4.28456	1.45865	1.43621	-0.746215	4.3407	0	NA	ACTB	NA		APCDD1L	APCDD1L	adenomatosis polyposis coli down-regulated 1-like	HGNC:26892
ACTB	chr7	5534501	5535000	3.24259	4.29573	0	1.42971	0	6.70436	0	NA	NA	ACTB		APLN	APLN	apelin	HGNC:16665
ACTG1	chr17	77092501	77093000	0	0	0	0	0	3.86073	0	NA	ACTG1	NA		APOA4	APOA4	apolipoprotein A-IV	HGNC:602
ACTN1	chr14	68425001	68425500	0.916608	0.478099	0.666495	-0.504291	-0.354005	1.26637	2.83967	NA	NA	ACTN1		APOB	APOB	apolipoprotein B (including Ag(x) antigen)	HGNC:603
ACTN1	chr14	68441501	68442000	2.12233	0	0	-0.31814	-0.841158	4.77012	3.86631	NA	NA	ACTN1		APOBEC1	APOBEC1	apolipoprotein B mRNA editing enzyme, catalytic polypeptide 1	HGNC:604
ACTN4	chr19	43877501	43878000	2.8675	2.12975	0	0.884879	0.109284	4.03444	0	NA	NA	ACTN4		APOBEC3A	APOBEC3A	apolipoprotein B mRNA editing enzyme, catalytic polypeptide-like 3A	HGNC:17343
ACTN4	chr19	43878001	43878500	4.97517	6.05443	0	0	0	5.08171	0	NA	NA	ACTN4		APOBEC3D	APOBEC3D	apolipoprotein B mRNA editing enzyme, catalytic polypeptide-like 3D	HGNC:17354
ACTN4	chr19	43882001	43882500	2.99069	0	4.72235	1.37925	1.01167	6.09052	0	NA	NA	ACTN4		APOD	APOD	apolipoprotein D	HGNC:612
ACTN4	chr19	43884001	43884500	2.30008	2.08183	0	0	0	2.17591	0	NA	NA	ACTN4		APOL1	APOL1	apolipoprotein L, 1	HGNC:618
ACTR3B	chr7	152149501	152150000	1.0616	1.14318	1.08462	1.18623	-0.747764	1.14928	1.96609	NA	NA	ACTR3B		APOL3	APOL3	apolipoprotein L, 3	HGNC:14868
ACTR8	chr3	53885001	53885500	0.27952	2.0456	2.04339	0.398328	-0.205706	2.00771	4.06932	NA	NA	ACTR8		APOO	APOO	apolipoprotein O	HGNC:28727
ACVR1	chr2	158311001	158311500	2.28037	2.00172	1.57239	0	0	3.92493	7.69309	NA	NA	ACVR1		APPBP2	APPBP2	amyloid beta precursor protein (cytoplasmic tail) binding protein 2	HGNC:622
ACVR1B	chr12	50659001	50659500	1.9441	0	0	0	0	5.2639	0	NA	NA	ACVR1B		APPL2	APPL2	adaptor protein, phosphotyrosine interaction, PH domain and leucine zipper containing 2	HGNC:18242
ACVRL1	chr12	50587001	50587500	4.5859	3.43335	0	2.37528	1.99877	0	0	ACVRL1	NA	NA		AQP1	AQP1	aquaporin 1 (Colton blood group)	HGNC:633
ACY3	chr11	67171501	67172000	0.348043	-0.857918	-0.694124	-0.128243	0.285412	-4.53224	-0.475202	NA	NA	ACY3		AQR	AQR	aquarius homolog (mouse)	HGNC:29513
ADAM10	chr15	56829501	56830000	0	0	2.5574	0	0	0	0	ADAM10	NA	NA		ARAP3	ARAP3	ArfGAP with RhoGAP domain, ankyrin repeat and PH domain 3	HGNC:24097
ADAM11	chr17	40212501	40213000	0.965366	-1.32075	-0.522441	1.73805	0.764615	0	0	NA	ADAM11	NA		ARFGEF1	ARFGEF1	ADP-ribosylation factor guanine nucleotide-exchange factor 1(brefeldin A-inhibited)	HGNC:15772
ADAM15	chr1	153301001	153301500	-3.00201	0.288072	0.764242	0.542578	1.14349	-0.195459	-2.13754	NA	ADAM15	NA		ARFGEF2	ARFGEF2	ADP-ribosylation factor guanine nucleotide-exchange factor 2 (brefeldin A-inhibited)	HGNC:15853
ADAM19	chr5	156921501	156922000	0.334243	-0.402515	1.26989	-0.410056	0.320043	0.679009	4.06528	NA	NA	ADAM19		ARG2	ARG2	arginase, type II	HGNC:664
ADAM33	chr20	3601501	3602000	0.917242	-2.30918	-3.35743	0.582316	-1.58446	-3.729	-2.03544	NA	ADAM33	NA		ARHGAP1	ARHGAP1	Rho GTPase activating protein 1	HGNC:673
ADAM7	chr8	24378001	24378500	-1.43147	0.132489	-0.294204	-0.921181	0.190822	-2.13646	-0.138134	NA	NA	ADAM7		ARHGAP10	ARHGAP10	Rho GTPase activating protein 10	HGNC:26099
ADAMTS10	chr19	8563501	8564000	4.26024	1.35548	0	1.28274	1.5487	3.52032	0	NA	NA	ADAMTS10		ARHGAP12	ARHGAP12	Rho GTPase activating protein 12	HGNC:16348
ADAMTS12	chr5	33639001	33639500	0	0	7.87481	0	0	0	0	NA	NA	ADAMTS12		ARHGAP17	ARHGAP17	Rho GTPase activating protein 17	HGNC:18239
ADAMTS15	chr11	129825001	129825500	1.83774	1.58873	-1.94721	1.09121	1.41724	-2.42413	0.5468	ADAMTS15	NA	NA		ARHGAP19	ARHGAP19	Rho GTPase activating protein 19	HGNC:23724
ADAMTS16	chr5	5193501	5194000	4.65261	-0.738404	0	4.27596	0.222303	0	-2.89349	ADAMTS16	NA	NA		ARHGAP25	ARHGAP25	Rho GTPase activating protein 25	HGNC:28951
ADAMTS16	chr5	5349501	5350000	0	0	0	0	-0.641434	0	0	NA	NA	ADAMTS16		ARHGAP26	ARHGAP26	Rho GTPase activating protein 26	HGNC:17073
ADAMTS17	chr15	98392001	98392500	4.41093	3.5017	0	1.68816	-0.477575	0	0	NA	NA	ADAMTS17		ARHGAP27	ARHGAP27	Rho GTPase activating protein 27	HGNC:31813
ADAMTS17	chr15	98411501	98412000	2.25663	6.37454	1.37363	0	-0.890044	3.95549	0	NA	NA	ADAMTS17		ARHGAP31	ARHGAP31	Rho GTPase activating protein 31	HGNC:29216
ADAMTS17	chr15	98472001	98472500	2.16632	2.61225	0	0	2.02433	2.89615	0	NA	NA	ADAMTS17		ARHGAP36	ARHGAP36	Rho GTPase activating protein 36	HGNC:26388
ADAMTS17	chr15	98585501	98586000	1.43311	2.67976	0.106879	0	0.532511	2.43645	5.98141	NA	NA	ADAMTS17		ARHGAP39	ARHGAP39	Rho GTPase activating protein 39	HGNC:29351
ADAMTS17	chr15	98586001	98586500	1.18427	0	0	0	0	4.39434	0	NA	NA	ADAMTS17		ARHGAP4	ARHGAP4	Rho GTPase activating protein 4	HGNC:674
ADAMTS17	chr15	98364501	98365000	3.56943	0	0	0	-0.427903	4.50718	0	NA	NA	ADAMTS17		ARHGAP44	ARHGAP44	Rho GTPase activating protein 44	HGNC:29096
ADAMTS2	chr5	178703501	178704000	0	0	0	3.51487	1.34562	0	0	ADAMTS2	NA	NA		ARHGAP8	ARHGAP8	Rho GTPase activating protein 8	HGNC:677
ADAMTS2	chr5	178486001	178486500	0.408649	-0.443297	0.436775	-0.43996	0.276534	-3.23982	1.49885	NA	NA	ADAMTS2		ARHGAP9	ARHGAP9	Rho GTPase activating protein 9	HGNC:14130
ADAMTS2	chr5	178579501	178580000	-0.0450438	-0.763056	-0.232972	-0.0404646	-0.171316	-3.41393	-1.64153	NA	NA	ADAMTS2		ARHGDIB	ARHGDIB	Rho GDP dissociation inhibitor (GDI) beta	HGNC:679
ADAMTS2	chr5	178687501	178688000	-0.759653	-1.16815	-0.0339135	0.34495	-0.154793	-3.04168	-0.994555	NA	NA	ADAMTS2		ARHGEF1	ARHGEF1	Rho guanine nucleotide exchange factor (GEF) 1	HGNC:681
ADAMTS7	chr15	76885001	76885500	1.43807	0.918777	1.55448	-0.699569	-0.889026	3.49129	0	NA	NA	ADAMTS7		ARHGEF10	ARHGEF10	Rho guanine nucleotide exchange factor (GEF) 10	HGNC:14103
ADAMTS9	chr3	64493001	64493500	-0.27244	0	0	0.369128	-0.382769	0	6.36454	NA	NA	ADAMTS9		ARHGEF10L	ARHGEF10L	Rho guanine nucleotide exchange factor (GEF) 10-like	HGNC:25540
ADAMTSL2	chr9	135389501	135390000	4.20176	0	0	0	0	0	0	ADAMTSL2	NA	NA		ARHGEF17	ARHGEF17	Rho guanine nucleotide exchange factor (GEF) 17	HGNC:21726
ADAMTSL2	chr9	135413001	135413500	2.16301	0	0	-0.746923	0	0	6.5172	NA	NA	ADAMTSL2		ARHGEF18	ARHGEF18	Rho/Rac guanine nucleotide exchange factor (GEF) 18	HGNC:17090
ADAMTSL3	chr15	82479001	82479500	0	0	0	0	0.575601	0	0	NA	NA	ADAMTSL3		ARHGEF3	ARHGEF3	Rho guanine nucleotide exchange factor (GEF) 3	HGNC:683
ADAP1	chr7	935001	935500	-0.107512	-0.427082	-0.228001	0.66576	-0.0883093	-4.48681	-0.619456	NA	NA	ADAP1		ARHGEF4	ARHGEF4	Rho guanine nucleotide exchange factor (GEF) 4	HGNC:684
ADAP2	chr17	26275001	26275500	0.906552	0	0	0.598846	1.69885	0	4.40529	NA	NA	ADAP2		ARHGEF6	ARHGEF6	Rac/Cdc42 guanine nucleotide exchange factor (GEF) 6	HGNC:685
ADARB1	chr21	45383001	45383500	0	0	2.29121	-0.731679	-0.889444	0	0	NA	NA	ADARB1		ARHGEF7	ARHGEF7	Rho guanine nucleotide exchange factor (GEF) 7	HGNC:15607
ADARB2	chr10	1280001	1280500	4.30778	2.51815	0	0	0	0	8.12679	NA	NA	ADARB2		ARID1B	ARID1B	AT rich interactive domain 1B (SWI1-like)	HGNC:18040
ADARB2	chr10	1584501	1585000	3.6256	0	0	-1.68924	1.31841	0	0	NA	NA	ADARB2		ARID3A	ARID3A	AT rich interactive domain 3A (BRIGHT-like)	HGNC:3031
ADARB2	chr10	1641001	1641500	4.34016	1.63889	-1.12128	0	3.38535	0	3.54459	NA	NA	ADARB2		ARID3B	ARID3B	AT rich interactive domain 3B (BRIGHT-like)	HGNC:14350
ADARB2	chr10	1611001	1611500	0.798631	1.0265	0.729478	-0.0107604	-0.741644	0	5.91094	NA	NA	ADARB2		ARID4A	ARID4A	AT rich interactive domain 4A (RBP1-like)	HGNC:9885
ADARB2	chr10	1304001	1304500	2.31018	1.54377	1.15226	0.0219138	0.45206	0	7.61046	NA	NA	ADARB2		ARID4B	ARID4B	AT rich interactive domain 4B (RBP1-like)	HGNC:15550
ADARB2	chr10	1769001	1769500	0	0	0	5.17517	0	0	0	ADARB2	NA	NA		ARID5B	ARID5B	AT rich interactive domain 5B (MRF1-like)	HGNC:17362
ADARB2	chr10	1769501	1770000	0	0	0	4.85274	2.44143	0	0	ADARB2	NA	NA		ARIH2	ARIH2	ariadne homolog 2 (Drosophila)	HGNC:690
ADARB2	chr10	1556501	1557000	1.40633	0	2.28326	0	0.186137	0	0	NA	NA	ADARB2		ARL11	ARL11	ADP-ribosylation factor-like 11	HGNC:24046
ADARB2	chr10	1677001	1677500	-0.274302	1.54749	0.901881	-0.57541	1.33118	0	8.31999	NA	NA	ADARB2		ARL17A	ARL17A	ADP-ribosylation factor-like 17A	HGNC:24096
ADARB2	chr10	1764501	1765000	0.60523	2.37932	0.0145332	0	-0.288511	-1.85718	4.1073	NA	NA	ADARB2		ARL2	ARL2	ADP-ribosylation factor-like 2	HGNC:693
ADARB2	chr10	1492001	1492500	0	0	-0.245728	0	-0.453853	-2.22596	0	NA	NA	ADARB2		ARL9	ARL9	ADP-ribosylation factor-like 9	HGNC:23592
ADCK1	chr14	77341001	77341500	0	0.987876	0	0	-0.283256	0.326044	6.56942	NA	NA	ADCK1		ARMC1	ARMC1	armadillo repeat containing 1	HGNC:17684
ADCK1	chr14	77430001	77430500	0.613834	0	1.12654	0.0891787	-0.444507	0	6.75767	NA	NA	ADCK1		ARMC7	ARMC7	armadillo repeat containing 7	HGNC:26168
ADCK1	chr14	77466501	77467000	1.72078	0	0	0	0	0	0	NA	NA	ADCK1		ARNT	ARNT	aryl hydrocarbon receptor nuclear translocator	HGNC:700
ADCK3	chr1	225214501	225215000	1.84895	2.8025	2.69686	0.868403	0.443918	2.46248	10.2495	ADCK3	NA	NA		ARPC1B	ARPC1B	actin related protein 2/3 complex, subunit 1B, 41kDa	HGNC:704
ADCK4	chr19	45910501	45911000	1.79053	1.62608	0.349226	-0.27154	-0.734912	5.12634	0	NA	NA	ADCK4		ARPC5L	ARPC5L	actin related protein 2/3 complex, subunit 5-like	HGNC:23366
ADCY1	chr7	45592001	45592500	2.49054	0	2.7464	0	0	0	6.33342	NA	NA	ADCY1		ARRB1	ARRB1	arrestin, beta 1	HGNC:711
ADCY2	chr5	7860001	7860500	1.99998	1.62562	0	0	-1.12335	0	7.59055	NA	NA	ADCY2		ARRDC5	ARRDC5	arrestin domain containing 5	HGNC:31407
ADCY4	chr14	23873501	23874000	4.35655	5.10247	0	3.97017	0	0	1.58843	ADCY4	NA	NA		ARSB	ARSB	arylsulfatase B	HGNC:714
ADCY5	chr3	124577501	124578000	1.32458	6.396	-0.749977	0	-0.498339	4.59552	7.32686	NA	NA	ADCY5		ARSD	ARSD	arylsulfatase D	HGNC:717
ADCY8	chr8	131884001	131884500	0	7.26062	0	0	0	0	0	NA	NA	ADCY8		ARSE	ARSE	arylsulfatase E (chondrodysplasia punctata 1)	HGNC:719
ADCY8	chr8	132122501	132123000	0	4.63387	0	3.64501	0	4.63685	0	ADCY8	NA	NA		ARSG	ARSG	arylsulfatase G	HGNC:24102
ADCY8	chr8	132121501	132122000	1.26112	3.50038	0	3.43326	2.77542	1.54909	0	NA	NA	ADCY8		ARSH	ARSH	arylsulfatase family, member H	HGNC:32488
ADCY8	chr8	132122001	132122500	3.61082	3.87079	-0.799305	2.93628	1.51436	3.91771	0	NA	NA	ADCY8		ARVCF	ARVCF	armadillo repeat gene deleted in velocardiofacial syndrome	HGNC:728
ADCY9	chr16	4043501	4044000	3.75948	0	0	0	0	0	0	NA	NA	ADCY9		ARX	ARX	aristaless related homeobox	HGNC:18060
ADCY9	chr16	3966001	3966500	1.85971	0	0	0	-0.199582	3.73957	5.68665	NA	NA	ADCY9		ASAH1	ASAH1	N-acylsphingosine amidohydrolase (acid ceramidase) 1	HGNC:735
ADCY9	chr16	3980501	3981000	1.01226	0	2.63624	0	-0.255378	2.53454	0	NA	NA	ADCY9		ASB1	ASB1	ankyrin repeat and SOCS box containing 1	HGNC:16011
ADCY9	chr16	4017001	4017500	3.32969	0	1.21978	0	0	2.93048	6.84474	NA	NA	ADCY9		ASB18	ASB18	ankyrin repeat and SOCS box containing 18	HGNC:19770
ADCY9	chr16	4022001	4022500	0.307275	1.81862	0.645002	0.366603	-1.00321	1.8967	7.60886	NA	NA	ADCY9		ASB3	ASB3	ankyrin repeat and SOCS box containing 3	HGNC:16013
ADCY9	chr16	4078501	4079000	2.3276	3.58128	0	0	0	3.88291	3.65705	NA	NA	ADCY9		ASB7	ASB7	ankyrin repeat and SOCS box containing 7	HGNC:17182
ADCY9	chr16	3951501	3952000	0.183382	2.94275	1.77027	0	0.968507	0	7.20059	NA	ADCY9	NA		ASB9	ASB9	ankyrin repeat and SOCS box containing 9	HGNC:17184
ADCYAP1	chr18	896001	896500	4.90363	0	0	2.61545	0.714892	0	0	ADCYAP1	NA	NA		ASCL1	ASCL1	achaete-scute complex homolog 1 (Drosophila)	HGNC:738
ADCYAP1	chr18	896501	897000	3.23088	1.22869	0.719597	1.49857	1.61526	-0.561809	0.477101	NA	NA	ADCYAP1		ASGR1	ASGR1	asialoglycoprotein receptor 1	HGNC:742
ADCYAP1	chr18	899001	899500	4.29915	1.99525	2.50431	3.44426	0.769068	0	-1.01754	NA	NA	ADCYAP1		ASH1L	ASH1L	ash1 (absent, small, or homeotic)-like (Drosophila)	HGNC:19088
ADCYAP1	chr18	894501	895000	4.36494	1.86125	1.82103	3.74999	3.04957	5.33819	0	ADCYAP1	NA	NA		ASIP	ASIP	agouti signaling protein	HGNC:745
ADCYAP1	chr18	897501	898000	0	0	0	0	2.48882	0	-3.34198	NA	NA	ADCYAP1		ASRGL1	ASRGL1	asparaginase like 1	HGNC:16448
ADCYAP1R1	chr7	31058501	31059000	2.72848	1.04218	0	2.99005	3.11489	0	-2.93053	ADCYAP1R1	NA	NA		ASS1	ASS1	argininosuccinate synthase 1	HGNC:758
ADCYAP1R1	chr7	31059501	31060000	4.33548	0	0	4.30502	0	0	0	ADCYAP1R1	NA	NA		ASTN2	ASTN2	astrotactin 2	HGNC:17021
ADCYAP1R1	chr7	31059001	31059500	3.84252	0	0	3.4243	2.34937	0	0	ADCYAP1R1	NA	NA		ASXL1	ASXL1	additional sex combs like 1 (Drosophila)	HGNC:18318
ADHFE1	chr8	67507001	67507500	0	4.03401	3.0844	0	4.84204	5.54156	0	ADHFE1	NA	NA		ATAD2B	ATAD2B	ATPase family, AAA domain containing 2B	HGNC:29230
ADIPOQ	chr3	188044501	188045000	2.62755	0	0	1.829	-1.08683	1.04559	0	NA	NA	ADIPOQ		ATAD3B	ATAD3B	ATPase family, AAA domain containing 3B	HGNC:24007
ADK	chr10	75622001	75622500	0	2.07472	0.955606	0	-0.707184	0	0	NA	NA	ADK		ATE1	ATE1	arginyltransferase 1	HGNC:782
ADM2	chr22	49270501	49271000	0.581607	0.833375	1.26277	0.231932	0.0575342	0	4.21908	NA	ADM2	NA		ATF1	ATF1	activating transcription factor 1	HGNC:783
ADM2	chr22	49268001	49268500	-0.344402	0.159592	-0.327622	-0.188059	0.400486	-3.48134	0.811791	ADM2	NA	NA		ATF2	ATF2	activating transcription factor 2	HGNC:784
ADRA1A	chr8	26778501	26779000	3.1879	3.66659	0.891195	1.89559	1.50249	1.605	0	ADRA1A	NA	NA		ATF6	ATF6	activating transcription factor 6	HGNC:791
ADRA1A	chr8	26777501	26778000	3.03315	2.5082	-0.160881	3.08875	1.82106	3.30176	-2.06401	ADRA1A	NA	NA		ATF7	ATF7	activating transcription factor 7	HGNC:792
ADRB3	chr8	37942001	37942500	0	0	0	1.83076	3.04309	0	0	ADRB3	NA	NA		ATF7IP2	ATF7IP2	activating transcription factor 7 interacting protein 2	HGNC:20397
ADRBK1	chr11	66792001	66792500	2.45274	4.46707	0	0.820539	1.32259	3.54862	2.01859	NA	NA	ADRBK1		ATG10	ATG10	ATG10 autophagy related 10 homolog (S. cerevisiae)	HGNC:20315
ADRBK2	chr22	24306501	24307000	2.15317	3.07118	2.43876	0	0	1.49229	2.3422	NA	NA	ADRBK2		ATG13	ATG13	ATG13 autophagy related 13 homolog (S. cerevisiae)	HGNC:29091
ADRBK2	chr22	24436501	24437000	1.1252	2.8317	0.414513	1.61401	-1.01013	3.02871	8.13461	NA	NA	ADRBK2		ATG16L1	ATG16L1	ATG16 autophagy related 16-like 1 (S. cerevisiae)	HGNC:21498
ADRBK2	chr22	24455001	24455500	-0.42784	0	0.278493	0.136875	0.9059	0	2.48902	NA	ADRBK2	NA		ATG16L2	ATG16L2	ATG16 autophagy related 16-like 2 (S. cerevisiae)	HGNC:25464
ADSSL1	chr14	104274501	104275000	1.92291	6.46711	0	0	0	0	6.68668	NA	NA	ADSSL1		ATG4B	ATG4B	ATG4 autophagy related 4 homolog B (S. cerevisiae)	HGNC:20790
AE000659.6	chr14	21364501	21365000	0	0	0.135176	0	-0.351352	-2.39969	0	AE000659.6	NA	NA		ATG7	ATG7	ATG7 autophagy related 7 homolog (S. cerevisiae)	HGNC:16935
AE000662.12	chr14	22046501	22047000	1.49945	0.553704	1.44186	-2.0979	-0.182677	2.13477	3.94864	AE000662.12	NA	NA		ATL3	ATL3	atlastin GTPase 3	HGNC:24526
AES	chr19	3011501	3012000	0	4.86203	0	0	4.38738	4.28584	0	NA	NA	AES		ATOH1	ATOH1	atonal homolog 1 (Drosophila)	HGNC:797
AF235103.1	chr8	146012001	146012500	0.337526	0	0.382703	0	-0.708443	1.3908	7.18059	NA	NA	AF235103.1		ATOH8	ATOH8	atonal homolog 8 (Drosophila)	HGNC:24126
AFAP1	chr4	7860001	7860500	0.71528	-0.264872	1.79797	0.563843	-0.991295	2.46734	8.06886	NA	NA	AFAP1		ATP10A	ATP10A	ATPase, class V, type 10A	HGNC:13542
AFAP1	chr4	7887501	7888000	0.338391	2.61749	1.49964	1.00743	-1.37279	2.74532	6.75941	NA	NA	AFAP1		ATP11A	ATP11A	ATPase, class VI, type 11A	HGNC:13552
AFAP1L2	chr10	116096001	116096500	1.05711	-0.0668099	0.717062	0.092867	0.113825	0.256168	5.41849	NA	NA	AFAP1L2		ATP11B	ATP11B	ATPase, class VI, type 11B	HGNC:13553
AFF1	chr4	88162001	88162500	-0.223412	0.51716	1.15237	0.739842	0.508446	2.75238	0	NA	NA	AFF1		ATP11C	ATP11C	ATPase, class VI, type 11C	HGNC:13554
AFF1	chr4	88226501	88227000	0	0	0	0	0	3.27888	0	NA	NA	AFF1		ATP13A3	ATP13A3	ATPase type 13A3	HGNC:24113
AFF3	chr2	99769001	99769500	0.892809	0	1.82695	0.388498	-0.374903	1.01236	0	NA	NA	AFF3		ATP1A1	ATP1A1	ATPase, Na+/K+ transporting, alpha 1 polypeptide	HGNC:799
AFF3	chr2	100086501	100087000	-3.92413	-0.822291	-0.311054	0	-0.281205	-2.33825	-2.54925	AFF3	NA	NA		ATP1A3	ATP1A3	ATPase, Na+/K+ transporting, alpha 3 polypeptide	HGNC:801
AFF4	chr5	132286501	132287000	1.05292	0.788786	2.13029	0	0.807304	5.19613	6.43773	NA	NA	AFF4		ATP1B3	ATP1B3	ATPase, Na+/K+ transporting, beta 3 polypeptide	HGNC:806
AFMID	chr17	73703001	73703500	0.198219	1.34902	2.76611	0.344613	-0.10659	1.60267	6.93367	NA	NA	AFMID		ATP2B2	ATP2B2	ATPase, Ca++ transporting, plasma membrane 2	HGNC:815
AFMID	chr17	73698001	73698500	1.05271	2.08883	0.243205	1.92159	0.966611	2.74255	6.30962	NA	NA	AFMID		ATP2B3	ATP2B3	ATPase, Ca++ transporting, plasma membrane 3	HGNC:816
AFMID	chr17	73705501	73706000	0	0	1.85272	0	0.0490318	3.76831	0	NA	AFMID	NA		ATP2B4	ATP2B4	ATPase, Ca++ transporting, plasma membrane 4	HGNC:817
AFMID	chr17	73708501	73709000	2.46205	1.56472	0.989727	0	-1.27356	4.80421	0	NA	NA	AFMID		ATP2C2	ATP2C2	ATPase, Ca++ transporting, type 2C, member 2	HGNC:29103
AFMID	chr17	73715501	73716000	0.814532	1.40547	1.79798	-0.00057131	0.062703	2.48411	2.39603	NA	AFMID	NA		ATP4A	ATP4A	ATPase, H+/K+ exchanging, alpha polypeptide	HGNC:819
AGAP1	chr2	236066501	236067000	3.04761	1.87151	-0.674376	0.301641	0.24155	1.83269	-0.329594	AGAP1	NA	NA		ATP5A1	ATP5A1	ATP synthase, H+ transporting, mitochondrial F1 complex, alpha subunit 1, cardiac muscle	HGNC:823
AGAP1	chr2	236485001	236485500	-0.563111	3.4068	1.09428	-0.23512	-0.0308831	1.89843	2.88278	NA	NA	AGAP1		ATP5G2	ATP5G2	ATP synthase, H+ transporting, mitochondrial Fo complex, subunit C2 (subunit 9)	HGNC:842
AGAP1	chr2	236388501	236389000	0.122853	1.87255	0.181652	0.156961	-0.645402	1.18171	4.27172	NA	NA	AGAP1		ATP6V0A1	ATP6V0A1	ATPase, H+ transporting, lysosomal V0 subunit a1	HGNC:865
AGAP1	chr2	236413501	236414000	0	6.38641	0	0	0	0	0	NA	NA	AGAP1		ATP6V0A4	ATP6V0A4	ATPase, H+ transporting, lysosomal V0 subunit a4	HGNC:866
AGAP1	chr2	236479501	236480000	0.022564	0.875164	1.06999	-0.0779436	-0.557658	1.42862	4.20976	NA	NA	AGAP1		ATP6V0D1	ATP6V0D1	ATPase, H+ transporting, lysosomal 38kDa, V0 subunit d1	HGNC:13724
AGAP1	chr2	236176001	236176500	1.00743	1.96539	2.61024	-0.270315	0.31497	3.30887	8.07032	NA	NA	AGAP1		ATP6V0E2	ATP6V0E2	ATPase, H+ transporting V0 subunit e2	HGNC:21723
AGAP1	chr2	236390001	236390500	0	0	0	0	0	3.11621	3.52745	NA	NA	AGAP1		ATP6V1B1	ATP6V1B1	ATPase, H+ transporting, lysosomal 56/58kDa, V1 subunit B1	HGNC:853
AGAP1	chr2	236428001	236428500	0.865463	1.66626	1.37474	0.411289	0.114174	3.11987	5.9679	NA	NA	AGAP1		ATP6V1C2	ATP6V1C2	ATPase, H+ transporting, lysosomal 42kDa, V1 subunit C2	HGNC:18264
AGAP1	chr2	236447001	236447500	0.0838139	1.84138	1.67188	0.000431821	-0.159797	2.34062	6.36519	NA	NA	AGAP1		ATP6V1E2	ATP6V1E2	ATPase, H+ transporting, lysosomal 31kDa, V1 subunit E2	HGNC:18125
AGAP1	chr2	236547001	236547500	1.23379	0	0	0	0	8.40328	7.57274	NA	NA	AGAP1		ATP7B	ATP7B	ATPase, Cu++ transporting, beta polypeptide	HGNC:870
AGAP1	chr2	236584001	236584500	-0.14493	-0.244009	1.66781	0.438089	-0.321931	2.32732	7.56846	NA	NA	AGAP1		ATP8A2	ATP8A2	ATPase, aminophospholipid transporter, class I, type 8A, member 2	HGNC:13533
AGAP1	chr2	236400001	236400500	1.40686	2.08969	1.66173	-0.869931	0.263459	2.49361	4.18211	NA	NA	AGAP1		ATP8B1	ATP8B1	ATPase, aminophospholipid transporter, class I, type 8B, member 1	HGNC:3706
AGAP1	chr2	236696001	236696500	1.73396	0.365282	1.03841	0	0.120088	2.22764	3.38421	NA	NA	AGAP1		ATP8B2	ATP8B2	ATPase, class I, type 8B, member 2	HGNC:13534
AGAP1	chr2	236690501	236691000	0.496823	1.43985	0.574664	-1.28029	-0.132625	-0.206787	3.92691	NA	NA	AGAP1		ATP9A	ATP9A	ATPase, class II, type 9A	HGNC:13540
AGAP1	chr2	236244501	236245000	-0.583189	-0.252341	-1.08575	0.0177376	-0.107953	-4.31035	-1.25349	NA	NA	AGAP1		ATP9B	ATP9B	ATPase, class II, type 9B	HGNC:13541
AGAP1	chr2	236665501	236666000	-2.18055	0	0	0	0	-1.41037	-0.587793	NA	NA	AGAP1		ATXN1	ATXN1	ataxin 1	HGNC:10548
AGAP2	chr12	56406501	56407000	-1.43547	-0.700614	-0.589787	0.412845	1.23394	-2.26538	-5.17659	NA	NA	AGAP2		ATXN2	ATXN2	ataxin 2	HGNC:10555
AGAP2	chr12	56416001	56416500	-1.2839	-0.710025	-0.536067	0.445364	1.60097	-2.80215	-4.96408	NA	NA	AGAP2		ATXN7L2	ATXN7L2	ataxin 7-like 2	HGNC:28713
AGBL2	chr11	47691001	47691500	1.29285	0	-0.00727704	-0.236224	-0.778342	3.09458	3.93929	NA	NA	AGBL2		ATXN7L3	ATXN7L3	ataxin 7-like 3	HGNC:25416
AGBL3	chr7	134356501	134357000	0	-1.57179	0	0	0	-0.665535	-0.33145	NA	NA	AGBL3		AUTS2	AUTS2	autism susceptibility candidate 2	HGNC:14262
AGBL4	chr1	50119001	50119500	-1.468	-0.19576	-0.0411306	-0.097371	0.039201	-0.407287	-0.0847132	NA	NA	AGBL4		AVEN	AVEN	apoptosis, caspase activation inhibitor	HGNC:13509
AGFG2	chr7	99977001	99977500	2.11893	0	0	0	0	1.88185	0	NA	NA	AGFG2		AVL9	AVL9	AVL9 homolog (S. cerevisiase)	HGNC:28994
AGFG2	chr7	99996501	99997000	0	0.592917	0	0	-0.033499	1.68257	0	NA	NA	AGFG2		AVPR1A	AVPR1A	arginine vasopressin receptor 1A	HGNC:895
AGGF1	chr5	76375001	76375500	0	0	0	0	0	0	-1.85537	NA	NA	AGGF1		C1orf125	AXDND1	axonemal dynein light chain domain containing 1	HGNC:26564
AGMAT	chr1	15780001	15780500	2.9996	0	2.62263	0	0.051914	3.90072	0	NA	NA	AGMAT		AXIN1	AXIN1	axin 1	HGNC:903
AGPAT2	chr9	138695501	138696000	-1.01813	-0.335759	-0.329197	0.0119237	0.0562661	-3.49768	-0.197689	NA	NA	AGPAT2		AXIN2	AXIN2	axin 2	HGNC:904
AGPAT3	chr21	44154501	44155000	0.0486907	1.40243	1.60983	-0.0110081	0.664981	3.5798	5.93745	NA	NA	AGPAT3		AZIN1	AZIN1	antizyme inhibitor 1	HGNC:16432
AGPAT3	chr21	44230001	44230500	3.3762	0.0443844	0.985937	-0.0849692	1.07426	0	5.50784	NA	NA	AGPAT3		AZU1	AZU1	azurocidin 1	HGNC:913
AGPAT3	chr21	44142001	44142500	-1.38971	-0.0698013	-0.365022	0.0101422	-0.248567	0.3388	-0.240242	NA	NA	AGPAT3		B3GALNT1	B3GALNT1	beta-1,3-N-acetylgalactosaminyltransferase 1 (globoside blood group)	HGNC:918
AGPAT4	chr6	161561501	161562000	0	0	0.566706	0	-0.908629	2.24837	0	NA	NA	AGPAT4		B3GAT2	B3GAT2	beta-1,3-glucuronyltransferase 2 (glucuronosyltransferase S)	HGNC:922
AGPS	chr2	178035001	178035500	2.05129	-0.197685	0.933311	0	0	-1.50028	0	NA	NA	AGPS		B3GNT2	B3GNT2	UDP-GlcNAc:betaGal beta-1,3-N-acetylglucosaminyltransferase 2	HGNC:15629
AGRN	chr1	957001	957500	1.0347	3.1752	6.06609	0	-0.755934	0	0	NA	NA	AGRN		B3GNTL1	B3GNTL1	UDP-GlcNAc:betaGal beta-1,3-N-acetylglucosaminyltransferase-like 1	HGNC:21727
AGRN	chr1	959001	959500	0.538135	-0.45949	0.678213	-1.95357	0.191847	-5.13646	-2.02783	NA	NA	AGRN		B4GALNT1	B4GALNT1	beta-1,4-N-acetyl-galactosaminyl transferase 1	HGNC:4117
AGT	chr1	228907001	228907500	0	0	0	0	0	7.21643	0	NA	NA	AGT		B4GALNT3	B4GALNT3	beta-1,4-N-acetyl-galactosaminyl transferase 3	HGNC:24137
AGT	chr1	228905001	228905500	1.11186	0.0936719	3.72014	0	0.0574366	2.92915	4.59565	NA	AGT	NA		B4GALNT4	B4GALNT4	beta-1,4-N-acetyl-galactosaminyl transferase 4	HGNC:26315
AGTRAP	chr1	11725501	11726000	1.92791	0	0	-0.817933	-0.604207	0	0	NA	NA	AGTRAP		B4GALT1	B4GALT1	UDP-Gal:betaGlcNAc beta 1,4- galactosyltransferase, polypeptide 1	HGNC:924
AGXT	chr2	241459501	241460000	0.662304	0	-0.497333	-0.711338	0.187828	-2.33326	2.91843	NA	NA	AGXT		B4GALT5	B4GALT5	UDP-Gal:betaGlcNAc beta 1,4- galactosyltransferase, polypeptide 5	HGNC:928
AGXT2L1	chr4	109883501	109884000	0.188233	1.03106	1.35059	-1.03237	-0.0428447	2.31233	0	NA	AGXT2L1	NA		B4GALT6	B4GALT6	UDP-Gal:betaGlcNAc beta 1,4- galactosyltransferase, polypeptide 6	HGNC:929
AHCTF1	chr1	245069001	245069500	0	0.952704	0	0	0	3.11359	7.66697	NA	AHCTF1	NA		BACH1	BACH1	BTB and CNC homology 1, basic leucine zipper transcription factor 1	HGNC:935
AHCYL2	chr7	128673001	128673500	1.04721	1.00375	0.881389	0.68549	0.704262	2.76216	7.88091	NA	NA	AHCYL2		BAG3	BAG3	BCL2-associated athanogene 3	HGNC:939
AHCYL2	chr7	128717001	128717500	1.89138	0	1.12848	1.34624	-0.458947	2.58837	4.30362	NA	NA	AHCYL2		BAT3	BAG6	BCL2-associated athanogene 6	HGNC:13919
AHDC1	chr1	27777501	27778000	0	0	6.76026	0	0	3.34265	0	NA	NA	AHDC1		BAHCC1	BAHCC1	BAH domain and coiled-coil containing 1	HGNC:29279
AHDC1	chr1	27804001	27804500	1.70658	1.0111	1.46797	0.109385	0.147583	0	0	AHDC1	NA	NA		BAIAP2	BAIAP2	BAI1-associated protein 2	HGNC:947
AHNAK	chr11	61976501	61977000	0.834105	0.289256	0.691377	1.35915	-0.616248	1.38986	0	NA	NA	AHNAK		BAIAP2L1	BAIAP2L1	BAI1-associated protein 2-like 1	HGNC:21649
AHNAK	chr11	61990001	61990500	2.38736	0.960953	1.63303	-0.463398	0.243686	2.36703	1.65333	NA	NA	AHNAK		BAIAP2L2	BAIAP2L2	BAI1-associated protein 2-like 2	HGNC:26203
AHRR	chr5	398501	399000	1.21535	2.06979	1.29856	0.952303	-0.372377	0.482617	4.53212	NA	NA	AHRR		BAIAP3	BAIAP3	BAI1-associated protein 3	HGNC:948
AHSG	chr3	187819001	187819500	3.61746	0	0	0	0	0	0	NA	NA	AHSG		BANF2	BANF2	barrier to autointegration factor 2	HGNC:16172
AHSP	chr16	31446001	31446500	0.413492	0.4199	1.87526	-0.0838325	-0.34652	0	3.0821	AHSP	NA	NA		BANP	BANP	BTG3 associated nuclear protein	HGNC:13450
AIF1L	chr9	132974501	132975000	0.906504	0	2.53651	0	0	0	0	NA	NA	AIF1L		BARHL1	BARHL1	BarH-like homeobox 1	HGNC:953
AIFM3	chr22	19660001	19660500	0.664663	0.137601	3.07328	-0.218743	-0.0550221	0	0	NA	NA	AIFM3		BARHL2	BARHL2	BarH-like homeobox 2	HGNC:954
AIG1	chr6	143481001	143481500	1.63141	0	2.76608	0	0.0192579	2.57366	0	NA	NA	AIG1		BARX1	BARX1	BARX homeobox 1	HGNC:955
AIG1	chr6	143580501	143581000	0.63432	0	1.07875	0	0	3.37363	4.50547	NA	NA	AIG1		BARX2	BARX2	BARX homeobox 2	HGNC:956
AIM1	chr6	107065001	107065500	0	6.33406	0	0	0	0	0	AIM1	NA	NA		BASP1	BASP1	brain abundant, membrane attached signal protein 1	HGNC:957
AIM1	chr6	107067001	107067500	0	5.52983	0	0	0	0	0	AIM1	NA	NA		BATF	BATF	basic leucine zipper transcription factor, ATF-like	HGNC:958
AIM1L	chr1	26536001	26536500	2.99386	0	0.0154217	0.281456	0.464256	2.39309	3.54539	NA	NA	AIM1L		BAZ1B	BAZ1B	bromodomain adjacent to zinc finger domain, 1B	HGNC:961
AJAP1	chr1	4671001	4671500	2.35215	0	0	3.95036	2.08208	0	0	NA	NA	AJAP1		BAZ2A	BAZ2A	bromodomain adjacent to zinc finger domain, 2A	HGNC:962
AKAP1	chr17	52533001	52533500	1.47059	-1.14471	0.506014	0	0.666512	0.583328	0	NA	NA	AKAP1		BAZ2B	BAZ2B	bromodomain adjacent to zinc finger domain, 2B	HGNC:963
AKAP1	chr17	52527501	52528000	1.75772	0	3.03135	0	2.05857	3.52978	0	NA	NA	AKAP1		BCAP31	BCAP31	B-cell receptor-associated protein 31	HGNC:16695
AKAP12	chr6	151646501	151647000	0.466021	0	0	0	-1.13936	1.51745	4.34731	NA	NA	AKAP12		BCAR1	BCAR1	breast cancer anti-estrogen resistance 1	HGNC:971
AKAP12	chr6	151676501	151677000	1.42453	2.10726	1.04314	0	-1.05463	4.14211	7.52209	NA	NA	AKAP12		BCAR3	BCAR3	breast cancer anti-estrogen resistance 3	HGNC:973
AKAP12	chr6	151667501	151668000	0.12515	0.631389	2.20402	-0.923459	-0.829296	1.56648	4.70764	NA	NA	AKAP12		BCAS3	BCAS3	breast carcinoma amplified sequence 3	HGNC:14347
AKAP12	chr6	151703501	151704000	0.0689101	-0.0036153	0.0744461	0.0628975	-0.237703	-1.29668	3.73556	NA	NA	AKAP12		BCAS4	BCAS4	breast carcinoma amplified sequence 4	HGNC:14367
AKAP13	chr15	84076001	84076500	1.0608	0	0	0	0	0	0	NA	NA	AKAP13		BCAT1	BCAT1	branched chain amino-acid transaminase 1, cytosolic	HGNC:976
AKAP13	chr15	83802001	83802500	0	0	-0.414666	0	0	2.63979	0	NA	NA	AKAP13		BCAT2	BCAT2	branched chain amino-acid transaminase 2, mitochondrial	HGNC:977
AKAP5	chr14	64016501	64017000	1.22665	0	0.676367	0	-0.49073	2.05345	0	NA	AKAP5	NA		BCKDHA	BCKDHA	branched chain keto acid dehydrogenase E1, alpha polypeptide	HGNC:986
AKAP6	chr14	31941501	31942000	0	7.38225	0	0	0	0	0	NA	NA	AKAP6		BCKDHB	BCKDHB	branched chain keto acid dehydrogenase E1, beta polypeptide	HGNC:987
AKAP8	chr19	15336001	15336500	-0.629898	1.09074	0.00517542	-0.588381	0	3.38222	0.671866	NA	NA	AKAP8		BCL11B	BCL11B	B-cell CLL/lymphoma 11B (zinc finger protein)	HGNC:13222
AKAP9	chr7	91414501	91415000	2.87495	0	0	0	0	0	0	NA	NA	AKAP9		BCL2L14	BCL2L14	BCL2-like 14 (apoptosis facilitator)	HGNC:16657
AKD1	chr6	109977501	109978000	-1.60437	-0.985142	0.161775	-0.0528593	0	-2.25241	-0.696742	AKD1	NA	NA		BCL3	BCL3	B-cell CLL/lymphoma 3	HGNC:998
AKNA	chr9	116185001	116185500	5.02715	6.93606	0	-0.00909539	0.825883	3.45939	4.02296	NA	NA	AKNA		BCL6	BCL6	B-cell CLL/lymphoma 6	HGNC:1001
AKNA	chr9	116189501	116190000	7.42586	6.03749	2.39303	0	5.03163	5.68986	0	AKNA	NA	NA		BCL7C	BCL7C	B-cell CLL/lymphoma 7C	HGNC:1006
AKR1B1	chr7	133793501	133794000	0	5.18691	0	0	0	0	0	AKR1B1	NA	NA		BCL9	BCL9	B-cell CLL/lymphoma 9	HGNC:1008
AKR1B1	chr7	133794001	133794500	0	4.85858	0	0	0	0	0	AKR1B1	NA	NA		BCL9L	BCL9L	B-cell CLL/lymphoma 9-like	HGNC:23688
AKR7A2	chr1	19509501	19510000	0	0	1.5822	0.909247	-0.0917798	3.06322	0	NA	NA	AKR7A2		BCOR	BCOR	BCL6 corepressor	HGNC:20893
AKR7A3	chr1	19483501	19484000	1.02258	0.0867278	1.40239	0	0.791091	3.3145	0	NA	NA	AKR7A3		BCR	BCR	breakpoint cluster region	HGNC:1014
AKT2	chr19	45429001	45429500	1.85629	1.96588	0	0.166744	2.88085	4.73632	0	NA	AKT2	NA		BDH1	BDH1	3-hydroxybutyrate dehydrogenase, type 1	HGNC:1027
AKT3	chr1	241780501	241781000	0	1.97667	1.87548	0	0	1.7856	0	NA	NA	AKT3		BDNF	BDNF	brain-derived neurotrophic factor	HGNC:1033
AKT3	chr1	241934501	241935000	0	0	3.31274	0	0	4.36001	0	NA	NA	AKT3		BEND3	BEND3	BEN domain containing 3	HGNC:23040
AKT3	chr1	242005001	242005500	0	0	1.70094	0	0	3.21413	3.95833	NA	NA	AKT3		BEND7	BEND7	BEN domain containing 7	HGNC:23514
AL109615.1	chr6	44169001	44169500	2.38421	0	1.91861	-0.467698	0.192865	0	0	AL109615.1	NA	NA		BEST4	BEST4	bestrophin 4	HGNC:17106
AL117190.1	chr14	100439001	100439500	0.532807	0.338713	0.841684	-0.0855268	-0.0905407	2.01805	7.0431	AL117190.1	NA	NA		BFAR	BFAR	bifunctional apoptosis regulator	HGNC:17613
AL121673.1	chr20	61156501	61157000	0	0	6.10894	1.61049	0	0	0	NA	NA	AL121673.1		BGN	BGN	biglycan	HGNC:1044
AL121809.3	chr14	44640501	44641000	1.44891	7.56553	0.225022	0	0.257147	0.903147	0	NA	AL121809.3	NA		BHLHB9	BHLHB9	basic helix-loop-helix domain containing, class B, 9	HGNC:29353
AL132639.1	chr14	38754501	38755000	0.695267	1.31379	0.0360664	1.18675	0.0915413	1.83318	4.7421	AL132639.1	NA	NA		BICD1	BICD1	bicaudal D homolog 1 (Drosophila)	HGNC:1049
AL132661.1	chr6	166322501	166323000	4.75657	0	0	2.85823	3.38346	4.37875	0	NA	AL132661.1	NA		BIN1	BIN1	bridging integrator 1	HGNC:1052
AL133376.1	chr11	31237001	31237500	0	-0.458673	0	0	-1.85764	3.71393	0	NA	NA	AL133376.1		BIRC6	BIRC6	baculoviral IAP repeat containing 6	HGNC:13516
AL133376.1	chr11	31332001	31332500	-2.25984	1.82747	1.34275	0	-1.11344	2.23659	0	NA	NA	AL133376.1		BLK	BLK	B lymphoid tyrosine kinase	HGNC:1057
AL136293.2	chr7	65493001	65493500	1.93926	0	2.07518	0	0	7.01231	0	NA	NA	AL136293.2		BMP6	BMP6	bone morphogenetic protein 6	HGNC:1073
AL136981.1	chr9	94610001	94610500	3.26645	4.63853	0	3.12335	2.92732	0	0	AL136981.1	NA	NA		BMP7	BMP7	bone morphogenetic protein 7	HGNC:1074
AL157713.1	chr1	155333001	155333500	1.61062	0	0	0	-1.14692	1.5302	0	NA	NA	AL157713.1		BMP8B	BMP8B	bone morphogenetic protein 8b	HGNC:1075
AL353597.1	chr6	37611501	37612000	-0.601543	1.8458	-0.987645	0.598591	1.75532	-2.40601	-5.43448	NA	NA	AL353597.1		BMPR1A	BMPR1A	bone morphogenetic protein receptor, type IA	HGNC:1076
AL354775.1	chr13	65336501	65337000	0	0	0	0	0	7.97744	0	AL354775.1	NA	NA		BMPR1B	BMPR1B	bone morphogenetic protein receptor, type IB	HGNC:1077
AL356123.1	chr6	167822001	167822500	-2.355	-3.26909	-3.43076	-1.21549	-0.42983	-3.77134	-1.46899	AL356123.1	NA	NA		BMS1	BMS1	BMS1 homolog, ribosome assembly protein (yeast)	HGNC:23505
AL359815.1	chr1	21790001	21790500	1.73538	0	1.02831	1.68922	1.35901	0	5.81468	NA	AL359815.1	NA		BNC1	BNC1	basonuclin 1	HGNC:1081
AL391005.1	chr10	129425501	129426000	1.97905	1.43535	1.17063	3.13889	0.752793	2.47925	0	AL391005.1	NA	NA		BNC2	BNC2	basonuclin 2	HGNC:30988
AL391005.1	chr10	129425001	129425500	3.11811	-1.1756	0.174165	2.81228	0.114281	0.792544	-1.24251	AL391005.1	NA	NA		BOD1	BOD1	biorientation of chromosomes in cell division 1	HGNC:25114
AL445486.1	chr10	114819501	114820000	0	0.465416	2.58822	0	-0.0304797	0	0	AL445486.1	NA	NA		BPI	BPI	bactericidal/permeability-increasing protein	HGNC:1095
AL590233.1	chr9	91244501	91245000	0.916299	1.31519	-0.763389	-0.2566	-0.90677	1.44312	4.14822	AL590233.1	NA	NA		BPIL3	BPIL3	bactericidal/permeability-increasing protein-like 3	HGNC:16504
AL591704.9	chr1	151667001	151667500	1.64274	0	2.88314	0	0	0	0	AL591704.9	NA	NA		BPTF	BPTF	bromodomain PHD finger transcription factor	HGNC:3581
AL662890.2	chr6	28850501	28851000	6.05382	0	0	0	0	4.02938	0	AL662890.2	NA	NA		BRAP	BRAP	BRCA1 associated protein	HGNC:1099
ALDH18A1	chr10	97359501	97360000	0.302504	0	1.01995	-1.01156	-0.719129	0.703452	4.33203	NA	NA	ALDH18A1		C7orf27	BRAT1	BRCA1-associated ATM activator 1	HGNC:21701
ALDH1A2	chr15	56144501	56145000	3.27198	1.88593	2.56645	1.27228	2.05973	0	0.522943	ALDH1A2	NA	NA		BRD4	BRD4	bromodomain containing 4	HGNC:13575
ALDH1A3	chr15	99273001	99273500	2.48754	2.7006	1.88542	0	0	4.48389	4.31003	NA	ALDH1A3	NA		BRD8	BRD8	bromodomain containing 8	HGNC:19874
ALDH1A3	chr15	99247001	99247500	0	1.97979	0	0	0	6.44382	0	NA	NA	ALDH1A3		BRE	BRE	brain and reproductive organ-expressed (TNFRSF1A modulator)	HGNC:1106
ALDH1A3	chr15	99249501	99250000	3.583	2.20501	0	1.26407	-1.70924	3.97081	2.2232	NA	NA	ALDH1A3		BRF1	BRF1	BRF1 homolog, subunit of RNA polymerase III transcription initiation factor IIIB (S. cerevisiae)	HGNC:11551
ALDH2	chr12	110700501	110701000	-0.17035	1.68404	-0.0462241	1.82821	0.363653	2.71316	0	NA	NA	ALDH2		BRI3	BRI3	brain protein I3	HGNC:1109
ALDH3A2	chr17	19513501	19514000	7.61963	0	6.2708	0	0	0	0	NA	NA	ALDH3A2		BRIP1	BRIP1	BRCA1 interacting protein C-terminal helicase 1	HGNC:20473
ALDH3B1	chr11	67537001	67537500	2.78567	0	0	-0.0260544	-0.280723	0	4.80827	NA	NA	ALDH3B1		BRMS1	BRMS1	breast cancer metastasis suppressor 1	HGNC:17262
ALDH4A1	chr1	19092501	19093000	0.598989	1.1275	1.08457	0.228835	-0.0160027	1.02415	6.92629	NA	NA	ALDH4A1		BRSK1	BRMS1L	breast cancer metastasis-suppressor 1-like	HGNC:20512
ALDH6A1	chr14	73605501	73606000	0	3.27036	0	1.26049	0	1.7471	4.3694	NA	NA	ALDH6A1		BSCL2	BSCL2	Berardinelli-Seip congenital lipodystrophy 2 (seipin)	HGNC:15832
ALDH7A1	chr5	125958501	125959000	5.90395	5.43053	0	0	0	0	0	ALDH7A1	NA	NA		BSX	BSX	brain-specific homeobox	HGNC:20450
ALDH7A1	chr5	125923001	125923500	-0.522763	-0.0325981	0.0487099	0.231039	-0.280621	3.09161	8.33841	NA	NA	ALDH7A1		BTBD11	BTBD11	BTB (POZ) domain containing 11	HGNC:23844
ALDH9A1	chr1	163930501	163931000	0	0	1.39141	0	-0.162522	7.44971	0	NA	NA	ALDH9A1		BTBD16	BTBD16	BTB (POZ) domain containing 16	HGNC:26340
ALG6	chr1	63620501	63621000	0.311374	0	1.66488	0.440557	0.759165	2.74064	0	NA	NA	ALG6		BTBD19	BTBD19	BTB (POZ) domain containing 19	HGNC:27145
ALG8	chr11	77502001	77502500	0	0	0	0	0	4.4421	0	NA	NA	ALG8		BTNL9	BTNL9	butyrophilin-like 9	HGNC:24176
ALK	chr2	29314501	29315000	1.72154	0	0	-0.852336	-0.312278	0	7.00858	NA	NA	ALK		BTRC	BTRC	beta-transducin repeat containing	HGNC:1144
ALK	chr2	29373001	29373500	-0.820869	0.109736	0.399979	-0.723397	-0.368728	0	4.65609	NA	NA	ALK		BYSL	BYSL	bystin-like	HGNC:1157
ALMS1	chr2	73620001	73620500	1.73735	0	0	0	0	2.3482	6.78399	NA	NA	ALMS1		BZRAP1	BZRAP1	benzodiazapine receptor (peripheral) associated protein 1	HGNC:16831
ALOX12B	chr17	7917001	7917500	4.38845	0	-0.543641	0	1.01866	0	0	NA	ALOX12B	NA		C10orf11	C10orf11	chromosome 10 open reading frame 11	HGNC:23405
ALOX15B	chr17	7883501	7884000	4.05623	2.97392	0	0	0	0	0	ALOX15B	NA	NA		C10orf116	C10orf116	chromosome 10 open reading frame 116	HGNC:24043
ALOX5	chr10	45234501	45235000	2.50062	0	4.80334	0	0	0	0	NA	NA	ALOX5		C10orf137	C10orf137	chromosome 10 open reading frame 137	HGNC:24640
ALOX5	chr10	45217501	45218000	0	1.04513	0.950068	0.0142995	-0.412594	-1.16823	-0.531576	NA	NA	ALOX5		C10orf18	C10orf18	chromosome 10 open reading frame 18	HGNC:23484
ALPL	chr1	21708501	21709000	1.54254	0.695921	0.29245	0.907849	3.29053	0	2.50163	ALPL	NA	NA		C10orf27	C10orf27	chromosome 10 open reading frame 27	HGNC:23511
ALPL	chr1	21724501	21725000	0.513841	1.26701	0	-0.200192	-0.115022	-0.37313	7.14309	NA	NA	ALPL		C10orf47	C10orf47	chromosome 10 open reading frame 47	HGNC:23728
ALX1	chr12	84198001	84198500	0	5.11877	0	0.973035	1.75124	4.10083	0	ALX1	NA	NA		C10orf55	C10orf55	chromosome 10 open reading frame 55	HGNC:31008
ALX4	chr11	44286501	44287000	2.25231	0.189743	0.235674	0.515413	-0.594372	0.322041	4.40173	NA	NA	ALX4		C10orf76	C10orf76	chromosome 10 open reading frame 76	HGNC:25788
ALX4	chr11	44281001	44281500	0.718218	0	2.19793	1.09294	0.503168	1.05292	3.71889	NA	NA	ALX4		C10orf81	C10orf81	chromosome 10 open reading frame 81	HGNC:26285
ALX4	chr11	44281501	44282000	2.58007	0.483249	1.73502	1.36716	0.983353	0	1.50449	NA	NA	ALX4		C10orf93	C10orf93	chromosome 10 open reading frame 93	HGNC:26382
ALX4	chr11	44289001	44289500	2.00703	1.8153	1.57895	1.08284	0.835293	0	1.82563	ALX4	NA	NA		C10orf95	C10orf95	chromosome 10 open reading frame 95	HGNC:25880
AMBP	chr9	115875001	115875500	1.77394	5.5725	0	1.08013	-0.336652	0.573826	5.37389	NA	NA	AMBP		C11orf30	C11orf30	chromosome 11 open reading frame 30	HGNC:18071
AMBRA1	chr11	46405501	46406000	0.356989	2.5399	0.864087	0	0.963889	3.67088	7.88252	NA	NA	AMBRA1		C11orf49	C11orf49	chromosome 11 open reading frame 49	HGNC:28720
AMBRA1	chr11	46542001	46542500	0	0	0	0	0	7.27663	0	NA	NA	AMBRA1		C11orf63	C11orf63	chromosome 11 open reading frame 63	HGNC:26288
AMBRA1	chr11	46449501	46450000	1.43309	0.546041	1.06059	0.195973	0	1.57767	4.05309	NA	NA	AMBRA1		C11orf95	C11orf95	chromosome 11 open reading frame 95	HGNC:28449
AMBRA1	chr11	46559001	46559500	2.47829	0	2.47977	-1.46253	-1.23547	1.93477	0	NA	NA	AMBRA1		C12orf35	C12orf35	chromosome 12 open reading frame 35	HGNC:25559
AMD1	chr6	111315501	111316000	0.875519	0.341313	1.57451	0	0.072728	1.27002	0	AMD1	NA	NA		C12orf42	C12orf42	chromosome 12 open reading frame 42	HGNC:24729
AMDHD1	chr12	94876501	94877000	0.469365	0	1.66348	0	-0.407277	0	0	NA	NA	AMDHD1		C12orf51	C12orf51	chromosome 12 open reading frame 51	HGNC:26611
AMH	chr19	2204001	2204500	4.14541	0	0	5.27602	0	0	4.77415	NA	AMH	NA		C12orf56	C12orf56	chromosome 12 open reading frame 56	HGNC:26967
AMHR2	chr12	52103001	52103500	0.1408	-0.224834	0.482786	-0.456423	-0.11454	0.798463	-0.0632105	AMHR2	NA	NA		C13orf1	C13orf1	chromosome 13 open reading frame 1	HGNC:14297
AMIGO1	chr1	109852001	109852500	1.70427	0	2.307	0.151099	-0.132396	4.10079	6.10584	NA	AMIGO1	NA		C14orf101	C14orf101	chromosome 14 open reading frame 101	HGNC:20185
AMIGO3	chr3	49728501	49729000	0.949456	1.59694	2.72812	0.632495	0.275927	1.72	5.61288	NA	AMIGO3	NA		C14orf145	C14orf145	chromosome 14 open reading frame 145	HGNC:20359
AMN	chr14	102466001	102466500	0	3.21669	-0.512422	0	0.452968	0	0	NA	AMN	NA		C14orf177	C14orf177	chromosome 14 open reading frame 177	HGNC:26375
AMN1	chr12	31773001	31773500	0	6.25717	0	0	0	0	0	AMN1	NA	NA		C14orf23	C14orf23	chromosome 14 open reading frame 23	HGNC:19828
AMPD3	chr11	10444001	10444500	0	0	1.72639	0	-0.0467137	0	0	NA	NA	AMPD3		C14orf39	C14orf39	chromosome 14 open reading frame 39	HGNC:19849
AMPH	chr7	38414501	38415000	0	0.837274	3.69609	0	-0.732346	1.35066	8.80064	NA	NA	AMPH		C14orf70	C14orf70	chromosome 14 open reading frame 70	HGNC:20117
AMT	chr3	49430501	49431000	0.118504	2.99737	1.03037	0.268973	0.652663	-0.0430424	1.78508	NA	AMT	NA		C15orf27	C15orf27	chromosome 15 open reading frame 27	HGNC:26763
AMZ1	chr7	2714001	2714500	0.75844	1.9745	0.526168	0.753519	-0.124061	0.67033	4.80243	NA	NA	AMZ1		C15orf29	C15orf29	chromosome 15 open reading frame 29	HGNC:26199
AMZ1	chr7	2711501	2712000	0.765827	0	1.50165	0.390919	0	0	6.64649	NA	NA	AMZ1		C15orf33	C15orf33	chromosome 15 open reading frame 33	HGNC:26543
AMZ1	chr7	2691001	2691500	0.0371379	-0.564605	-0.660468	-0.0892313	1.07713	-2.49015	-1.01286	NA	NA	AMZ1		C15orf42	C15orf42	chromosome 15 open reading frame 42	HGNC:28704
AMZ2	chr17	63772501	63773000	2.7192	0	3.25511	0	0	0	0	NA	NA	AMZ2		C15orf52	C15orf52	chromosome 15 open reading frame 52	HGNC:33488
ANAPC16	chr10	73662501	73663000	0.515624	0.774412	0.129596	0.85224	-0.856681	-0.70552	1.72543	NA	NA	ANAPC16		C16orf45	C16orf45	chromosome 16 open reading frame 45	HGNC:19213
ANAPC5	chr12	120262001	120262500	0.705716	2.5889	0	1.08237	0	2.26462	0	NA	NA	ANAPC5		C16orf46	C16orf46	chromosome 16 open reading frame 46	HGNC:26525
ANK1	chr8	41774501	41775000	-2.07626	-0.496819	0.449129	0.68207	0.179383	-4.17781	2.645	ANK1	NA	NA		C16orf5	C16orf5	chromosome 16 open reading frame 5	HGNC:13234
ANK3	chr10	61500501	61501000	0.414182	2.23311	3.30128	0	-0.67378	2.53783	0	NA	NA	ANK3		C16orf52	C16orf52	chromosome 16 open reading frame 52	HGNC:27087
ANK3	chr10	61476501	61477000	0.0940489	0.963893	-0.299191	0.474156	-0.162111	0.452418	2.64396	NA	NA	ANK3		C16orf57	C16orf57	chromosome 16 open reading frame 57	HGNC:25792
ANKDD1A	chr15	63028001	63028500	1.25069	1.15738	0.990429	0.740746	0.648018	0.655529	4.01727	NA	NA	ANKDD1A		C16orf62	C16orf62	chromosome 16 open reading frame 62	HGNC:24641
ANKFY1	chr17	4012001	4012500	0.881591	-0.139326	0	0.322572	1.02079	3.32329	0	NA	ANKFY1	NA		C16orf7	C16orf7	chromosome 16 open reading frame 7	HGNC:13526
ANKH	chr5	14801501	14802000	-0.743991	0.173966	1.46594	-0.462499	0.197221	0.755003	4.2541	NA	NA	ANKH		C16orf70	C16orf70	chromosome 16 open reading frame 70	HGNC:29564
ANKHD1	chr5	139777501	139778000	-0.945008	0.552456	0.488763	0.414827	0.054007	1.30644	1.12182	NA	NA	ANKHD1		C16orf71	C16orf71	chromosome 16 open reading frame 71	HGNC:25081
ANKIB1	chr7	91830501	91831000	0.466002	2.72663	0	0	-0.609744	4.09867	7.81611	NA	NA	ANKIB1		C16orf85	C16orf85	chromosome 16 open reading frame 85	HGNC:33799
ANKMY1	chr2	241150001	241150500	0	0	0	0	0	7.05715	6.66428	ANKMY1	NA	NA		C16orf89	C16orf89	chromosome 16 open reading frame 89	HGNC:28687
ANKMY1	chr2	241116501	241117000	0.715975	2.05617	0	1.37477	-0.801209	3.26397	5.43809	NA	NA	ANKMY1		C17orf102	C17orf102	chromosome 17 open reading frame 102	HGNC:34412
ANKMY1	chr2	241116001	241116500	1.28774	0.623547	0.0185888	-0.427556	-1.51881	1.23561	1.33056	NA	NA	ANKMY1		C17orf46	C17orf46	chromosome 17 open reading frame 46	HGNC:26349
ANKRD10	chr13	110361501	110362000	1.43198	0	2.09186	0	0.321807	3.57226	0	NA	NA	ANKRD10		C17orf48	C17orf48	chromosome 17 open reading frame 48	HGNC:30925
ANKRD13B	chr17	24964501	24965000	6.57442	4.48585	0	0	0	3.74433	0	NA	ANKRD13B	NA		C17orf53	C17orf53	chromosome 17 open reading frame 53	HGNC:28460
ANKRD13B	chr17	24966001	24966500	0.838121	2.0667	-1.37882	-1.19747	-0.455667	2.49771	2.33713	NA	ANKRD13B	NA		C17orf54	C17orf54	chromosome 17 open reading frame 54	HGNC:26863
ANKRD13B	chr17	24966501	24967000	1.0978	6.16392	0	0	0	0	0	NA	ANKRD13B	NA		C17orf63	C17orf63	chromosome 17 open reading frame 63	HGNC:25563
ANKRD17	chr4	74183501	74184000	1.99583	1.37404	0.464137	0.2109	0.774661	1.5055	4.17265	NA	NA	ANKRD17		C17orf64	C17orf64	chromosome 17 open reading frame 64	HGNC:26990
ANKRD26	chr10	27388501	27389000	0.879165	-0.335046	1.69592	0.169668	0.83133	0.955695	3.8284	NA	NA	ANKRD26		C17orf67	C17orf67	chromosome 17 open reading frame 67	HGNC:27900
ANKRD27	chr19	37851501	37852000	2.92196	1.16741	0	0	0	2.58763	0	NA	NA	ANKRD27		C17orf76	C17orf76	chromosome 17 open reading frame 76	HGNC:32403
ANKRD33B	chr5	10618001	10618500	5.54217	0	0	5.10656	0	0	0	ANKRD33B	NA	NA		C17orf80	C17orf80	chromosome 17 open reading frame 80	HGNC:29601
ANKRD33B	chr5	10648001	10648500	3.04797	0	0	0	0	3.12798	0	NA	NA	ANKRD33B		C17orf87	C17orf87	chromosome 17 open reading frame 87	HGNC:33504
ANKRD33B	chr5	10656001	10656500	3.15661	0	0	2.09378	0	7.75762	0	NA	NA	ANKRD33B		C17orf98	C17orf98	chromosome 17 open reading frame 98	HGNC:34492
ANKRD34B	chr5	79901501	79902000	0	5.50866	0	0	0	0	0	ANKRD34B	NA	NA		C17orf99	C17orf99	chromosome 17 open reading frame 99	HGNC:34490
ANKRD44	chr2	197762501	197763000	3.94649	0	1.11256	0	0.165733	2.00331	0	NA	NA	ANKRD44		C18orf1	C18orf1	chromosome 18 open reading frame 1	HGNC:1224
ANKRD53	chr2	71059001	71059500	0	-1.43206	0	-0.62314	1.39537	-4.01525	-0.0673937	ANKRD53	NA	NA		C18orf25	C18orf25	chromosome 18 open reading frame 25	HGNC:28172
ANKRD53	chr2	71061001	71061500	0.424497	0.426043	0.64668	0.253992	-0.282274	1.27798	0.533826	NA	NA	ANKRD53		C18orf8	C18orf8	chromosome 18 open reading frame 8	HGNC:24326
ANKRD58	chrX	118778501	118779000	1.04041	0	0	0	0	0	0	NA	ANKRD58	NA		C19orf10	C19orf10	chromosome 19 open reading frame 10	HGNC:16948
ANKRD6	chr6	90353501	90354000	1.27886	2.29173	0	0.32924	0.298337	0	0	NA	NA	ANKRD6		C19orf18	C19orf18	chromosome 19 open reading frame 18	HGNC:28642
ANKRD61	chr7	6036501	6037000	1.61061	2.3702	1.06733	1.15404	-0.392693	2.27459	7.42543	ANKRD61	NA	NA		C19orf20	C19orf20	chromosome 19 open reading frame 20	HGNC:25058
ANKRD61	chr7	6038001	6038500	0	0	0	0	0	3.95222	0	ANKRD61	NA	NA		C19orf22	C19orf22	chromosome 19 open reading frame 22	HGNC:28270
ANKS1A	chr6	35038501	35039000	-0.0601202	1.57443	1.36417	0.176033	-0.0304967	2.0521	4.27555	NA	NA	ANKS1A		C19orf46	C19orf46	chromosome 19 open reading frame 46	HGNC:26703
ANKS3	chr16	4706501	4707000	0.86933	1.45647	1.18449	1.02726	0	4.00487	5.87032	NA	NA	ANKS3		C19orf54	C19orf54	chromosome 19 open reading frame 54	HGNC:24758
ANKS3	chr16	4718501	4719000	3.6408	0	0	0	0	2.66954	0	NA	NA	ANKS3		C19orf57	C19orf57	chromosome 19 open reading frame 57	HGNC:28153
ANKS3	chr16	4720501	4721000	0	0	2.10221	0	0	2.74131	0	NA	NA	ANKS3		C19orf67	C19orf67	chromosome 19 open reading frame 67	HGNC:34354
ANKS6	chr9	100597501	100598000	1.23944	0	1.69157	0	0.565047	0	0	ANKS6	NA	NA		C1orf100	C1orf100	chromosome 1 open reading frame 100	HGNC:30435
ANO1	chr11	69635501	69636000	6.23217	0	0	-0.901423	-3.07943	-4.49217	1.7479	NA	NA	ANO1		C1orf114	C1orf114	chromosome 1 open reading frame 114	HGNC:28051
ANO1	chr11	69707501	69708000	3.53309	0	0	0	-1.30702	0	0	NA	NA	ANO1		C1orf115	C1orf115	chromosome 1 open reading frame 115	HGNC:25873
ANO1	chr11	69642501	69643000	4.32811	0	0	0	0	0	0	NA	NA	ANO1		C1orf137	C1orf137	chromosome 1 open reading frame 137	HGNC:32040
ANO1	chr11	69675001	69675500	4.70668	0	4.51562	0	0.292865	0	0	NA	NA	ANO1		C1orf148	C1orf148	chromosome 1 open reading frame 148	HGNC:32062
ANO1	chr11	69644501	69645000	3.38777	0	1.88495	0.993877	0.592917	1.67158	0	NA	NA	ANO1		C1orf159	C1orf159	chromosome 1 open reading frame 159	HGNC:26062
ANO2	chr12	5822501	5823000	-1.44034	0.00248813	-0.129852	-0.691073	-0.208428	1.81514	0	NA	NA	ANO2		C1orf173	C1orf173	chromosome 1 open reading frame 173	HGNC:25346
ANO3	chr11	26610001	26610500	0	0	7.34421	0	0	1.59397	0	NA	NA	ANO3		C1orf194	C1orf194	chromosome 1 open reading frame 194	HGNC:32331
ANO6	chr12	43902001	43902500	1.05393	1.09578	1.54249	0.528291	-0.49622	1.7628	0	NA	NA	ANO6		C1orf196	C1orf196	chromosome 1 open reading frame 196	HGNC:32336
ANO7	chr2	241786501	241787000	-0.107198	1.07953	-0.0773609	-0.146085	-0.539556	0.521469	5.27516	NA	NA	ANO7		C1orf198	C1orf198	chromosome 1 open reading frame 198	HGNC:25900
ANO7	chr2	241803001	241803500	0.848621	0.584242	1.2608	0.0635165	-0.299779	0	5.06666	NA	NA	ANO7		C1orf200	C1orf200	chromosome 1 open reading frame 200	HGNC:32346
ANP32B	chr9	99807501	99808000	0	0	0	0	0	6.97425	0	NA	NA	ANP32B		C1orf201	C1orf201	chromosome 1 open reading frame 201	HGNC:28070
ANUBL1	chr10	45453501	45454000	-1.5016	0.0601057	0.144203	0.710728	0.112019	-0.400539	0.618237	NA	NA	ANUBL1		C1orf21	C1orf21	chromosome 1 open reading frame 21	HGNC:15494
ANXA11	chr10	81905001	81905500	-0.0388381	0	1.66408	0	0.903511	2.75797	8.22056	NA	ANXA11	NA		C1orf228	C1orf228	chromosome 1 open reading frame 228	HGNC:34345
ANXA2	chr15	58439501	58440000	2.07031	0	0	0	-0.387152	2.55402	0	NA	NA	ANXA2		C1orf229	C1orf229	chromosome 1 open reading frame 229	HGNC:33759
ANXA2	chr15	58478001	58478500	0	0	0	0	0	0	0	ANXA2	NA	NA		C1orf38	C1orf38	chromosome 1 open reading frame 38	HGNC:16839
ANXA4	chr2	69907001	69907500	0.0335914	1.37921	0.0644946	0.231452	0	3.99922	0	NA	ANXA4	NA		C1orf43	C1orf43	chromosome 1 open reading frame 43	HGNC:29876
ANXA6	chr5	150495501	150496000	0	0	0	0	-1.48381	0	3.52189	NA	NA	ANXA6		C1orf49	C1orf49	chromosome 1 open reading frame 49	HGNC:25366
ANXA6	chr5	150468501	150469000	1.67358	0.760385	1.3627	0.241827	0.821931	3.66524	6.797	NA	NA	ANXA6		C1orf52	C1orf52	chromosome 1 open reading frame 52	HGNC:24871
AOAH	chr7	36530501	36531000	0.566626	1.66433	0.104397	1.7197	-0.0805321	1.48931	7.11315	NA	NA	AOAH		C1orf64	C1orf64	chromosome 1 open reading frame 64	HGNC:28339
AOAH	chr7	36617001	36617500	2.28495	6.50918	0	0	0	7.38513	0	NA	NA	AOAH		C1orf70	C1orf70	chromosome 1 open reading frame 70	HGNC:25186
AP000269.1	chr21	32750001	32750500	0.568341	0	0	-0.287232	-0.401519	0	4.36157	AP000269.1	NA	NA		C1orf86	C1orf86	chromosome 1 open reading frame 86	HGNC:26428
AP000365.1	chr22	15538501	15539000	0.066783	-0.533707	-0.719519	0	0	-2.29601	-2.00879	NA	NA	AP000365.1		C1orf95	C1orf95	chromosome 1 open reading frame 95	HGNC:30491
AP000867.1	chr11	70996001	70996500	5.4809	1.76865	0	2.29426	1.83434	0	0	AP000867.1	NA	NA		C1QL1	C1QL1	complement component 1, q subcomponent-like 1	HGNC:24182
AP000926.1	chr11	122485001	122485500	0	0	2.5928	0	0	0	0	NA	NA	AP000926.1		C1QL2	C1QL2	complement component 1, q subcomponent-like 2	HGNC:24181
AP002380.2	chr11	61288501	61289000	1.10202	1.21347	1.86702	1.24373	0.867441	2.52523	-1.37247	AP002380.2	NA	NA		C1QTNF2	C1QTNF2	C1q and tumor necrosis factor related protein 2	HGNC:14325
AP006216.11	chr14	34726501	34727000	0.80737	1.68748	0	0	0	1.95002	4.37878	AP006216.11	NA	NA		C1QTNF6	C1QTNF6	C1q and tumor necrosis factor related protein 6	HGNC:14343
AP006216.11	chr14	34727001	34727500	2.41374	0	3.56211	-0.845255	0	3.576	3.45597	AP006216.11	NA	NA		C2	C2	complement component 2	HGNC:1248
AP1B1	chr22	28057001	28057500	0.636741	3.0591	2.25642	0.990935	0.293921	4.10185	0	NA	NA	AP1B1		C20orf103	C20orf103	chromosome 20 open reading frame 103	HGNC:16097
AP1G1	chr16	70373501	70374000	2.14474	2.54125	0.288867	0	0	7.47907	6.56766	NA	NA	AP1G1		C20orf11	C20orf11	chromosome 20 open reading frame 11	HGNC:15857
AP1M1	chr19	16203001	16203500	-0.763482	3.69132	1.20224	-0.350947	-0.0967732	1.61592	4.0843	NA	NA	AP1M1		C20orf112	C20orf112	chromosome 20 open reading frame 112	HGNC:16106
AP1M1	chr19	16179001	16179500	2.11653	2.25559	1.3873	-0.794588	-1.67886	2.70113	3.83002	NA	NA	AP1M1		C20orf12	C20orf12	chromosome 20 open reading frame 12	HGNC:15858
AP1M1	chr19	16195001	16195500	1.7269	3.0761	0	-0.410659	0.505652	3.99694	4.85292	NA	NA	AP1M1		C20orf134	C20orf134	chromosome 20 open reading frame 134	HGNC:16127
AP2A1	chr19	54975501	54976000	0.365439	1.24588	0	0.391854	-0.164686	4.49375	5.56794	NA	NA	AP2A1		C20orf152	C20orf152	chromosome 20 open reading frame 152	HGNC:16145
AP3B1	chr5	77372501	77373000	0	-0.00394513	0	0	-1.39117	2.00974	0	NA	NA	AP3B1		C20orf185	C20orf185	chromosome 20 open reading frame 185	HGNC:16178
AP3B1	chr5	77593001	77593500	-0.597235	0.0133595	-0.545431	-0.049532	-0.678294	1.13874	1.53506	NA	NA	AP3B1		C20orf194	C20orf194	chromosome 20 open reading frame 194	HGNC:17721
AP3B2	chr15	81135501	81136000	0	0	1.5055	0.886896	0	2.19158	-0.611466	NA	NA	AP3B2		C20orf196	C20orf196	chromosome 20 open reading frame 196	HGNC:26318
AP4S1	chr14	30611001	30611500	1.4146	0	2.15085	0	-2.70828	0	0	NA	NA	AP4S1		C20orf201	C20orf201	chromosome 20 open reading frame 201	HGNC:33718
AP4S1	chr14	30586501	30587000	0.334942	0.825433	-1.05675	-0.344856	-0.25821	0.853426	4.35104	NA	NA	AP4S1		C20orf4	C20orf4	chromosome 20 open reading frame 4	HGNC:15886
APAF1	chr12	97585001	97585500	0	0	2.31723	0	0	0	0	NA	NA	APAF1		C20orf94	C20orf94	chromosome 20 open reading frame 94	HGNC:16225
APBA1	chr9	71268501	71269000	6.2672	0	0	0	0	0	0	NA	NA	APBA1		C21orf33	C21orf33	chromosome 21 open reading frame 33	HGNC:1273
APBA2	chr15	27179001	27179500	0	0	7.50031	0	0	0	0	NA	NA	APBA2		C21orf59	C21orf59	chromosome 21 open reading frame 59	HGNC:1301
APBA2	chr15	27202001	27202500	0.200032	-0.596434	-1.39542	0.0349284	-0.379713	-2.01491	1.43956	NA	NA	APBA2		C21orf70	C21orf70	chromosome 21 open reading frame 70	HGNC:15811
APBB1IP	chr10	26767501	26768000	0	0	0	0	4.96843	0	0	APBB1IP	NA	NA		C22orf25	C22orf25	chromosome 22 open reading frame 25	HGNC:25439
APBB1IP	chr10	26826001	26826500	0.580512	-0.0727251	-0.405065	0.24814	0.349714	0	0	NA	NA	APBB1IP		C2CD2	C2CD2	C2 calcium-dependent domain containing 2	HGNC:1266
APBB2	chr4	40747501	40748000	2.8656	0	0	0	0	0	0	NA	NA	APBB2		C2CD3	C2CD3	C2 calcium-dependent domain containing 3	HGNC:24564
APBB2	chr4	40554001	40554500	-1.01005	-1.30319	-1.87054	-1.69748	-0.110768	-1.29325	-0.924725	NA	NA	APBB2		C2orf27A	C2orf27A	chromosome 2 open reading frame 27A	HGNC:25077
APC2	chr19	1419501	1420000	0	2.16331	0	1.35036	-0.302128	0	6.98588	NA	NA	APC2		C2orf42	C2orf42	chromosome 2 open reading frame 42	HGNC:26056
APC2	chr19	1418001	1418500	0.67307	1.78193	1.94213	1.73379	0.64495	-0.0212116	5.93278	NA	NA	APC2		C2orf43	C2orf43	chromosome 2 open reading frame 43	HGNC:26145
APC2	chr19	1407001	1407500	-0.55525	0.520545	-0.0439356	0.0944996	-0.125566	-2.09394	5.43435	NA	NA	APC2		C2orf48	C2orf48	chromosome 2 open reading frame 48	HGNC:26322
APCDD1L	chr20	56468501	56469000	0.986881	1.8595	0.813921	0.687238	-0.343441	0	5.83291	NA	APCDD1L	NA		C2orf55	C2orf55	chromosome 2 open reading frame 55	HGNC:33454
APCDD1L	chr20	56521501	56522000	1.4419	0	2.56775	1.19862	0	0	0	NA	NA	APCDD1L		C2orf71	C2orf71	chromosome 2 open reading frame 71	HGNC:34383
APLN	chrX	128614001	128614500	1.00527	0	1.13446	0.00577694	1.13514	3.91848	3.75674	NA	NA	APLN		C2orf76	C2orf76	chromosome 2 open reading frame 76	HGNC:27017
APOA4	chr11	116196001	116196500	0.51294	0	0	0	-0.767277	2.23914	6.64673	NA	APOA4	NA		C2orf81	C2orf81	chromosome 2 open reading frame 81	HGNC:34350
APOB	chr2	21113501	21114000	-0.76842	-0.0713577	0.109925	-0.470635	-0.533758	0	4.09909	NA	NA	APOB		C2orf88	C2orf88	chromosome 2 open reading frame 88	HGNC:28191
APOBEC1	chr12	7706001	7706500	0	0	0	0	0	2.50882	0	NA	NA	APOBEC1		C3	C3	complement component 3	HGNC:1318
APOBEC3A	chr22	37678001	37678500	3.88608	0	0	0	0	0	0	APOBEC3A	NA	NA		C3orf15	C3orf15	chromosome 3 open reading frame 15	HGNC:24010
APOBEC3D	chr22	37753001	37753500	1.02351	0	0	0	0	0	0	NA	NA	APOBEC3D		C3orf21	C3orf21	chromosome 3 open reading frame 21	HGNC:26639
APOD	chr3	196791001	196791500	1.35804	4.51855	-0.591491	-1.61078	0.670837	0.0888713	3.21996	APOD	NA	NA		C3orf45	C3orf45	chromosome 3 open reading frame 45	HGNC:26781
APOD	chr3	196786501	196787000	2.67348	0	0	0	0	0	5.23696	NA	NA	APOD		C3orf62	C3orf62	chromosome 3 open reading frame 62	HGNC:24771
APOL1	chr22	34984501	34985000	4.33499	0	0	0	0	3.78269	0	NA	NA	APOL1		C3orf72	C3orf72	chromosome 3 open reading frame 72	HGNC:34428
APOL1	chr22	34991001	34991500	2.76869	0	2.89878	-0.3431	-1.48649	4.45544	4.8286	NA	NA	APOL1		C4orf29	C4orf29	chromosome 4 open reading frame 29	HGNC:26111
APOL1	chr22	34992001	34992500	2.83856	0	0	0	0	0	0	NA	APOL1	NA		C4orf34	C4orf34	chromosome 4 open reading frame 34	HGNC:27321
APOL3	chr22	34874501	34875000	1.75923	1.62557	0	0.65338	-0.255093	1.97511	7.08668	NA	NA	APOL3		C4orf37	C4orf37	chromosome 4 open reading frame 37	HGNC:28712
APOL3	chr22	34879501	34880000	4.23457	0	0	0	0.0160827	0	6.46158	NA	APOL3	NA		C4orf49	C4orf49	chromosome 4 open reading frame 49	HGNC:29969
APOO	chrX	23831001	23831500	-0.598044	0.736287	-0.233238	0.419287	-0.629373	1.33177	0	NA	NA	APOO		C4orf50	C4orf50	chromosome 4 open reading frame 50	HGNC:33766
APPBP2	chr17	55915501	55916000	-0.381821	0	0.961228	-0.358899	2.67029	0.825348	0.821424	NA	NA	APPBP2		C4orf6	C4orf6	chromosome 4 open reading frame 6	HGNC:13716
APPL2	chr12	104121501	104122000	1.01341	2.01643	1.09284	0.300775	-0.684012	0.961846	4.59921	NA	NA	APPL2		C5	C5	complement component 5	HGNC:1331
AQP1	chr7	30919501	30920000	4.06726	2.34023	2.94811	1.79468	0.26461	0.769908	4.27165	NA	NA	AQP1		C5AR1	C5AR1	complement component 5a receptor 1	HGNC:1338
AQR	chr15	33016501	33017000	1.03388	0	0	0	-2.28223	0	0	NA	NA	AQR		C5orf24	C5orf24	chromosome 5 open reading frame 24	HGNC:26746
AQR	chr15	32994501	32995000	0	0	0.94354	0	-1.41783	1.44363	0	NA	NA	AQR		C5orf25	C5orf25	chromosome 5 open reading frame 25	HGNC:24779
ARAP3	chr5	141042501	141043000	2.64	1.06994	0.0508838	1.08418	0.20433	0	5.92933	ARAP3	NA	NA		C5orf38	C5orf38	chromosome 5 open reading frame 38	HGNC:24226
ARFGEF1	chr8	68285001	68285500	0	0	0	0	0.828726	3.39947	0	NA	NA	ARFGEF1		C5orf39	C5orf39	chromosome 5 open reading frame 39	HGNC:33463
ARFGEF2	chr20	47071501	47072000	2.31136	0	0	0	0.419011	2.49666	5.31197	NA	NA	ARFGEF2		C5orf41	C5orf41	chromosome 5 open reading frame 41	HGNC:24050
ARG2	chr14	67162001	67162500	0.488754	0	1.76693	0	-0.602593	0	0	NA	NA	ARG2		C5orf42	C5orf42	chromosome 5 open reading frame 42	HGNC:25801
ARG2	chr14	67167001	67167500	0	0	1.80428	0	0	0	0	NA	NA	ARG2		C5orf46	C5orf46	chromosome 5 open reading frame 46	HGNC:33768
ARHGAP1	chr11	46655001	46655500	1.65143	1.95205	0.255299	2.20062	-0.0520324	3.44173	5.1506	NA	ARHGAP1	NA		C6orf103	C6orf103	chromosome 6 open reading frame 103	HGNC:21212
ARHGAP10	chr4	148993501	148994000	1.32071	4.10189	0	-1.69621	0	4.8803	0	NA	NA	ARHGAP10		C6orf106	C6orf106	chromosome 6 open reading frame 106	HGNC:21215
ARHGAP10	chr4	149199501	149200000	1.89091	0	0	0	0	4.03003	0	NA	NA	ARHGAP10		C6orf129	C6orf129	chromosome 6 open reading frame 129	HGNC:21239
ARHGAP12	chr10	32249001	32249500	0	0	0	0	0	3.19977	0	NA	NA	ARHGAP12		C6orf132	C6orf132	chromosome 6 open reading frame 132	HGNC:21288
ARHGAP17	chr16	24879001	24879500	0	1.60692	0	0	0	3.68677	2.7866	NA	NA	ARHGAP17		C6orf145	C6orf145	chromosome 6 open reading frame 145	HGNC:21361
ARHGAP19	chr10	98969501	98970000	0	0	6.57065	0	0	2.86145	0	NA	ARHGAP19	NA		C6orf52	C6orf52	chromosome 6 open reading frame 52	HGNC:20881
ARHGAP25	chr2	68905001	68905500	1.44458	2.81202	-0.350947	0	-0.173508	2.18785	4.60192	NA	NA	ARHGAP25		C6orf57	C6orf57	chromosome 6 open reading frame 57	HGNC:20957
ARHGAP26	chr5	142307501	142308000	0	2.55845	0	0	-0.255591	1.59788	0	NA	NA	ARHGAP26		C6orf99	C6orf99	chromosome 6 open reading frame 99	HGNC:21179
ARHGAP27	chr17	40847001	40847500	1.31148	3.12486	1.21373	0.698925	-0.182945	1.80032	4.65117	NA	NA	ARHGAP27		C7orf10	C7orf10	chromosome 7 open reading frame 10	HGNC:16001
ARHGAP27	chr17	40843501	40844000	4.07501	1.65317	0.0285468	2.39634	1.24391	2.17985	4.64316	NA	NA	ARHGAP27		C7orf28B	C7orf28B	chromosome 7 open reading frame 28B	HGNC:21717
ARHGAP31	chr3	120582001	120582500	1.76363	0	0	0	0	0	0	NA	NA	ARHGAP31		C7orf31	C7orf31	chromosome 7 open reading frame 31	HGNC:21722
ARHGAP36	chrX	130034501	130035000	7.15665	0	0.103103	-0.44799	0	0	-1.20776	NA	NA	ARHGAP36		C7orf45	C7orf45	chromosome 7 open reading frame 45	HGNC:29580
ARHGAP39	chr8	145761501	145762000	0.828843	0	1.94228	-0.423221	-0.764825	3.49408	4.48338	NA	NA	ARHGAP39		C7orf46	C7orf46	chromosome 7 open reading frame 46	HGNC:27977
ARHGAP39	chr8	145787001	145787500	1.2113	0	0	-0.606361	-0.186389	2.24557	6.40201	NA	NA	ARHGAP39		C7orf49	C7orf49	chromosome 7 open reading frame 49	HGNC:22432
ARHGAP4	chrX	152841001	152841500	2.64578	2.06371	0	0.826101	0	4.49808	0	NA	NA	ARHGAP4		C7orf50	C7orf50	chromosome 7 open reading frame 50	HGNC:22421
ARHGAP44	chr17	12825501	12826000	0	0.767081	1.48044	0.59794	-0.566666	-0.318488	0	NA	NA	ARHGAP44		C7orf61	C7orf61	chromosome 7 open reading frame 61	HGNC:22135
ARHGAP44	chr17	12818001	12818500	-1.1908	-1.35768	0.0903083	-0.156651	0.00557898	-3.28066	-2.3726	NA	NA	ARHGAP44		C7orf65	C7orf65	chromosome 7 open reading frame 65	HGNC:34432
ARHGAP8	chr22	43537001	43537500	0.849832	2.30316	2.11129	0	0.863137	2.2186	0	NA	NA	ARHGAP8		C8orf38	C8orf38	chromosome 8 open reading frame 38	HGNC:28625
ARHGAP8	chr22	43532001	43532500	3.44741	0	0	-0.611501	-1.43259	0	0	NA	NA	ARHGAP8		C8orf45	C8orf45	chromosome 8 open reading frame 45	HGNC:26368
ARHGAP9	chr12	56156001	56156500	0	-0.96269	-0.588815	2.75107	1.51105	0	0	NA	NA	ARHGAP9		C8orf73	C8orf73	chromosome 8 open reading frame 73	HGNC:27814
ARHGDIB	chr12	15005501	15006000	0	0	0	0	0	3.15185	6.53444	ARHGDIB	NA	NA		C8orf76	C8orf76	chromosome 8 open reading frame 76	HGNC:25924
ARHGEF1	chr19	47096001	47096500	1.89724	1.43639	2.1696	0	0	3.57297	0	NA	NA	ARHGEF1		C8orf80	C8orf80	chromosome 8 open reading frame 80	HGNC:33550
ARHGEF10	chr8	1889501	1890000	-0.0781695	0	0	-0.9364	0.950107	4.23414	0	NA	NA	ARHGEF10		C9	C9	complement component 9	HGNC:1358
ARHGEF10L	chr1	17741001	17741500	0	0	0	0	-2.29547	0	0	NA	NA	ARHGEF10L		C9orf11	C9orf11	chromosome 9 open reading frame 11	HGNC:1359
ARHGEF10L	chr1	17766001	17766500	1.25305	1.16927	1.76103	0.000201844	0.622491	3.44373	6.23232	NA	NA	ARHGEF10L		C9orf114	C9orf114	chromosome 9 open reading frame 114	HGNC:26933
ARHGEF10L	chr1	17839001	17839500	1.55786	2.28348	1.55909	0.137104	0.516401	3.50723	2.35114	NA	NA	ARHGEF10L		C9orf116	C9orf116	chromosome 9 open reading frame 116	HGNC:28435
ARHGEF10L	chr1	17823001	17823500	2.35688	2.61093	5.08967	0.255542	0.375054	2.36253	0	NA	NA	ARHGEF10L		C9orf153	C9orf153	chromosome 9 open reading frame 153	HGNC:31456
ARHGEF10L	chr1	17886001	17886500	1.16387	0.835807	0.709546	-0.154311	0.542659	2.68188	2.64363	NA	NA	ARHGEF10L		C9orf167	C9orf167	chromosome 9 open reading frame 167	HGNC:25981
ARHGEF17	chr11	72697501	72698000	2.88087	5.94118	0	0	1.57681	0	2.09733	ARHGEF17	NA	NA		C9orf171	C9orf171	chromosome 9 open reading frame 171	HGNC:33776
ARHGEF17	chr11	72731501	72732000	-2.8911	-0.467016	-0.801924	0.214345	0.603976	-2.3163	-3.48159	NA	NA	ARHGEF17		C9orf29	C9orf29	chromosome 9 open reading frame 29	HGNC:23369
ARHGEF18	chr19	7423501	7424000	2.75726	5.85737	0	0	0	0	0	NA	NA	ARHGEF18		C9orf3	C9orf3	chromosome 9 open reading frame 3	HGNC:1361
ARHGEF18	chr19	7437001	7437500	0.561948	0	3.81714	0	0.101476	1.76363	0	NA	NA	ARHGEF18		C9orf30	C9orf30	chromosome 9 open reading frame 30	HGNC:23370
ARHGEF3	chr3	56967501	56968000	1.11415	0	0	2.14971	0	0	7.62281	NA	NA	ARHGEF3		C9orf89	C9orf89	chromosome 9 open reading frame 89	HGNC:28148
ARHGEF3	chr3	56944501	56945000	-0.88259	0.337863	-0.0392969	-0.0521308	-1.13527	-1.3443	-0.220492	NA	NA	ARHGEF3		C9orf92	C9orf92	chromosome 9 open reading frame 92	HGNC:19054
ARHGEF4	chr2	131437001	131437500	6.33392	3.28305	-0.0236733	2.55026	1.74992	0	0	NA	NA	ARHGEF4		C9orf93	C9orf93	chromosome 9 open reading frame 93	HGNC:29828
ARHGEF4	chr2	131438001	131438500	4.04855	2.66169	0	2.08044	3.47305	0	0	NA	NA	ARHGEF4		C9orf96	C9orf96	chromosome 9 open reading frame 96	HGNC:28669
ARHGEF4	chr2	131487001	131487500	2.11921	0	0	0	0	0	0	NA	NA	ARHGEF4		CA10	CA10	carbonic anhydrase X	HGNC:1369
ARHGEF4	chr2	131437501	131438000	3.18805	2.77821	0	0	1.85446	0	0	NA	NA	ARHGEF4		CA12	CA12	carbonic anhydrase XII	HGNC:1371
ARHGEF4	chr2	131375501	131376000	0.660594	0.980761	0.581572	-0.490883	0.381934	0.125927	4.65098	NA	NA	ARHGEF4		CA3	CA3	carbonic anhydrase III, muscle specific	HGNC:1374
ARHGEF6	chrX	135677501	135678000	5.22776	4.57151	-0.240497	-0.244494	0	0	-0.952566	ARHGEF6	NA	NA		CA4	CA4	carbonic anhydrase IV	HGNC:1375
ARHGEF7	chr13	110701501	110702000	0.215924	0.872935	0.628608	-0.0813977	-0.263386	2.38618	2.74971	NA	NA	ARHGEF7		CA5B	CA5B	carbonic anhydrase VB, mitochondrial	HGNC:1378
ARHGEF7	chr13	110689501	110690000	0.787708	1.19746	0.201868	-0.342032	-0.3114	3.8467	5.31809	NA	NA	ARHGEF7		CA6	CA6	carbonic anhydrase VI	HGNC:1380
ARID1B	chr6	157493501	157494000	0	0	1.83909	0	0	0	0	NA	NA	ARID1B		CAB39	CAB39	calcium binding protein 39	HGNC:20292
ARID3A	chr19	912501	913000	1.0274	1.65262	0.35612	0.479311	0.676289	0.902848	7.45523	NA	NA	ARID3A		CABLES1	CABLES1	Cdk5 and Abl enzyme substrate 1	HGNC:25097
ARID3B	chr15	72657501	72658000	3.38205	0	2.99624	0.564512	0	2.35192	3.72267	NA	NA	ARID3B		CACNA1A	CACNA1A	calcium channel, voltage-dependent, P/Q type, alpha 1A subunit	HGNC:1388
ARID4A	chr14	57853501	57854000	-1.0253	0.14204	0.49914	0.0433949	-0.753735	-0.775359	-0.48493	NA	NA	ARID4A		CACNA1B	CACNA1B	calcium channel, voltage-dependent, N type, alpha 1B subunit	HGNC:1389
ARID4B	chr1	233548001	233548500	1.13719	3.12726	0.414978	0	-0.713924	5.04856	7.45525	NA	NA	ARID4B		CACNA1C	CACNA1C	calcium channel, voltage-dependent, L type, alpha 1C subunit	HGNC:1390
ARID4B	chr1	233538501	233539000	-0.232986	1.24485	-1.10482	0.660487	0.25155	-2.82191	-1.04449	NA	NA	ARID4B		CACNA1D	CACNA1D	calcium channel, voltage-dependent, L type, alpha 1D subunit	HGNC:1391
ARID5B	chr10	63350001	63350500	0	0.845196	0	0	-1.19012	2.37791	0	NA	NA	ARID5B		CACNA1E	CACNA1E	calcium channel, voltage-dependent, R type, alpha 1E subunit	HGNC:1392
ARID5B	chr10	63458501	63459000	0	0	0	0	-0.950948	3.2642	0	NA	NA	ARID5B		CACNA1F	CACNA1F	calcium channel, voltage-dependent, L type, alpha 1F subunit	HGNC:1393
ARIH2	chr3	48982001	48982500	1.50257	1.85441	3.25376	0.0556284	0.0936265	0	0	NA	NA	ARIH2		CACNA1H	CACNA1H	calcium channel, voltage-dependent, T type, alpha 1H subunit	HGNC:1395
ARL11	chr13	49100001	49100500	0	0.151313	1.02115	0	-0.670071	2.51977	2.9047	ARL11	NA	NA		CACNA1I	CACNA1I	calcium channel, voltage-dependent, T type, alpha 1I subunit	HGNC:1396
ARL17A	chr17	41723001	41723500	0	2.63666	0	0	0	0	0	NA	NA	ARL17A		CACNA2D1	CACNA2D1	calcium channel, voltage-dependent, alpha 2/delta subunit 1	HGNC:1399
ARL2	chr11	64540001	64540500	1.40704	1.54455	1.19161	0.485865	0.291186	3.12679	1.41913	NA	NA	ARL2		CACNA2D3	CACNA2D3	calcium channel, voltage-dependent, alpha 2/delta subunit 3	HGNC:15460
ARL9	chr4	57068001	57068500	2.74257	1.23901	1.51056	0.0161198	1.11724	1.10275	7.26611	NA	NA	ARL9		CACNA2D4	CACNA2D4	calcium channel, voltage-dependent, alpha 2/delta subunit 4	HGNC:20202
ARMC1	chr8	66703001	66703500	0	0	0	0	0	2.31768	7.40127	NA	NA	ARMC1		CACNB2	CACNB2	calcium channel, voltage-dependent, beta 2 subunit	HGNC:1402
ARMC7	chr17	70635001	70635500	0.186067	0.473522	-0.302435	0.846466	0.581196	1.77897	3.87562	NA	NA	ARMC7		CACNB4	CACNB4	calcium channel, voltage-dependent, beta 4 subunit	HGNC:1404
ARNT	chr15	78525501	78526000	1.99434	0	0.201442	-0.866089	-0.403739	3.23546	4.19217	NA	NA	ARNT		CACNG2	CACNG2	calcium channel, voltage-dependent, gamma subunit 2	HGNC:1406
ARNT	chr1	149099501	149100000	1.27201	0	6.63537	0	0	2.4168	0	NA	NA	ARNT		CACNG3	CACNG3	calcium channel, voltage-dependent, gamma subunit 3	HGNC:1407
ARPC1B	chr7	98813001	98813500	1.05431	2.1232	0.683758	0.119339	0.0445319	1.64854	0.713586	NA	NA	ARPC1B		CACNG4	CACNG4	calcium channel, voltage-dependent, gamma subunit 4	HGNC:1408
ARPC5L	chr9	126667501	126668000	0.611516	2.341	2.63557	0.368627	-1.1616	0	0	NA	NA	ARPC5L		CACNG7	CACNG7	calcium channel, voltage-dependent, gamma subunit 7	HGNC:13626
ARRB1	chr11	74672501	74673000	0	0	0	1.26686	0.135231	0	0	NA	NA	ARRB1		CACNG8	CACNG8	calcium channel, voltage-dependent, gamma subunit 8	HGNC:13628
ARRDC5	chr19	4846001	4846500	1.50806	0	-0.0695299	0.995215	0.316476	-0.831668	4.69283	NA	NA	ARRDC5		CADM1	CADM1	cell adhesion molecule 1	HGNC:5951
ARRDC5	chr19	4852001	4852500	0.838621	-0.631557	-0.674539	0.614537	-0.0500411	-3.69256	0.169708	NA	NA	ARRDC5		CADM2	CADM2	cell adhesion molecule 2	HGNC:29849
ARSB	chr5	78140501	78141000	1.13759	1.39261	0	-0.174076	-0.212034	1.61822	3.82295	NA	NA	ARSB		CALCB	CALCB	calcitonin-related polypeptide beta	HGNC:1438
ARSD	chrX	2850501	2851000	0	0	0	-0.0348954	0	2.84349	0	NA	NA	ARSD		CALCOCO2	CALCOCO2	calcium binding and coiled-coil domain 2	HGNC:29912
ARSE	chrX	2884501	2885000	0	0	2.80598	0	0	0	0	NA	NA	ARSE		CALM1	CALM1	calmodulin 1 (phosphorylase kinase, delta)	HGNC:1442
ARSG	chr17	63837001	63837500	3.96254	0	0	0	0	0	0	NA	NA	ARSG		CALML4	CALML4	calmodulin-like 4	HGNC:18445
ARSG	chr17	63870001	63870500	1.45534	1.32634	-0.481588	0.245228	-0.320197	1.21465	4.95982	NA	NA	ARSG		CALN1	CALN1	calneuron 1	HGNC:13248
ARSG	chr17	63820501	63821000	2.20295	1.01142	-0.645133	0.295648	-0.713931	0	4.29428	NA	NA	ARSG		CALR	CALR	calreticulin	HGNC:1455
ARSH	chrX	2934501	2935000	0	0	6.49745	0	0	0	0	ARSH	NA	NA		CALR3	CALR3	calreticulin 3	HGNC:20407
ARVCF	chr22	18366001	18366500	4.53572	0	0	0.565428	-0.388542	1.18718	2.5843	NA	NA	ARVCF		CAMK1D	CAMK1D	calcium/calmodulin-dependent protein kinase ID	HGNC:19341
ARX	chrX	24939501	24940000	5.99348	2.96906	1.56055	0.448515	0	0	0.0500262	NA	NA	ARX		CAMK2B	CAMK2B	calcium/calmodulin-dependent protein kinase II beta	HGNC:1461
ARX	chrX	24940001	24940500	5.31543	4.84493	0.225918	0.987166	0	0	-0.425408	NA	NA	ARX		CAMK2N1	CAMK2N1	calcium/calmodulin-dependent protein kinase II inhibitor 1	HGNC:24190
ARX	chrX	24932501	24933000	4.36992	3.16048	-1.09574	0.100951	2.64136	0	-0.975322	NA	ARX	NA		CAMKK1	CAMKK1	calcium/calmodulin-dependent protein kinase kinase 1, alpha	HGNC:1469
ARX	chrX	24942501	24943000	1.51206	2.50458	0.40332	1.01514	0	0	1.96701	ARX	NA	NA		CAMKK2	CAMKK2	calcium/calmodulin-dependent protein kinase kinase 2, beta	HGNC:1470
ASAH1	chr8	17965001	17965500	-0.130358	1.2367	-0.320211	2.02827	-0.0915853	0.69913	3.20712	NA	NA	ASAH1		C2orf34	CAMKMT	calmodulin-lysine N-methyltransferase	HGNC:26276
ASB1	chr2	239006001	239006500	1.16702	0.436897	-0.369272	0.25117	-0.323476	1.40386	3.92454	NA	NA	ASB1		CAMSAP1	CAMSAP1	calmodulin regulated spectrin-associated protein 1	HGNC:19946
ASB1	chr2	239004001	239004500	0.26559	1.02675	0.799443	0.360281	-0.138061	1.41948	9.30628	NA	NA	ASB1		CAMSAP1L1	CAMSAP1L1	calmodulin regulated spectrin-associated protein 1-like 1	HGNC:29188
ASB18	chr2	236809501	236810000	0	0	0	2.19809	0	0	0	NA	NA	ASB18		CAMTA1	CAMTA1	calmodulin binding transcription activator 1	HGNC:18806
ASB3	chr2	53696501	53697000	2.53365	1.15383	0.231288	-0.24239	-0.674828	0.467868	0	NA	NA	ASB3		CAMTA2	CAMTA2	calmodulin binding transcription activator 2	HGNC:18807
ASB3	chr2	53799501	53800000	0.519003	0.974173	1.12327	-0.358998	-0.229062	0.481143	4.55681	NA	NA	ASB3		CAP2	CAP2	CAP, adenylate cyclase-associated protein, 2 (yeast)	HGNC:20039
ASB7	chr15	98990501	98991000	0.359915	0	1.9078	-0.242267	-1.04067	2.24793	6.99536	NA	NA	ASB7		CAPN1	CAPN1	calpain 1, (mu/I) large subunit	HGNC:1476
ASB7	chr15	99004001	99004500	2.67278	0	0	-0.903459	0	4.68964	0	NA	NA	ASB7		CAPN10	CAPN10	calpain 10	HGNC:1477
ASB9	chrX	15184501	15185000	-1.8171	0.300307	-0.064381	-0.0901962	0	-0.251344	-0.596311	NA	NA	ASB9		CAPN2	CAPN2	calpain 2, (m/II) large subunit	HGNC:1479
ASCL1	chr12	101874501	101875000	0	3.52309	0	0	0	3.30777	0	ASCL1	NA	NA		CAPN3	CAPN3	calpain 3, (p94)	HGNC:1480
ASGR1	chr17	7023501	7024000	3.23926	0	0	1.27742	0.625859	0	0	ASGR1	NA	NA		CAPN5	CAPN5	calpain 5	HGNC:1482
ASH1L	chr1	153688001	153688500	1.32396	0	0	-0.759865	-0.568846	3.22611	4.37124	NA	NA	ASH1L		CAPN8	CAPN8	calpain 8	HGNC:1485
ASH1L	chr1	153659001	153659500	0.418699	1.72151	0.665492	-0.198522	-0.798979	1.57406	3.88612	NA	NA	ASH1L		CAPRIN1	CAPRIN1	cell cycle associated protein 1	HGNC:6743
ASH1L	chr1	153778501	153779000	-0.109527	0.540666	0.78125	0.455212	0.0719519	2.15797	2.90584	NA	NA	ASH1L		CAPZB	CAPZB	capping protein (actin filament) muscle Z-line, beta	HGNC:1491
ASH1L	chr1	153785501	153786000	0	0	0	0	0	5.61398	0	NA	NA	ASH1L		CARD11	CARD11	caspase recruitment domain family, member 11	HGNC:16393
ASH1L	chr1	153590501	153591000	0	0	0	0	0	7.66016	0	NA	NA	ASH1L		CARD14	CARD14	caspase recruitment domain family, member 14	HGNC:16446
ASH1L	chr1	153577501	153578000	1.83005	1.54839	1.57401	0.192043	-0.731602	4.48263	5.49294	NA	NA	ASH1L		CARD8	CARD8	caspase recruitment domain family, member 8	HGNC:17057
ASIP	chr20	32320501	32321000	0	2.52894	0.594376	1.91345	2.16101	0.193264	-2.25925	NA	ASIP	NA		CARM1	CARM1	coactivator-associated arginine methyltransferase 1	HGNC:23393
ASRGL1	chr11	61917001	61917500	0	0	0	0	-2.23067	0	0	NA	ASRGL1	NA		CARNS1	CARNS1	carnosine synthase 1	HGNC:29268
ASRGL1	chr11	61862501	61863000	1.04189	0	0	0	0	3.28946	0	NA	NA	ASRGL1		CARS	CARS	cysteinyl-tRNA synthetase	HGNC:1493
ASRGL1	chr11	61870501	61871000	1.33832	0	2.22915	0	-0.474446	4.37501	7.803	NA	NA	ASRGL1		CARTPT	CARTPT	CART prepropeptide	HGNC:24323
ASS1	chr9	132331001	132331500	2.80553	-0.08425	0.504971	-0.793294	-0.528128	-0.930758	1.415	NA	NA	ASS1		CASC1	CASC1	cancer susceptibility candidate 1	HGNC:29599
ASS1	chr9	132351001	132351500	0.656619	1.22299	0	0	-0.302557	0	4.10862	NA	NA	ASS1		CASC5	CASC5	cancer susceptibility candidate 5	HGNC:24054
ASTN2	chr9	118854001	118854500	0	0	0	0	-0.917621	1.01888	8.27274	NA	NA	ASTN2		CASK	CASK	calcium/calmodulin-dependent serine protein kinase (MAGUK family)	HGNC:1497
ASXL1	chr20	30424001	30424500	0	0	0	0.751991	0	4.03917	0	NA	ASXL1	NA		CASP3	CASP3	caspase 3, apoptosis-related cysteine peptidase	HGNC:1504
ATAD2B	chr2	23987001	23987500	1.14744	1.378	-0.245102	1.03527	-0.23731	2.37631	3.18935	NA	NA	ATAD2B		CASP8AP2	CASP8AP2	caspase 8 associated protein 2	HGNC:1510
ATAD2B	chr2	23912001	23912500	1.33936	2.88791	1.13009	-0.0634157	0.1786	1.80456	8.33759	NA	NA	ATAD2B		CASZ1	CASZ1	castor zinc finger 1	HGNC:26002
ATAD2B	chr2	23951501	23952000	1.66655	0	0	0	0	0	0	NA	NA	ATAD2B		CATSPERG	CATSPERG	cation channel, sperm-associated, gamma	HGNC:25243
ATAD3B	chr1	1398001	1398500	-0.929908	-0.940553	-1.4461	0.527661	-0.0930088	-1.93653	-1.47403	ATAD3B	NA	NA		CBARA1	CBARA1	calcium binding atopy-related autoantigen 1	HGNC:1530
ATE1	chr10	123665501	123666000	-0.298987	0.548126	1.12786	0.249976	0.375368	3.8489	6.75989	NA	NA	ATE1		CBFA2T2	CBFA2T2	core-binding factor, runt domain, alpha subunit 2; translocated to, 2	HGNC:1536
ATE1	chr10	123598001	123598500	0.906829	1.41351	0.412999	1.5453	0	0	0	NA	NA	ATE1		CBFA2T3	CBFA2T3	core-binding factor, runt domain, alpha subunit 2; translocated to, 3	HGNC:1537
ATF1	chr12	49490001	49490500	0.597753	1.06353	-0.359452	0.387878	0.176206	2.36659	3.43007	NA	NA	ATF1		CBLC	CBLC	Cas-Br-M (murine) ecotropic retroviral transforming sequence c	HGNC:15961
ATF1	chr12	49452001	49452500	1.28312	0	0	1.99286	0.360865	3.41459	0	NA	NA	ATF1		CBLN1	CBLN1	cerebellin 1 precursor	HGNC:1543
ATF2	chr2	175679501	175680000	1.40697	2.9912	0	0	0	2.40489	6.72959	NA	NA	ATF2		CBLN2	CBLN2	cerebellin 2 precursor	HGNC:1544
ATF2	chr2	175726501	175727000	0.129165	-0.674614	1.82698	0	0	2.37669	0	NA	NA	ATF2		CBLN4	CBLN4	cerebellin 4 precursor	HGNC:16231
ATF6	chr1	160009501	160010000	0.795733	1.00116	0	2.201	-0.740771	1.43004	3.0864	NA	NA	ATF6		CBX2	CBX2	chromobox homolog 2	HGNC:1552
ATF7	chr12	52255001	52255500	0	0	0	0	0	6.45687	0	NA	NA	ATF7		CBY3	CBY3	chibby homolog 3 (Drosophila)	HGNC:33278
ATF7IP2	chr16	10440501	10441000	-0.881524	-0.630447	-0.342698	0.536905	0.269044	-0.998882	-0.294616	NA	NA	ATF7IP2		CC2D2A	CC2D2A	coiled-coil and C2 domain containing 2A	HGNC:29253
ATG10	chr5	81461501	81462000	0.434974	0.406601	0.33593	-0.0528431	-0.302232	-0.692988	3.95819	NA	NA	ATG10		CCBE1	CCBE1	collagen and calcium binding EGF domains 1	HGNC:29426
ATG13	chr11	46612501	46613000	0	0	3.21476	0	0	0	0	NA	NA	ATG13		CCBL1	CCBL1	cysteine conjugate-beta lyase, cytoplasmic	HGNC:1564
ATG16L1	chr2	233835501	233836000	1.41182	2.22224	0	-0.699264	-1.28944	2.05367	0	NA	NA	ATG16L1		CCBL2	CCBL2	cysteine conjugate-beta lyase 2	HGNC:33238
ATG16L1	chr2	233828501	233829000	-0.226514	1.76608	0.999251	0.585495	0.431698	3.54191	1.0987	NA	NA	ATG16L1		CCDC101	CCDC101	coiled-coil domain containing 101	HGNC:25156
ATG16L2	chr11	72210501	72211000	-1.6781	-0.983969	-0.757985	-0.0283694	0.983878	-2.76993	-4.20756	NA	NA	ATG16L2		CCDC102A	CCDC102A	coiled-coil domain containing 102A	HGNC:28097
ATG4B	chr2	242239001	242239500	1.58338	0	1.72879	0	0.956077	3.37298	3.92283	NA	NA	ATG4B		CCDC109A	CCDC109A	coiled-coil domain containing 109A	HGNC:23526
ATG7	chr3	11310001	11310500	-0.239492	1.15952	0	0	-0.127356	1.8237	0	NA	NA	ATG7		CCDC12	CCDC12	coiled-coil domain containing 12	HGNC:28332
ATG7	chr3	11327001	11327500	0.396091	0.815242	0.744501	0.467765	-0.334253	0.384992	4.38964	NA	NA	ATG7		CCDC120	CCDC120	coiled-coil domain containing 120	HGNC:28910
ATG7	chr3	11365001	11365500	1.48368	1.43867	1.04064	0.25867	-0.480904	1.42341	7.99255	NA	NA	ATG7		CCDC121	CCDC121	coiled-coil domain containing 121	HGNC:25833
ATG7	chr3	11416001	11416500	2.35156	1.62117	0	0	0	0	0	NA	NA	ATG7		CCDC123	CCDC123	coiled-coil domain containing 123	HGNC:25907
ATL3	chr11	63170001	63170500	1.32112	0	1.61982	0.0965348	0	3.931	0	NA	NA	ATL3		CCDC125	CCDC125	coiled-coil domain containing 125	HGNC:28924
ATL3	chr11	63195501	63196000	0	4.41972	0	0	0	0	0	ATL3	NA	NA		CCDC126	CCDC126	coiled-coil domain containing 126	HGNC:22398
ATOH1	chr4	94970001	94970500	4.33171	0	0	2.9415	1.6447	0	0	ATOH1	NA	NA		CCDC13	CCDC13	coiled-coil domain containing 13	HGNC:26358
ATOH8	chr2	85861501	85862000	1.58001	1.12568	1.62822	0.212196	0.968581	2.89656	4.58686	NA	NA	ATOH8		CCDC138	CCDC138	coiled-coil domain containing 138	HGNC:26531
ATOH8	chr2	85864001	85864500	0.852215	0.609786	1.14553	0.602218	-0.166866	1.41197	1.19876	NA	NA	ATOH8		CCDC140	CCDC140	coiled-coil domain containing 140	HGNC:26514
ATP10A	chr15	23512001	23512500	-0.865251	1.4464	0.916369	-0.0566818	-0.373053	-2.88813	4.25766	NA	NA	ATP10A		CCDC146	CCDC146	coiled-coil domain containing 146	HGNC:29296
ATP10A	chr15	23537001	23537500	1.64382	0	0	0.547678	-0.101713	0.640885	4.2556	NA	NA	ATP10A		CCDC149	CCDC149	coiled-coil domain containing 149	HGNC:25405
ATP11A	chr13	112514501	112515000	0.720926	2.17564	0.735141	-0.0991635	-0.126701	0	4.57239	NA	NA	ATP11A		CCDC15	CCDC15	coiled-coil domain containing 15	HGNC:25798
ATP11B	chr3	184050501	184051000	3.55916	8.21293	0	0	0	0	0	NA	NA	ATP11B		CCDC151	CCDC151	coiled-coil domain containing 151	HGNC:28303
ATP11B	chr3	184121001	184121500	1.4982	6.94866	0	0	1.08064	7.84823	0	NA	ATP11B	NA		CCDC155	CCDC155	coiled-coil domain containing 155	HGNC:26520
ATP11C	chrX	138733501	138734000	0	0	0	0	0	0	0	NA	NA	ATP11C		CCDC158	CCDC158	coiled-coil domain containing 158	HGNC:26374
ATP13A3	chr3	195666001	195666500	1.21158	7.75914	0.170819	0	-0.701708	7.0375	8.30439	NA	NA	ATP13A3		CCDC160	CCDC160	coiled-coil domain containing 160	HGNC:37286
ATP1A1	chr1	116745001	116745500	0.370239	0	0	0.653546	-0.11978	2.65578	4.8415	NA	NA	ATP1A1		C2orf39	CCDC164	coiled-coil domain containing 164	HGNC:24245
ATP1A3	chr19	47170501	47171000	0	1.48762	0	0	-0.101701	3.64307	4.03681	NA	NA	ATP1A3		CCDC21	CCDC21	coiled-coil domain containing 21	HGNC:25309
ATP1A3	chr19	47169001	47169500	1.49518	-0.00940223	0.36685	0.50538	0.09384	1.89891	4.96333	NA	NA	ATP1A3		CCDC22	CCDC22	coiled-coil domain containing 22	HGNC:28909
ATP1B3	chr3	143119001	143119500	0.741835	0.862805	1.26182	-0.166037	0.0854788	2.13542	2.96857	NA	NA	ATP1B3		CCDC24	CCDC24	coiled-coil domain containing 24	HGNC:28688
ATP2B2	chr3	10432001	10432500	0	6.19749	0	0	-0.537477	0	0	NA	NA	ATP2B2		CCDC30	CCDC30	coiled-coil domain containing 30	HGNC:26103
ATP2B3	chrX	152444501	152445000	2.46308	1.32468	-0.701866	0	0	-1.15461	0	NA	NA	ATP2B3		CCDC36	CCDC36	coiled-coil domain containing 36	HGNC:27945
ATP2B4	chr1	201883001	201883500	0	0	0	0	0	8.56204	0	NA	NA	ATP2B4		CCDC43	CCDC43	coiled-coil domain containing 43	HGNC:26472
ATP2C2	chr16	83002501	83003000	0	-0.985267	-0.327097	0.538771	0	-2.59122	0	NA	NA	ATP2C2		CCDC50	CCDC50	coiled-coil domain containing 50	HGNC:18111
ATP4A	chr19	40733501	40734000	1.00194	1.62878	0.80712	-0.101364	0.393325	1.94666	4.23758	NA	ATP4A	NA		CCDC57	CCDC57	coiled-coil domain containing 57	HGNC:27564
ATP5A1	chr18	41930001	41930500	-0.173595	0	0.800312	0.046634	0.448841	2.72999	0	NA	NA	ATP5A1		CCDC60	CCDC60	coiled-coil domain containing 60	HGNC:28610
ATP5G2	chr12	52348501	52349000	1.55053	2.22376	2.8671	0	-1.31478	5.5742	0	NA	NA	ATP5G2		CCDC61	CCDC61	coiled-coil domain containing 61	HGNC:33629
ATP6V0A1	chr17	37918001	37918500	-2.04284	0	2.35687	0.379523	-1.2125	4.20031	0	NA	NA	ATP6V0A1		CCDC64	CCDC64	coiled-coil domain containing 64	HGNC:28095
ATP6V0A4	chr7	138070001	138070500	0.81648	1.82031	4.69992	-0.420481	0	3.3789	6.34181	NA	NA	ATP6V0A4		CCDC64B	CCDC64B	coiled-coil domain containing 64B	HGNC:33584
ATP6V0D1	chr16	66057501	66058000	0.863018	3.8592	0	0.099909	0.220586	0	0	NA	NA	ATP6V0D1		CCDC66	CCDC66	coiled-coil domain containing 66	HGNC:27709
ATP6V0E2	chr7	149209001	149209500	0.574016	0.630985	1.07562	0.800053	0.830909	3.31412	4.24202	NA	ATP6V0E2	NA		CCDC69	CCDC69	coiled-coil domain containing 69	HGNC:24487
ATP6V1B1	chr2	71038501	71039000	1.8403	0	2.07728	5.97518	0.497852	0	0	NA	NA	ATP6V1B1		CCDC7	CCDC7	coiled-coil domain containing 7	HGNC:26533
ATP6V1B1	chr2	71039501	71040000	0.944134	1.10847	0.735589	-0.884451	-0.219754	1.84685	4.99521	NA	NA	ATP6V1B1		CCDC74A	CCDC74A	coiled-coil domain containing 74A	HGNC:25197
ATP6V1C2	chr2	10813501	10814000	0	0	4.37255	0	0	0	0	NA	NA	ATP6V1C2		CCDC77	CCDC77	coiled-coil domain containing 77	HGNC:28203
ATP6V1E2	chr2	46600001	46600500	1.77463	2.08971	0.0815773	0	0	0	0	ATP6V1E2	NA	NA		CCDC8	CCDC8	coiled-coil domain containing 8	HGNC:25367
ATP7B	chr13	51411501	51412000	0.191432	1.16892	1.64824	0	0	4.33673	4.42321	NA	NA	ATP7B		CCDC85C	CCDC85C	coiled-coil domain containing 85C	HGNC:35459
ATP7B	chr13	51447501	51448000	-1.11783	0	0.268503	0.717893	-0.240438	2.27055	5.29457	ATP7B	NA	NA		CCDC87	CCDC87	coiled-coil domain containing 87	HGNC:25579
ATP8A2	chr13	24886001	24886500	0	0	0	0	0	0	0	NA	NA	ATP8A2		CCDC88C	CCDC88C	coiled-coil domain containing 88C	HGNC:19967
ATP8B1	chr18	53484501	53485000	0	0	0	0	0	4.14055	0	NA	NA	ATP8B1		CCDC9	CCDC9	coiled-coil domain containing 9	HGNC:24560
ATP8B2	chr1	152572501	152573000	2.94368	2.58591	0	-0.281125	-0.528084	2.69875	0	NA	ATP8B2	NA		CCDC91	CCDC91	coiled-coil domain containing 91	HGNC:24855
ATP9A	chr20	49769501	49770000	1.3004	2.70809	1.35814	-0.592323	0	1.27946	0	NA	NA	ATP9A		CCDC94	CCDC94	coiled-coil domain containing 94	HGNC:25518
ATP9A	chr20	49653501	49654000	-0.101502	2.33599	0	0	-0.042865	3.41554	4.96804	NA	NA	ATP9A		CCDC96	CCDC96	coiled-coil domain containing 96	HGNC:26900
ATP9A	chr20	49673001	49673500	2.36521	2.25164	1.60124	0.042168	-1.29783	2.34649	0	NA	NA	ATP9A		CCL26	CCL26	chemokine (C-C motif) ligand 26	HGNC:10625
ATP9A	chr20	49717001	49717500	4.3591	0	0	0	0	7.12529	0	NA	NA	ATP9A		CCM2	CCM2	cerebral cavernous malformation 2	HGNC:21708
ATP9A	chr20	49808501	49809000	0.976798	1.07149	-0.173828	0.987179	0.460958	1.78245	1.54251	NA	NA	ATP9A		CCNA1	CCNA1	cyclin A1	HGNC:1577
ATP9B	chr18	75096501	75097000	0.231039	1.27745	1.74177	0	0.427449	2.92452	8.51515	NA	NA	ATP9B		CCND3	CCND3	cyclin D3	HGNC:1585
ATP9B	chr18	75200001	75200500	-0.30985	0.403496	-0.894698	-1.38136	0.326045	2.25394	3.98204	NA	NA	ATP9B		CCNF	CCNF	cyclin F	HGNC:1591
ATXN1	chr6	16841501	16842000	4.19047	0	0	0	0	0	0	NA	NA	ATXN1		CCNJ	CCNJ	cyclin J	HGNC:23434
ATXN1	chr6	16452001	16452500	1.07476	0.921324	0.276225	-0.835012	0.00342003	1.19245	3.93885	NA	NA	ATXN1		CCNL2	CCNL2	cyclin L2	HGNC:20570
ATXN1	chr6	16814501	16815000	0	0	0	0	0	2.06906	0	NA	NA	ATXN1		CCNO	CCNO	cyclin O	HGNC:18576
ATXN1	chr6	16406501	16407000	1.19045	0	0.0123244	0.407749	0.610032	8.28022	0	NA	ATXN1	NA		CCNT1	CCNT1	cyclin T1	HGNC:1599
ATXN1	chr6	16564001	16564500	1.02502	1.64716	-0.212827	0.525029	0.569059	1.86109	4.439	NA	NA	ATXN1		CCNY	CCNY	cyclin Y	HGNC:23354
ATXN1	chr6	16842501	16843000	2.83788	0	2.41486	0	0	5.1067	0	NA	NA	ATXN1		CCR7	CCR7	chemokine (C-C motif) receptor 7	HGNC:1608
ATXN1	chr6	16705001	16705500	0	0	1.87379	-1.2196	-0.197539	0	0	NA	NA	ATXN1		CCRL2	CCRL2	chemokine (C-C motif) receptor-like 2	HGNC:1612
ATXN2	chr12	110459001	110459500	1.7213	0	0	0	0	0	0	NA	NA	ATXN2		CCRN4L	CCRN4L	CCR4 carbon catabolite repression 4-like (S. cerevisiae)	HGNC:14254
ATXN2	chr12	110467001	110467500	0.447635	-0.496069	0.324348	0	-1.08384	0.330965	2.69588	NA	NA	ATXN2		CCT3	CCT3	chaperonin containing TCP1, subunit 3 (gamma)	HGNC:1616
ATXN2	chr12	110505001	110505500	0.315937	0.636751	0.474506	0.610138	0.0726082	0.412621	0.454376	NA	NA	ATXN2		CD109	CD109	CD109 molecule	HGNC:21685
ATXN7L2	chr1	109833501	109834000	2.20288	0	0	0	0	0	0	ATXN7L2	NA	NA		CD1D	CD1D	CD1d molecule	HGNC:1637
ATXN7L3	chr17	39626501	39627000	2.59373	2.41593	3.65059	-0.224139	-0.128344	0	0	NA	NA	ATXN7L3		CD200	CD200	CD200 molecule	HGNC:7203
AUTS2	chr7	69222001	69222500	1.26864	2.38711	0.347091	-0.145898	-1.12065	3.241	4.35908	NA	NA	AUTS2		CD22	CD22	CD22 molecule	HGNC:1643
AUTS2	chr7	68977501	68978000	0.155354	1.22368	-0.626852	-0.0720245	0	0	8.92974	NA	NA	AUTS2		CD226	CD226	CD226 molecule	HGNC:16961
AUTS2	chr7	69608501	69609000	1.55349	1.09004	0	-0.389479	-2.21627	4.29072	7.71506	NA	NA	AUTS2		CD247	CD247	CD247 molecule	HGNC:1677
AUTS2	chr7	69629001	69629500	0.899392	0	0	0	-0.569882	4.07917	0	NA	NA	AUTS2		CD300A	CD300A	CD300a molecule	HGNC:19319
AUTS2	chr7	69732001	69732500	1.6372	2.78671	0.704055	-0.669131	-0.128418	2.32414	3.59833	NA	NA	AUTS2		CD38	CD38	CD38 molecule	HGNC:1667
AUTS2	chr7	69775501	69776000	1.65478	2.12979	0.642687	-0.415152	-0.841175	2.77552	3.30655	NA	NA	AUTS2		CD4	CD4	CD4 molecule	HGNC:1678
AUTS2	chr7	69867001	69867500	1.56336	1.55216	0.793899	0.435465	-0.610526	2.96566	0	NA	NA	AUTS2		CD40	CD40	CD40 molecule, TNF receptor superfamily member 5	HGNC:11919
AUTS2	chr7	69676001	69676500	1.8417	0	0.776483	0	0	0.844216	4.19863	NA	NA	AUTS2		CD6	CD6	CD6 molecule	HGNC:1691
AUTS2	chr7	69848001	69848500	2.26019	0	0	0	0	0	0	NA	NA	AUTS2		CD7	CD7	CD7 molecule	HGNC:1695
AUTS2	chr7	69696501	69697000	7.24827	0	0	0	0	0	0	NA	NA	AUTS2		CD74	CD74	CD74 molecule, major histocompatibility complex, class II invariant chain	HGNC:1697
AVEN	chr15	32054001	32054500	0.0849917	0.275829	1.09728	-0.177516	-0.683677	0.873988	4.60128	NA	NA	AVEN		CD82	CD82	CD82 molecule	HGNC:6210
AVL9	chr7	32976001	32976500	0.165992	0	-0.768069	0	-0.767382	2.64071	2.54766	NA	NA	AVL9		CD8A	CD8A	CD8a molecule	HGNC:1706
AVL9	chr7	32509501	32510000	2.18856	0	5.54694	0	0	3.89632	0	NA	NA	AVL9		CD8B	CD8B	CD8b molecule	HGNC:1707
AVL9	chr7	32511001	32511500	0	0	1.36282	0	0	2.75163	0	NA	NA	AVL9		CD9	CD9	CD9 molecule	HGNC:1709
AVL9	chr7	32571501	32572000	0.749261	3.23693	1.34813	-0.120117	-0.0348377	1.99189	3.54374	NA	NA	AVL9		CD97	CD97	CD97 molecule	HGNC:1711
AVPR1A	chr12	61831001	61831500	5.59591	0	1.03516	0	0.0769677	0	-3.35361	NA	NA	AVPR1A		CD99L2	CD99L2	CD99 molecule-like 2	HGNC:18237
AXIN1	chr16	328501	329000	5.30264	0	0	0	-0.676095	5.76779	4.37602	NA	NA	AXIN1		CDAN1	CDAN1	congenital dyserythropoietic anemia, type I	HGNC:1713
AXIN1	chr16	284501	285000	0.856535	1.19297	2.00593	-0.254023	-0.903387	-0.315322	0.406097	NA	NA	AXIN1		CDC14B	CDC14B	CDC14 cell division cycle 14 homolog B (S. cerevisiae)	HGNC:1719
AXIN1	chr16	293501	294000	1.77983	1.77316	1.1313	0.169768	-0.0712799	2.57539	4.65205	NA	NA	AXIN1		CDC42BPB	CDC42BPB	CDC42 binding protein kinase beta (DMPK-like)	HGNC:1738
AXIN1	chr16	324001	324500	2.50664	0	1.92007	0	2.7607	3.18013	7.05936	NA	NA	AXIN1		CDC42BPG	CDC42BPG	CDC42 binding protein kinase gamma (DMPK-like)	HGNC:29829
AXIN2	chr17	60962001	60962500	1.30488	3.72153	3.55906	0.0942406	0.210662	4.58641	8.14834	NA	NA	AXIN2		CDC42EP1	CDC42EP1	CDC42 effector protein (Rho GTPase binding) 1	HGNC:17014
AZIN1	chr8	103934501	103935000	-0.27638	0.891403	0.363626	-0.189606	-0.0568151	1.92591	2.02901	NA	NA	AZIN1		CDC42EP4	CDC42EP4	CDC42 effector protein (Rho GTPase binding) 4	HGNC:17147
AZU1	chr19	783001	783500	-1.66019	-0.639181	-1.70431	0.1104	0.105471	-3.19377	-0.0446065	NA	AZU1	NA		CDC45	CDC45	cell division cycle 45 homolog (S. cerevisiae)	HGNC:1739
B3GALNT1	chr3	162305501	162306000	0	4.25717	0	0	0	0	0	B3GALNT1	NA	NA		CDC73	CDC73	cell division cycle 73, Paf1/RNA polymerase II complex component, homolog (S. cerevisiae)	HGNC:16783
B3GAT2	chr6	71654001	71654500	0	0	0	0	0	6.07546	0	NA	NA	B3GAT2		CDCA3	CDCA3	cell division cycle associated 3	HGNC:14624
B3GNT2	chr2	62291001	62291500	7.45256	0	0	0	0	0	0	NA	NA	B3GNT2		CDH13	CDH13	cadherin 13, H-cadherin (heart)	HGNC:1753
B3GNTL1	chr17	78568001	78568500	0	0	-1.03959	1.14201	0.280688	0	0	NA	NA	B3GNTL1		CDH22	CDH22	cadherin 22, type 2	HGNC:13251
B4GALNT1	chr12	56307501	56308000	3.89359	2.40151	1.75339	0.591406	0.333196	2.23766	0.809804	NA	NA	B4GALNT1		CDH23	CDH23	cadherin-related 23	HGNC:13733
B4GALNT3	chr12	505001	505500	2.32998	6.25943	0	1.54198	0.277071	0	4.89327	NA	NA	B4GALNT3		CDH4	CDH4	cadherin 4, type 1, R-cadherin (retinal)	HGNC:1763
B4GALNT3	chr12	532001	532500	5.81614	0	0	0	0	0	0	NA	NA	B4GALNT3		CDH7	CDH7	cadherin 7, type 2	HGNC:1766
B4GALNT4	chr11	364001	364500	0.185662	2.79186	3.7164	0.260105	-1.82661	1.57142	4.88329	NA	NA	B4GALNT4		CDH8	CDH8	cadherin 8, type 2	HGNC:1767
B4GALNT4	chr11	368001	368500	1.96926	0	0	0	-0.307116	2.91763	0	NA	NA	B4GALNT4		CDHR3	CDHR3	cadherin-related family member 3	HGNC:26308
B4GALT1	chr9	33103001	33103500	0.283776	0.90491	-0.674827	0.259566	0.348355	2.24069	1.78456	NA	NA	B4GALT1		CDK12	CDK12	cyclin-dependent kinase 12	HGNC:24224
B4GALT5	chr20	47711001	47711500	2.2168	2.64264	0	0	0	0	0	NA	NA	B4GALT5		CDK5RAP2	CDK5RAP2	CDK5 regulatory subunit associated protein 2	HGNC:18672
B4GALT6	chr18	27492001	27492500	2.2919	0	0	0	0	0	0	NA	NA	B4GALT6		CDK5RAP3	CDK5RAP3	CDK5 regulatory subunit associated protein 3	HGNC:18673
B4GALT6	chr18	27487501	27488000	-0.556581	0.105294	1.21819	0.704834	0.526067	1.31007	0.253551	NA	NA	B4GALT6		CDK9	CDK9	cyclin-dependent kinase 9	HGNC:1780
BACH1	chr21	29618001	29618500	0.398418	0	0.745713	0	-0.826975	2.8538	3.81577	NA	NA	BACH1		CDKAL1	CDKAL1	CDK5 regulatory subunit associated protein 1-like 1	HGNC:21050
BAG3	chr10	121408001	121408500	0	2.71106	0	0.226542	0.995916	4.00076	0	NA	NA	BAG3		CDKL2	CDKL2	cyclin-dependent kinase-like 2 (CDC2-related kinase)	HGNC:1782
BAG3	chr10	121408501	121409000	1.29755	1.0422	0.770968	0.576156	-0.336997	2.44625	3.68841	NA	NA	BAG3		CDKN1A	CDKN1A	cyclin-dependent kinase inhibitor 1A (p21, Cip1)	HGNC:1784
BAHCC1	chr17	77011001	77011500	0.35156	-0.384204	0	2.30402	-1.49567	3.34265	4.35106	NA	NA	BAHCC1		CDKN2A	CDKN2A	cyclin-dependent kinase inhibitor 2A (melanoma, p16, inhibits CDK4)	HGNC:1787
BAHCC1	chr17	76990001	76990500	5.03953	0	0	1.69866	1.40225	0	0	NA	NA	BAHCC1		CDO1	CDO1	cysteine dioxygenase, type I	HGNC:1795
BAHCC1	chr17	76995501	76996000	3.7871	0	0	-2.04063	-0.883769	0	5.04842	NA	NA	BAHCC1		CDR2L	CDR2L	cerebellar degeneration-related protein 2-like	HGNC:29999
BAHCC1	chr17	76986501	76987000	-1.27645	0.540353	0	1.25165	-0.587009	-3.80516	-1.48424	BAHCC1	NA	NA		CDT1	CDT1	chromatin licensing and DNA replication factor 1	HGNC:24576
BAIAP2	chr17	76700001	76700500	2.86334	3.0683	0	0	0.929405	0	5.55321	NA	BAIAP2	NA		CDX2	CDX2	caudal type homeobox 2	HGNC:1806
BAIAP2	chr17	76654001	76654500	0.0719977	0.850497	0.375591	0.263453	-0.197856	-3.56714	1.42026	NA	NA	BAIAP2		CDYL	CDYL	chromodomain protein, Y-like	HGNC:1811
BAIAP2L1	chr7	97779001	97779500	1.82463	5.44602	1.96953	0	0.318996	2.9886	0	NA	NA	BAIAP2L1		CDYL2	CDYL2	chromodomain protein, Y-like 2	HGNC:23030
BAIAP2L1	chr7	97788001	97788500	1.38685	3.22708	0	0	0	5.38973	0	NA	NA	BAIAP2L1		CEACAM16	CEACAM16	carcinoembryonic antigen-related cell adhesion molecule 16	HGNC:31948
BAIAP2L2	chr22	36834001	36834500	1.06155	0.982811	0.427872	0.858758	0.222866	0	4.75992	NA	NA	BAIAP2L2		CEBPB	CEBPB	CCAAT/enhancer binding protein (C/EBP), beta	HGNC:1834
BAIAP3	chr16	1332501	1333000	-4.27301	-1.45281	0	-0.109487	-0.800001	-2.55623	-0.514183	NA	NA	BAIAP3		CEBPG	CEBPG	CCAAT/enhancer binding protein (C/EBP), gamma	HGNC:1837
BANF2	chr20	17652001	17652500	1.54777	0	0	0.834336	-1.93051	0	7.36376	NA	NA	BANF2		CECR2	CECR2	cat eye syndrome chromosome region, candidate 2	HGNC:1840
BANP	chr16	86553001	86553500	0	0	1.20889	0	0	0	0	NA	NA	BANP		CELA1	CELA1	chymotrypsin-like elastase family, member 1	HGNC:3308
BANP	chr16	86605001	86605500	0.261759	2.56826	1.77688	1.0016	0.185024	2.80588	3.4217	NA	NA	BANP		CELF1	CELF1	CUGBP, Elav-like family member 1	HGNC:2549
BARHL1	chr9	134452001	134452500	5.10877	1.78897	2.45154	2.74846	1.99431	0	0	NA	NA	BARHL1		CELF2	CELF2	CUGBP, Elav-like family member 2	HGNC:2550
BARHL2	chr1	90956001	90956500	1.21896	0.848369	1.61918	1.31837	1.07401	2.29829	0	BARHL2	NA	NA		CELF4	CELF4	CUGBP, Elav-like family member 4	HGNC:14015
BARX1	chr9	95754501	95755000	6.96214	5.10461	4.46143	4.19911	4.22415	4.35663	3.9905	BARX1	NA	NA		CELF5	CELF5	CUGBP, Elav-like family member 5	HGNC:14058
BARX1	chr9	95755001	95755500	5.91285	4.22447	4.11964	3.35963	0.683772	0	1.75025	BARX1	NA	NA		CELSR1	CELSR1	cadherin, EGF LAG seven-pass G-type receptor 1 (flamingo homolog, Drosophila)	HGNC:1850
BARX1	chr9	95753001	95753500	2.82269	4.24339	0	0	0	6.53683	0	NA	BARX1	NA		CENPB	CENPB	centromere protein B, 80kDa	HGNC:1852
BARX1	chr9	95753501	95754000	5.1303	3.07875	3.98433	0	0	5.05848	0	NA	BARX1	NA		CENPK	CENPK	centromere protein K	HGNC:29479
BARX1	chr9	95754001	95754500	4.01661	3.39323	4.20338	1.53877	1.50576	4.36611	0	NA	BARX1	NA		CENPN	CENPN	centromere protein N	HGNC:30873
BARX2	chr11	128770501	128771000	2.41233	0	0.521507	0.135469	0.138764	0	0	NA	NA	BARX2		CENPP	CENPP	centromere protein P	HGNC:32933
BASP1	chr5	17297501	17298000	1.00341	0	2.00177	0	-0.0251624	2.93733	0	NA	NA	BASP1		CEP135	CEP135	centrosomal protein 135kDa	HGNC:29086
BAT2L1	chr9	133294001	133294500	1.86107	2.96764	3.70198	0	0.223438	2.47775	0	BAT2L1	NA	NA		CEP350	CEP350	centrosomal protein 350kDa	HGNC:24238
BAT3	chr6	31722501	31723000	0.445377	1.80142	0	0.0847974	0.733486	1.08486	0	NA	NA	BAT3		CEP55	CEP55	centrosomal protein 55kDa	HGNC:1161
BATF	chr14	75061501	75062000	0	0	0	1.39404	-0.994167	0	0	NA	NA	BATF		CEP57L1	CEP57L1	centrosomal protein 57kDa-like 1	HGNC:21561
BAZ1B	chr7	72494501	72495000	1.92249	1.68053	1.64527	0.269204	-0.46724	5.79131	7.01999	NA	BAZ1B	NA		CEP68	CEP68	centrosomal protein 68kDa	HGNC:29076
BAZ2A	chr12	55281001	55281500	3.68731	0	7.49362	0	0.937377	5.28526	0	NA	NA	BAZ2A		CEP72	CEP72	centrosomal protein 72kDa	HGNC:25547
BAZ2B	chr2	160034001	160034500	0	0	1.95883	0	0	0	0	NA	NA	BAZ2B		CEP76	CEP76	centrosomal protein 76kDa	HGNC:25727
BAZ2B	chr2	160072501	160073000	0.73482	2.70482	0	0.373589	-0.360776	4.37684	8.5589	NA	NA	BAZ2B		CEP78	CEP78	centrosomal protein 78kDa	HGNC:25740
BCAP31	chrX	152629501	152630000	2.23703	0	0	-0.360576	0.0839587	6.99325	0	NA	NA	BCAP31		CEP97	CEP97	centrosomal protein 97kDa	HGNC:26244
BCAP31	chrX	152631501	152632000	1.54191	0.859911	1.53617	-0.16199	0.26403	3.56592	3.19991	NA	NA	BCAP31		CES4A	CES4A	carboxylesterase 4A	HGNC:26741
BCAP31	chrX	152641001	152641500	0	0	-0.0856792	0	0	8.162	3.07796	NA	NA	BCAP31		CFDP1	CFDP1	craniofacial development protein 1	HGNC:1873
BCAR1	chr16	73855501	73856000	0	3.06501	0	-1.11657	0	2.63366	0	NA	NA	BCAR1		CFTR	CFTR	cystic fibrosis transmembrane conductance regulator (ATP-binding cassette sub-family C, member 7)	HGNC:1884
BCAR1	chr16	73850001	73850500	3.5621	0	1.96342	0.0626324	0.768609	0	0	NA	NA	BCAR1		CGB	CGB	chorionic gonadotropin, beta polypeptide	HGNC:1886
BCAR1	chr16	73860001	73860500	1.33901	1.5908	1.44294	-1.4123	-0.622187	-0.0403438	4.27794	BCAR1	NA	NA		CH25H	CH25H	cholesterol 25-hydroxylase	HGNC:1907
BCAR3	chr1	93899501	93900000	1.68769	0	0	0	0.768442	7.58349	5.79236	NA	NA	BCAR3		CHAD	CHAD	chondroadherin	HGNC:1909
BCAR3	chr1	94063001	94063500	0	0	1.87622	0	0	0	0	NA	NA	BCAR3		CHAT	CHAT	choline O-acetyltransferase	HGNC:1912
BCAS3	chr17	56715501	56716000	0.839266	1.01583	0.980581	0.790847	-1.05845	1.86589	3.42967	NA	NA	BCAS3		CHCHD3	CHCHD3	coiled-coil-helix-coiled-coil-helix domain containing 3	HGNC:21906
BCAS3	chr17	56744501	56745000	0	0	0	0	0	7.57453	0	NA	NA	BCAS3		CHD5	CHD5	chromodomain helicase DNA binding protein 5	HGNC:16816
BCAS3	chr17	56773501	56774000	1.73419	0	0	1.35186	0.126519	3.10559	4.22193	NA	NA	BCAS3		CHD6	CHD6	chromodomain helicase DNA binding protein 6	HGNC:19057
BCAS3	chr17	56804001	56804500	1.45552	2.15629	0.425378	0	-1.06871	4.73796	7.54229	NA	NA	BCAS3		CHGA	CHGA	chromogranin A (parathyroid secretory protein 1)	HGNC:1929
BCAS3	chr17	56742501	56743000	2.14517	0.48237	2.91537	0	0.112721	2.68109	0	NA	NA	BCAS3		CHGB	CHGB	chromogranin B (secretogranin 1)	HGNC:1930
BCAS3	chr17	56654501	56655000	1.43664	0	2.48593	0	0	8.68475	0	NA	NA	BCAS3		CHMP4B	CHMP4B	chromatin modifying protein 4B	HGNC:16171
BCAS3	chr17	56113501	56114000	1.59028	0	0.560002	0	0	0.630344	-0.616169	NA	NA	BCAS3		CHMP7	CHMP7	CHMP family, member 7	HGNC:28439
BCAS3	chr17	56380001	56380500	0.975515	2.78793	0.313573	0.166968	1.21645	1.75712	1.85598	NA	NA	BCAS3		CHN2	CHN2	chimerin (chimaerin) 2	HGNC:1944
BCAS4	chr20	48913501	48914000	1.40733	2.06856	2.16669	1.25111	-0.413474	3.01661	4.74048	NA	NA	BCAS4		CHODL	CHODL	chondrolectin	HGNC:17807
BCAT1	chr12	24993001	24993500	0	7.03574	0	0	0	0	0	BCAT1	NA	NA		CHPF2	CHPF2	chondroitin polymerizing factor 2	HGNC:29270
BCAT1	chr12	24947001	24947500	3.702	4.11689	3.64136	4.23206	4.24888	5.60384	0	BCAT1	NA	NA		CHRAC1	CHRAC1	chromatin accessibility complex 1	HGNC:13544
BCAT1	chr12	24947501	24948000	3.66891	3.65762	0.70675	2.39824	0.538899	5.13223	0	NA	NA	BCAT1		CHRDL2	CHRDL2	chordin-like 2	HGNC:24168
BCAT2	chr19	53992501	53993000	-0.51066	0.955825	0.508252	0.472117	-0.932264	1.2098	2.06786	NA	NA	BCAT2		CHRM2	CHRM2	cholinergic receptor, muscarinic 2	HGNC:1951
BCKDHA	chr19	46613501	46614000	1.24661	0.516486	0.786688	0.999886	-0.122486	1.94778	1.64182	NA	NA	BCKDHA		CHRM3	CHRM3	cholinergic receptor, muscarinic 3	HGNC:1952
BCKDHA	chr19	46621501	46622000	1.29779	0.839504	0	0.158425	1.19777	3.57509	0	NA	BCKDHA	NA		CHRM5	CHRM5	cholinergic receptor, muscarinic 5	HGNC:1954
BCKDHB	chr6	81081501	81082000	0	0	0	0	0	3.19084	0	NA	NA	BCKDHB		CHRNB4	CHRNB4	cholinergic receptor, nicotinic, beta 4	HGNC:1964
BCL11B	chr14	98782001	98782500	5.62839	3.38105	0	0.97524	2.62912	0	0	NA	NA	BCL11B		CHRND	CHRND	cholinergic receptor, nicotinic, delta	HGNC:1965
BCL11B	chr14	98782501	98783000	4.07356	4.31823	0	2.53622	3.4232	0	0	NA	NA	BCL11B		CHST11	CHST11	carbohydrate (chondroitin 4) sulfotransferase 11	HGNC:17422
BCL11B	chr14	98780501	98781000	-1.44185	0.439784	0.437788	0.553926	0.240261	-1.29162	0.184445	NA	NA	BCL11B		CHST13	CHST13	carbohydrate (chondroitin 4) sulfotransferase 13	HGNC:21755
BCL2L14	chr12	12232001	12232500	0	1.48604	1.06607	0.704703	-0.267719	0.524673	0.585276	NA	NA	BCL2L14		CHST4	CHST4	carbohydrate (N-acetylglucosamine 6-O) sulfotransferase 4	HGNC:1972
BCL3	chr19	49949001	49949500	0	5.61345	0	0	0	0	0	NA	NA	BCL3		CHSY1	CHSY1	chondroitin sulfate synthase 1	HGNC:17198
BCL6	chr3	188940001	188940500	5.11162	7.14059	0	0	0	0	0	NA	NA	BCL6		CILP	CILP	cartilage intermediate layer protein, nucleotide pyrophosphohydrolase	HGNC:1980
BCL6	chr3	188940501	188941000	5.69602	6.75123	0	0	0	0	0	NA	NA	BCL6		CIT	CIT	citron (rho-interacting, serine/threonine kinase 21)	HGNC:1985
BCL6	chr3	188937001	188937500	0	0	0	0	0	7.97736	0	BCL6	NA	NA		CLASP1	CLASP1	cytoplasmic linker associated protein 1	HGNC:17088
BCL6	chr3	188938501	188939000	0	6.40169	0	0	0	0	0	NA	NA	BCL6		CLDN10	CLDN10	claudin 10	HGNC:2033
BCL6	chr3	188939001	188939500	0	7.07952	0	0	0	0	0	NA	NA	BCL6		CLDN11	CLDN11	claudin 11	HGNC:8514
BCL7C	chr16	30787001	30787500	-1.7414	-0.217983	-0.378905	-0.355373	-1.35251	0.676062	0.812685	NA	NA	BCL7C		CLDN14	CLDN14	claudin 14	HGNC:2035
BCL9	chr1	145540501	145541000	3.10194	1.642	2.08075	2.17925	0.475162	4.41834	6.60047	NA	NA	BCL9		CLDN15	CLDN15	claudin 15	HGNC:2036
BCL9L	chr11	118285001	118285500	1.44385	0.0909353	-0.359897	0.894199	-0.321821	0	0	NA	NA	BCL9L		CLEC10A	CLEC10A	C-type lectin domain family 10, member A	HGNC:16916
BCOR	chrX	39837001	39837500	5.56623	0	5.32455	0	0	0	0	NA	NA	BCOR		CLEC14A	CLEC14A	C-type lectin domain family 14, member A	HGNC:19832
BCOR	chrX	39887001	39887500	0.852736	1.93618	2.0873	0.254252	1.32	1.62233	6.4853	NA	NA	BCOR		CLEC16A	CLEC16A	C-type lectin domain family 16, member A	HGNC:29013
BCOR	chrX	39809501	39810000	2.9875	0	1.24852	0.183819	0	1.74897	0	NA	NA	BCOR		CLEC17A	CLEC17A	C-type lectin domain family 17, member A	HGNC:34520
BCOR	chrX	39851501	39852000	5.62838	2.69961	0.00535425	0.208569	0	0	-0.454976	NA	NA	BCOR		CLEC3A	CLEC3A	C-type lectin domain family 3, member A	HGNC:2052
BCOR	chrX	39912501	39913000	0.534135	0.0645509	0.340407	0.404897	0.0344689	-4.46355	-0.433763	NA	NA	BCOR		CLEC4G	CLEC4G	C-type lectin domain family 4, member G	HGNC:24591
BCOR	chrX	39913001	39913500	-0.364801	-0.487321	0.105226	-0.0244945	-0.184702	-2.99124	-0.62452	NA	NA	BCOR		CLIC3	CLIC3	chloride intracellular channel 3	HGNC:2064
BCOR	chrX	39915501	39916000	0	5.44228	-0.915997	-0.0547804	-0.337202	0	-0.823113	NA	NA	BCOR		CLIC4	CLIC4	chloride intracellular channel 4	HGNC:13518
BCOR	chrX	39916501	39917000	0	5.33813	-1.59758	-0.730068	0	0	-0.46525	NA	NA	BCOR		CLIC5	CLIC5	chloride intracellular channel 5	HGNC:13517
BCOR	chrX	39918001	39918500	4.00126	0	0	0	-0.279918	-3.72888	-0.448311	NA	NA	BCOR		CLIP1	CLIP1	CAP-GLY domain containing linker protein 1	HGNC:10461
BCOR	chrX	39918501	39919000	0.636533	1.84369	-1.73407	1.50164	0	0	-1.64277	NA	NA	BCOR		CLK1	CLK1	CDC-like kinase 1	HGNC:2068
BCOR	chrX	39844501	39845000	-0.786818	-2.27697	-0.236251	0.241942	0.920255	-2.32735	-0.766128	NA	NA	BCOR		CLMN	CLMN	calmin (calponin-like, transmembrane)	HGNC:19972
BCOR	chrX	39912001	39912500	1.45339	1.07656	0.740929	1.11608	0.554234	-4.96162	-0.254233	NA	NA	BCOR		CLN3	CLN3	ceroid-lipofuscinosis, neuronal 3	HGNC:2074
BCOR	chrX	39913501	39914000	-1.86178	-1.80919	-2.90146	-0.322756	-0.332362	-2.8872	0.186029	NA	NA	BCOR		CLN5	CLN5	ceroid-lipofuscinosis, neuronal 5	HGNC:2076
BCR	chr22	21962001	21962500	4.10396	0	0	2.26818	0	0	0	NA	NA	BCR		CLN6	CLN6	ceroid-lipofuscinosis, neuronal 6, late infantile, variant	HGNC:2077
BCR	chr22	21871501	21872000	0.734559	0	0	0	-1.24568	1.1294	0	NA	NA	BCR		CLN8	CLN8	ceroid-lipofuscinosis, neuronal 8 (epilepsy, progressive with mental retardation)	HGNC:2079
BCR	chr22	21881501	21882000	1.69248	1.3665	2.06178	0	0	0	0	NA	NA	BCR		CLOCK	CLOCK	clock homolog (mouse)	HGNC:2082
BCR	chr22	21942001	21942500	0.970326	6.50282	2.78291	0.913556	0.459903	1.20096	0	NA	NA	BCR		CLPTM1	CLPTM1	cleft lip and palate associated transmembrane protein 1	HGNC:2087
BDH1	chr3	198743001	198743500	2.19097	2.99034	0.658528	0	0	5.49347	0	NA	NA	BDH1		CLPTM1L	CLPTM1L	CLPTM1-like	HGNC:24308
BDNF	chr11	27700501	27701000	4.35143	0	0	2.05089	1.72739	0	0	BDNF	NA	NA		CLRN3	CLRN3	clarin 3	HGNC:20795
BEND3	chr6	107538501	107539000	1.89461	1.20172	2.20151	0.698809	0.195406	2.74237	7.41799	NA	NA	BEND3		CLSTN1	CLSTN1	calsyntenin 1	HGNC:17447
BEND7	chr10	13537001	13537500	0.933256	1.51007	0.452143	0.759933	-0.353107	1.61996	4.16854	NA	NA	BEND7		CLSTN2	CLSTN2	calsyntenin 2	HGNC:17448
BEST4	chr1	45027001	45027500	0.441152	1.39887	1.77714	-0.497178	-0.233515	1.98399	1.4197	BEST4	NA	NA		CLUAP1	CLUAP1	clusterin associated protein 1	HGNC:19009
BFAR	chr16	14664501	14665000	1.45856	1.39103	3.02472	1.14462	0	2.63342	2.34305	NA	NA	BFAR		CLVS2	CLVS2	clavesin 2	HGNC:23046
BFAR	chr16	14653501	14654000	2.42891	0	2.9788	0	1.02269	0	0	NA	NA	BFAR		CLYBL	CLYBL	citrate lyase beta like	HGNC:18355
BGN	chrX	152428001	152428500	0.261541	-0.537767	-0.364304	-0.285907	0.113407	-3.06088	-2.3357	NA	BGN	NA		CMBL	CMBL	carboxymethylenebutenolidase homolog (Pseudomonas)	HGNC:25090
BHLHB9	chrX	101887501	101888000	0	4.405	-0.867791	-0.0462153	1.49881	0	-0.608033	BHLHB9	NA	NA		CMTM3	CMTM3	CKLF-like MARVEL transmembrane domain containing 3	HGNC:19174
BICD1	chr12	32298001	32298500	0.504137	1.41707	0.432732	-0.59604	0.242685	2.33638	5.59569	NA	NA	BICD1		CMTM6	CMTM6	CKLF-like MARVEL transmembrane domain containing 6	HGNC:19177
BIN1	chr2	127554001	127554500	3.01772	0	0	0	0	2.18301	0	NA	NA	BIN1		CMTM7	CMTM7	CKLF-like MARVEL transmembrane domain containing 7	HGNC:19178
BIN1	chr2	127562001	127562500	1.7685	0	0	0	0	4.12017	0	NA	NA	BIN1		CMYA5	CMYA5	cardiomyopathy associated 5	HGNC:14305
BIRC6	chr2	32466501	32467000	0	0	1.74082	0	0	0	0	NA	NA	BIRC6		CNDP2	CNDP2	CNDP dipeptidase 2 (metallopeptidase M20 family)	HGNC:24437
BIRC6	chr2	32453001	32453500	1.12415	0.721968	0.293963	-0.153652	0.720334	0.301214	0.45649	NA	NA	BIRC6		CNGA1	CNGA1	cyclic nucleotide gated channel alpha 1	HGNC:2148
BLK	chr8	11413001	11413500	2.42019	3.52604	0	-0.266529	-0.392029	3.67678	4.4511	NA	NA	BLK		CNGA3	CNGA3	cyclic nucleotide gated channel alpha 3	HGNC:2150
BMP6	chr6	7672501	7673000	0	0	0	4.76708	0	0	0	BMP6	NA	NA		CNGB1	CNGB1	cyclic nucleotide gated channel beta 1	HGNC:2151
BMP6	chr6	7687501	7688000	-1.55732	0	0.699249	3.78079	0	0	0	NA	NA	BMP6		CNGB3	CNGB3	cyclic nucleotide gated channel beta 3	HGNC:2153
BMP7	chr20	55274001	55274500	0	0.686351	0	3.54585	2.67488	3.24585	0	BMP7	NA	NA		CNIH3	CNIH3	cornichon homolog 3 (Drosophila)	HGNC:26802
BMP8B	chr1	40018501	40019000	2.36289	0	0	0	0	0	0	NA	NA	BMP8B		CNKSR3	CNKSR3	CNKSR family member 3	HGNC:23034
BMPR1A	chr10	88645501	88646000	0	0	0	0.251484	0	0	6.98997	NA	NA	BMPR1A		CNN2	CNN2	calponin 2	HGNC:2156
BMPR1B	chr4	95998001	95998500	-2.67001	0.572105	2.16864	0.294796	0	1.48629	0	NA	NA	BMPR1B		CNN3	CNN3	calponin 3, acidic	HGNC:2157
BMS1	chr10	42635501	42636000	0.45911	1.56714	0.766496	0	-0.401446	3.86627	1.95792	NA	NA	BMS1		CNNM1	CNNM1	cyclin M1	HGNC:102
BNC1	chr15	81743501	81744000	0	1.91937	1.68931	2.81348	1.3785	0	3.68067	BNC1	NA	NA		CNNM2	CNNM2	cyclin M2	HGNC:103
BNC2	chr9	16463501	16464000	0	0	0.905842	0	-1.24677	3.29101	0	NA	NA	BNC2		CNNM3	CNNM3	cyclin M3	HGNC:104
BOD1	chr5	172969001	172969500	0	0	0	0	0	3.57359	0	NA	NA	BOD1		CNOT1	CNOT1	CCR4-NOT transcription complex, subunit 1	HGNC:7877
BPI	chr20	36364501	36365000	2.41131	0	0.0866451	0.455403	0.456911	0	0	BPI	NA	NA		CNOT10	CNOT10	CCR4-NOT transcription complex, subunit 10	HGNC:23817
BPIL3	chr20	31096501	31097000	0.657263	0	0.246728	0	0	0	7.31545	NA	BPIL3	NA		CNOT3	CNOT3	CCR4-NOT transcription complex, subunit 3	HGNC:7879
BPTF	chr17	63357501	63358000	1.8799	0	2.26013	0	-0.240613	2.23518	7.02734	NA	NA	BPTF		CNOT6	CNOT6	CCR4-NOT transcription complex, subunit 6	HGNC:14099
BPTF	chr17	63398001	63398500	1.46571	0	0.752595	0	-0.213199	2.67317	6.40711	NA	NA	BPTF		CNPY1	CNPY1	canopy 1 homolog (zebrafish)	HGNC:27786
BRAP	chr12	110574501	110575000	1.11653	1.43859	1.30407	-0.659644	-0.683563	1.97697	7.24136	NA	NA	BRAP		CNPY3	CNPY3	canopy 3 homolog (zebrafish)	HGNC:11968
BRAP	chr12	110570001	110570500	1.13053	0.43287	0.110425	0.128065	0.155822	0.656244	2.31553	NA	NA	BRAP		CNR2	CNR2	cannabinoid receptor 2 (macrophage)	HGNC:2160
BRD4	chr19	15213501	15214000	0	3.21822	0	-1.22323	-0.193686	0	0	NA	NA	BRD4		CNTD2	CNTD2	cyclin N-terminal domain containing 2	HGNC:25805
BRD8	chr5	137536001	137536500	-1.29261	0.496554	0	0.542528	-0.529494	1.00507	3.94285	NA	NA	BRD8		CNTN4	CNTN4	contactin 4	HGNC:2174
BRE	chr2	28372001	28372500	0.0440543	0.619504	0.807763	0.470494	0.348466	0.741422	2.70052	NA	NA	BRE		CNTN6	CNTN6	contactin 6	HGNC:2176
BRE	chr2	28372501	28373000	1.43581	0	0	0	0	3.222	4.63184	NA	NA	BRE		CNTNAP2	CNTNAP2	contactin associated protein-like 2	HGNC:13830
BRE	chr2	28412001	28412500	3.68608	1.2423	0	0	0	6.20646	0	NA	NA	BRE		COBL	COBL	cordon-bleu homolog (mouse)	HGNC:22199
BRF1	chr14	104752501	104753000	0.551074	0.972493	-0.317341	-0.189914	0.0169034	1.62473	4.45309	NA	NA	BRF1		COBRA1	COBRA1	cofactor of BRCA1	HGNC:24324
BRF1	chr14	104758001	104758500	3.18165	0	2.12445	0.0844845	0.0503684	3.30097	0	NA	NA	BRF1		COG4	COG4	component of oligomeric golgi complex 4	HGNC:18620
BRI3	chr7	97751501	97752000	3.03036	3.24769	-1.04076	-0.421794	0.598718	1.89774	1.22204	NA	NA	BRI3		COG7	COG7	component of oligomeric golgi complex 7	HGNC:18622
BRI3	chr7	97756001	97756500	2.16134	0	0	0	0.179665	1.22831	0	NA	NA	BRI3		COL11A1	COL11A1	collagen, type XI, alpha 1	HGNC:2186
BRIP1	chr17	57151501	57152000	0.117328	0	0.76554	0	0.1542	1.33065	7.43613	NA	NA	BRIP1		COL12A1	COL12A1	collagen, type XII, alpha 1	HGNC:2188
BRMS1	chr11	65864001	65864500	0.909839	1.50343	1.19348	0.143079	-0.0299531	2.97104	4.02638	NA	NA	BRMS1		COL13A1	COL13A1	collagen, type XIII, alpha 1	HGNC:2190
BRSK1	chr19	60513001	60513500	1.05652	1.63446	0.657306	-0.529005	-0.354621	2.67463	4.3934	NA	NA	BRSK1		COL14A1	COL14A1	collagen, type XIV, alpha 1	HGNC:2191
BSCL2	chr11	62233501	62234000	0	5.44549	2.38219	0	2.22033	0	0	BSCL2	NA	NA		COL15A1	COL15A1	collagen, type XV, alpha 1	HGNC:2192
BSX	chr11	122356001	122356500	0	0	0	3.58375	0	0	5.74676	NA	NA	BSX		COL16A1	COL16A1	collagen, type XVI, alpha 1	HGNC:2193
BSX	chr11	122353001	122353500	3.94158	0	0	3.38299	2.89052	0	0	NA	BSX	NA		COL1A1	COL1A1	collagen, type I, alpha 1	HGNC:2197
BSX	chr11	122353501	122354000	5.84202	0	1.8621	4.60488	0	2.3117	0	NA	BSX	NA		COL21A1	COL21A1	collagen, type XXI, alpha 1	HGNC:17025
BTBD11	chr12	106237501	106238000	0	0	0	3.05333	3.39568	0	0	BTBD11	NA	NA		COL22A1	COL22A1	collagen, type XXII, alpha 1	HGNC:22989
BTBD11	chr12	106239001	106239500	0	0	0	4.83229	0	0	0	NA	NA	BTBD11		COL23A1	COL23A1	collagen, type XXIII, alpha 1	HGNC:22990
BTBD11	chr12	106386501	106387000	0.606846	0	1.67197	0	0	0	0	NA	NA	BTBD11		COL24A1	COL24A1	collagen, type XXIV, alpha 1	HGNC:20821
BTBD16	chr10	124078001	124078500	1.57047	0	1.22217	-0.141901	0.277333	-0.220891	7.22274	NA	NA	BTBD16		COL25A1	COL25A1	collagen, type XXV, alpha 1	HGNC:18603
BTBD19	chr1	45049501	45050000	0	0	0	0	0	4.67684	0	NA	NA	BTBD19		COL27A1	COL27A1	collagen, type XXVII, alpha 1	HGNC:22986
BTNL9	chr5	180406501	180407000	0	0	4.40372	0	0	0	0	NA	NA	BTNL9		COL2A1	COL2A1	collagen, type II, alpha 1	HGNC:2200
BTRC	chr10	103292501	103293000	0	0.0860094	1.1809	0	0.379089	1.09363	4.01607	NA	NA	BTRC		COL4A1	COL4A1	collagen, type IV, alpha 1	HGNC:2202
BTRC	chr10	103112001	103112500	0.113534	-0.474957	0.618455	0.0401429	-0.122624	-0.493886	4.55854	NA	NA	BTRC		COL4A2	COL4A2	collagen, type IV, alpha 2	HGNC:2203
BX649597.1	chr9	43254001	43254500	0.340931	1.11483	-0.405549	-1.52896	0.0018655	-2.40511	0	BX649597.1	NA	NA		COL5A1	COL5A1	collagen, type V, alpha 1	HGNC:2209
BYSL	chr6	41999001	41999500	0.458818	0	2.25758	0	0	1.94395	0	NA	NA	BYSL		COL5A3	COL5A3	collagen, type V, alpha 3	HGNC:14864
BZRAP1	chr17	53740501	53741000	1.05228	0.353716	-1.25973	0.140818	0.0306265	1.38371	1.03785	NA	NA	BZRAP1		COL6A5	COL6A5	collagen, type VI, alpha 5	HGNC:26674
C10orf11	chr10	76861001	76861500	4.20243	2.28154	0	0	0	0	0	C10orf11	NA	NA		COL7A1	COL7A1	collagen, type VII, alpha 1	HGNC:2214
C10orf11	chr10	76861501	76862000	4.70041	3.49068	0	0	0	0	0	C10orf11	NA	NA		COL8A2	COL8A2	collagen, type VIII, alpha 2	HGNC:2216
C10orf11	chr10	77986001	77986500	-3.39544	-1.27289	-0.00994954	0.58311	0.213215	-0.558004	1.17653	NA	C10orf11	NA		COLEC12	COLEC12	collectin sub-family member 12	HGNC:16016
C10orf116	chr10	88720001	88720500	-0.477299	0.143207	0.5063	0.666712	0.840536	0	5.39178	NA	C10orf116	NA		COMMD1	COMMD1	copper metabolism (Murr1) domain containing 1	HGNC:23024
C10orf137	chr10	127399001	127399500	-2.79666	-1.54948	0.649513	-0.264132	-1.02808	-1.87691	1.40494	C10orf137	NA	NA		COMMD9	COMMD9	COMM domain containing 9	HGNC:25014
C10orf18	chr10	5836001	5836500	1.28	0.692448	1.04939	-0.00584464	-1.49709	1.29369	3.91396	NA	NA	C10orf18		COMT	COMT	catechol-O-methyltransferase	HGNC:2228
C10orf18	chr10	5774501	5775000	-2.65127	1.10397	-4.50303	0.535954	1.11316	-2.77963	-1.64175	NA	NA	C10orf18		COPS3	COPS3	COP9 constitutive photomorphogenic homolog subunit 3 (Arabidopsis)	HGNC:2239
C10orf27	chr10	72206001	72206500	1.26469	0	1.82305	0.0101639	-0.466986	1.5338	7.34474	NA	NA	C10orf27		COPZ1	COPZ1	coatomer protein complex, subunit zeta 1	HGNC:2243
C10orf47	chr10	11909001	11909500	0	-0.0255098	-0.0982282	0.82381	-0.723543	0	6.89178	NA	NA	C10orf47		CORO1A	CORO1A	coronin, actin binding protein, 1A	HGNC:2252
C10orf55	chr10	75353001	75353500	0.543537	0.888845	1.69254	1.02968	0.648191	0	1.88112	C10orf55	NA	NA		CORO1C	CORO1C	coronin, actin binding protein, 1C	HGNC:2254
C10orf76	chr10	103787501	103788000	0	0	2.45833	0	0	0	0	NA	NA	C10orf76		CORO2A	CORO2A	coronin, actin binding protein, 2A	HGNC:2255
C10orf76	chr10	103664001	103664500	2.01355	1.13542	-0.620725	0	0	2.85102	7.04132	NA	NA	C10orf76		CORO6	CORO6	coronin 6	HGNC:21356
C10orf79	chr10	105914001	105914500	-1.19229	0.911504	1.4118	0	-0.197257	-1.63896	0	NA	NA	C10orf79		CORO7	CORO7	coronin 7	HGNC:26161
C10orf81	chr10	115504501	115505000	0.979713	1.52387	1.60179	0.0623414	-0.17947	1.53094	5.54752	C10orf81	NA	NA		COTL1	COTL1	coactosin-like 1 (Dictyostelium)	HGNC:18304
C10orf93	chr10	134484001	134484500	0.570237	1.70211	1.32687	-0.844147	-0.453655	1.52441	8.49327	NA	NA	C10orf93		COX5A	COX5A	cytochrome c oxidase subunit Va	HGNC:2267
C10orf95	chr10	104202001	104202500	0.820705	0	0.425982	-0.17352	0.00989405	3.8995	5.72302	C10orf95	NA	NA		COX5B	COX5B	cytochrome c oxidase subunit Vb	HGNC:2269
C11orf30	chr11	75867001	75867500	0	0	2.55169	0	0	1.99402	0	NA	NA	C11orf30		COX6B1	COX6B1	cytochrome c oxidase subunit VIb polypeptide 1 (ubiquitous)	HGNC:2280
C11orf49	chr11	46974501	46975000	0	-0.827427	0.710333	-2.44233	0	-1.07811	-0.528144	NA	NA	C11orf49		COX6B2	COX6B2	cytochrome c oxidase subunit VIb polypeptide 2 (testis)	HGNC:24380
C11orf63	chr11	122277501	122278000	1.74807	0	3.05071	0	0	0	0	NA	NA	C11orf63		COX7A2	COX7A2	cytochrome c oxidase subunit VIIa polypeptide 2 (liver)	HGNC:2288
C11orf95	chr11	63286501	63287000	-0.585646	-0.562448	-0.452439	0.330289	0.0773234	-4.56937	-2.52783	NA	C11orf95	NA		COX8C	COX8C	cytochrome c oxidase subunit 8C	HGNC:24382
C12orf35	chr12	32023001	32023500	4.91367	0	2.05246	0	-0.201165	3.1645	3.12066	NA	NA	C12orf35		CPAMD8	CPAMD8	C3 and PZP-like, alpha-2-macroglobulin domain containing 8	HGNC:23228
C12orf35	chr12	32029501	32030000	0	0	6.55379	0	0	0	0	NA	NA	C12orf35		CPEB1	CPEB1	cytoplasmic polyadenylation element binding protein 1	HGNC:21744
C12orf42	chr12	102220001	102220500	2.62812	0.0482567	1.39134	0.899402	1.40055	2.50347	-1.94848	NA	C12orf42	NA		CPEB3	CPEB3	cytoplasmic polyadenylation element binding protein 3	HGNC:21746
C12orf51	chr12	111139001	111139500	0.709368	3.31071	0.935732	0	-0.204427	2.66704	4.1908	NA	NA	C12orf51		CPLX2	CPLX2	complexin 2	HGNC:2310
C12orf51	chr12	111143001	111143500	0	0	0	0	0	3.91716	0	NA	NA	C12orf51		CPN1	CPN1	carboxypeptidase N, polypeptide 1	HGNC:2312
C12orf56	chr12	63070501	63071000	3.95275	4.45898	-0.067387	2.21244	2.44747	0	0	C12orf56	NA	NA		CPNE2	CPNE2	copine II	HGNC:2315
C12orf56	chr12	63008501	63009000	0	0	0	0	0	2.79396	0	NA	NA	C12orf56		CPNE5	CPNE5	copine V	HGNC:2318
C13orf1	chr13	49397501	49398000	0.44057	1.26382	2.39211	0.483803	0.0516714	1.67443	4.42879	NA	NA	C13orf1		CPNE8	CPNE8	copine VIII	HGNC:23498
C14orf101	chr14	56155001	56155500	0	7.60475	0	0	0	8.30069	0	NA	NA	C14orf101		CPPED1	CPPED1	calcineurin-like phosphoesterase domain containing 1	HGNC:25632
C14orf106	chr14	44771001	44771500	-0.118641	-0.834259	-1.1052	0	0.328448	0.43134	0	NA	NA	C14orf106		CPSF6	CPSF6	cleavage and polyadenylation specific factor 6, 68kDa	HGNC:13871
C14orf145	chr14	80149001	80149500	0.0861148	-0.729409	0.406595	-0.185008	0.0721517	-0.726861	0.671426	NA	NA	C14orf145		CPT1A	CPT1A	carnitine palmitoyltransferase 1A (liver)	HGNC:2328
C14orf177	chr14	98247001	98247500	-0.250423	-0.649857	0.205575	-0.620739	0	-4.39334	-1.34453	C14orf177	NA	NA		CPT1C	CPT1C	carnitine palmitoyltransferase 1C	HGNC:18540
C14orf23	chr14	28312501	28313000	0	0	0	0	0	7.2193	0	C14orf23	NA	NA		CPXM1	CPXM1	carboxypeptidase X (M14 family), member 1	HGNC:15771
C14orf23	chr14	28325501	28326000	0.149375	-0.475383	2.58596	-0.137013	-0.637637	2.08884	3.56681	NA	NA	C14orf23		CPXM2	CPXM2	carboxypeptidase X (M14 family), member 2	HGNC:26977
C14orf23	chr14	28313001	28313500	2.53971	0.459362	1.30147	0.335081	2.20043	3.15094	0	NA	NA	C14orf23		CR1	CR1	complement component (3b/4b) receptor 1 (Knops blood group)	HGNC:2334
C14orf23	chr14	28317001	28317500	2.58424	0	1.93837	0	2.79666	7.31683	0	NA	NA	C14orf23		CRB3	CRB3	crumbs homolog 3 (Drosophila)	HGNC:20237
C14orf23	chr14	28323001	28323500	0	0	0	0	0	3.49865	0	NA	NA	C14orf23		CRCP	CRCP	CGRP receptor component	HGNC:17888
C14orf39	chr14	60022001	60022500	4.40275	3.47332	3.3025	3.03576	1.94759	4.94519	0	C14orf39	NA	NA		CREB3L1	CREB3L1	cAMP responsive element binding protein 3-like 1	HGNC:18856
C14orf4	chr14	76562001	76562500	-3.26576	-0.268918	-0.746287	-0.0507302	0.970652	-2.63006	-3.53419	NA	C14orf4	NA		CREB3L2	CREB3L2	cAMP responsive element binding protein 3-like 2	HGNC:23720
C14orf70	chr14	100199501	100200000	0	0	0	0	0	0	6.58716	NA	NA	C14orf70		CREB5	CREB5	cAMP responsive element binding protein 5	HGNC:16844
C14orf70	chr14	100205001	100205500	3.76657	5.03605	0	1.10461	0.564679	3.7626	5.90405	NA	NA	C14orf70		CREBBP	CREBBP	CREB binding protein	HGNC:2348
C15orf27	chr15	74262501	74263000	3.02052	6.02243	1.70618	0	0	3.26064	0	NA	NA	C15orf27		CRELD1	CRELD1	cysteine-rich with EGF-like domains 1	HGNC:14630
C15orf29	chr15	32222501	32223000	1.46971	0	1.56266	0	0	0	6.56596	NA	NA	C15orf29		CRHBP	CRHBP	corticotropin releasing hormone binding protein	HGNC:2356
C15orf33	chr15	47644501	47645000	0	0	0	0	-0.520543	0	7.93453	NA	NA	C15orf33		CRHR1	CRHR1	corticotropin releasing hormone receptor 1	HGNC:2357
C15orf42	chr15	87918501	87919000	0.630535	0.856709	2.04667	-0.786911	0	-0.604804	1.58072	C15orf42	NA	NA		CRHR2	CRHR2	corticotropin releasing hormone receptor 2	HGNC:2358
C15orf42	chr15	87965001	87965500	-0.192446	-0.337497	-0.0771954	0.4463	-0.181513	-0.863332	3.94511	NA	NA	C15orf42		CRIP3	CRIP3	cysteine-rich protein 3	HGNC:17751
C15orf52	chr15	38411001	38411500	1.84289	1.53671	1.10961	0.0228231	0.736606	1.85565	5.80452	NA	C15orf52	NA		CRISPLD2	CRISPLD2	cysteine-rich secretory protein LCCL domain containing 2	HGNC:25248
C16orf45	chr16	15553501	15554000	2.38564	0	0	-0.0466359	-0.78655	4.30619	5.9934	NA	NA	C16orf45		CRK	CRK	v-crk sarcoma virus CT10 oncogene homolog (avian)	HGNC:2362
C16orf45	chr16	15588001	15588500	1.38999	1.58228	0.217411	0.369175	-0.039947	2.01599	4.64975	NA	C16orf45	NA		CRKL	CRKL	v-crk sarcoma virus CT10 oncogene homolog (avian)-like	HGNC:2363
C16orf45	chr16	15541001	15541500	1.51118	0	3.06484	1.23091	1.30855	0	0	NA	NA	C16orf45		CRLF1	CRLF1	cytokine receptor-like factor 1	HGNC:2364
C16orf46	chr16	79644001	79644500	0.318667	0.925749	0.718765	0.143123	0.7131	1.2444	0	NA	C16orf46	NA		CRMP1	CRMP1	collapsin response mediator protein 1	HGNC:2365
C16orf5	chr16	4503501	4504000	2.42199	0	0	0.132434	0.364505	2.70047	0	NA	NA	C16orf5		CRTAP	CRTAP	cartilage associated protein	HGNC:2379
C16orf52	chr16	21981501	21982000	1.88913	0	3.44441	1.28147	-0.759966	2.89921	0	NA	NA	C16orf52		CRTC1	CRTC1	CREB regulated transcription coactivator 1	HGNC:16062
C16orf57	chr16	56605001	56605500	3.85193	0	0	0	0	0	0	NA	NA	C16orf57		CRTC3	CRTC3	CREB regulated transcription coactivator 3	HGNC:26148
C16orf62	chr16	19494501	19495000	0	1.58191	0	0	0	0	0	NA	NA	C16orf62		CRX	CRX	cone-rod homeobox	HGNC:2383
C16orf62	chr16	19537001	19537500	1.03599	2.01694	2.10562	0	0.368922	3.30247	4.92117	NA	NA	C16orf62		CRY2	CRY2	cryptochrome 2 (photolyase-like)	HGNC:2385
C16orf63	chr16	15886501	15887000	0.677597	1.33806	0	1.2946	0	2.86683	8.17721	NA	NA	C16orf63		CRYBB3	CRYBB3	crystallin, beta B3	HGNC:2400
C16orf7	chr16	88306001	88306500	0	0	0	5.40957	3.66923	0	5.01261	NA	NA	C16orf7		CRYGD	CRYGD	crystallin, gamma D	HGNC:2411
C16orf70	chr16	65709501	65710000	-0.921492	0.363101	1.1598	1.44338	-1.12619	-0.561168	3.08705	NA	NA	C16orf70		CRYL1	CRYL1	crystallin, lambda 1	HGNC:18246
C16orf71	chr16	4738501	4739000	0.807999	1.31506	1.38833	0.193858	-1.53703	1.48742	0	NA	C16orf71	NA		CRYZL1	CRYZL1	crystallin, zeta (quinone reductase)-like 1	HGNC:2420
C16orf85	chr16	87148501	87149000	0	0	0.736337	0.256096	-0.213292	0	4.61977	NA	C16orf85	NA		CSDC2	CSDC2	cold shock domain containing C2, RNA binding	HGNC:30359
C16orf89	chr16	5042001	5042500	-0.22256	1.5444	1.17523	0.849021	0.0157625	0	5.52532	NA	NA	C16orf89		CSE1L	CSE1L	CSE1 chromosome segregation 1-like (yeast)	HGNC:2431
C17orf102	chr17	29930501	29931000	0	0	0	0	2.55267	0	0	C17orf102	NA	NA		CSF3	CSF3	colony stimulating factor 3 (granulocyte)	HGNC:2438
C17orf46	chr17	40688001	40688500	2.43728	0.425565	0.824278	-0.351183	-0.684651	-0.354453	4.54826	NA	C17orf46	NA		CSF3R	CSF3R	colony stimulating factor 3 receptor (granulocyte)	HGNC:2439
C17orf46	chr17	40695001	40695500	0	4.30367	4.23813	0	4.26331	0	0	C17orf46	NA	NA		CSMD1	CSMD1	CUB and Sushi multiple domains 1	HGNC:14026
C17orf48	chr17	10553501	10554000	0	0	1.11226	0	0	2.55901	0	NA	NA	C17orf48		CSMD2	CSMD2	CUB and Sushi multiple domains 2	HGNC:19290
C17orf53	chr17	39595501	39596000	1.32376	-0.280818	1.66775	-0.3087	0	0.374496	0.176201	NA	C17orf53	NA		CSNK1A1L	CSNK1A1L	casein kinase 1, alpha 1-like	HGNC:20289
C17orf54	chr17	69261001	69261500	1.4203	0.674494	0.00900198	-0.784017	0.500642	1.78154	7.45749	NA	NA	C17orf54		CSNK1E	CSNK1E	casein kinase 1, epsilon	HGNC:2453
C17orf54	chr17	69304501	69305000	0	0	3.4519	0	0	7.70999	0	NA	NA	C17orf54		CSRP1	CSRP1	cysteine and glycine-rich protein 1	HGNC:2469
C17orf63	chr17	24140001	24140500	1.79492	0	2.19576	0	0	3.83927	0	NA	NA	C17orf63		CST3	CST3	cystatin C	HGNC:2475
C17orf63	chr17	24190001	24190500	1.17857	0.40504	0.41703	1.24727	-2.035	2.39149	0.158585	NA	NA	C17orf63		CSTL1	CSTL1	cystatin-like 1	HGNC:15958
C17orf64	chr17	55859501	55860000	2.64857	0	0	0	-0.808602	0	0	NA	NA	C17orf64		CTBP1	CTBP1	C-terminal binding protein 1	HGNC:2494
C17orf64	chr17	55853501	55854000	0	6.63531	0	0	0	0	0	C17orf64	NA	NA		CTBP2	CTBP2	C-terminal binding protein 2	HGNC:2495
C17orf67	chr17	52267001	52267500	-1.77914	1.1411	-2.86042	-0.983086	-2.04109	0	-1.91197	C17orf67	NA	NA		C17orf68	CTC1	CTS telomere maintenance complex component 1	HGNC:26169
C17orf68	chr17	8072501	8073000	0.165384	2.58532	2.06963	-0.41505	0.199118	0	7.50381	NA	NA	C17orf68		CTCF	CTCF	CCCTC-binding factor (zinc finger protein)	HGNC:13723
C17orf68	chr17	8084501	8085000	0.260606	2.17841	2.09931	-0.275915	-0.264585	1.49208	6.41926	NA	NA	C17orf68		CTDNEP1	CTDNEP1	CTD nuclear envelope phosphatase 1	HGNC:19085
C17orf68	chr17	8089501	8090000	-0.0125467	0.713589	7.14723	0	0	3.11804	7.52929	NA	NA	C17orf68		CTDSPL2	CTDSPL2	CTD (carboxy-terminal domain, RNA polymerase II, polypeptide A) small phosphatase like 2	HGNC:26936
C17orf76	chr17	16289001	16289500	1.5536	0	0	0	0	0.552895	0	NA	NA	C17orf76		KIAA0427	CTIF	CBP80/20-dependent translation initiation factor	HGNC:23925
C17orf80	chr17	68749501	68750000	0.821828	1.17587	0.259307	-0.270387	0.163115	3.32248	3.8644	NA	NA	C17orf80		CTNNA1	CTNNA1	catenin (cadherin-associated protein), alpha 1, 102kDa	HGNC:2509
C17orf87	chr17	5058501	5059000	1.41001	0.0575676	-0.386664	0.964754	-0.725056	-0.219566	-0.16021	NA	NA	C17orf87		CTNNA3	CTNNA3	catenin (cadherin-associated protein), alpha 3	HGNC:2511
C17orf98	chr17	34245501	34246000	0.64169	0.710267	0.579819	-0.89292	-0.951822	1.41736	0	NA	C17orf98	NA		CTNNBIP1	CTNNBIP1	catenin, beta interacting protein 1	HGNC:16913
C17orf98	chr17	34247501	34248000	1.90819	0	0	0	0	2.85807	0	NA	NA	C17orf98		CTNNBL1	CTNNBL1	catenin, beta like 1	HGNC:15879
C17orf99	chr17	73668001	73668500	0.170148	0.470189	0.589324	-0.429376	-0.622192	1.90259	4.70049	NA	NA	C17orf99		CTNND1	CTNND1	catenin (cadherin-associated protein), delta 1	HGNC:2515
C18orf1	chr18	13475501	13476000	1.7605	1.90689	0	-0.641925	-0.241683	2.75344	4.3492	NA	NA	C18orf1		CTNND2	CTNND2	catenin (cadherin-associated protein), delta 2 (neural plakophilin-related arm-repeat protein)	HGNC:2516
C18orf1	chr18	13411501	13412000	0.295981	-0.321766	0.522313	-0.512551	-0.31708	4.21779	1.85206	NA	NA	C18orf1		CTNS	CTNS	cystinosis, nephropathic	HGNC:2518
C18orf1	chr18	13557001	13557500	0.393613	-1.01448	0	-0.785623	-1.36476	3.31747	4.53024	NA	NA	C18orf1		CTPS	CTPS	CTP synthase	HGNC:2519
C18orf1	chr18	13599501	13600000	0.09019	1.62829	-0.787457	0.253665	-0.0259124	2.13555	4.2172	NA	NA	C18orf1		CTPS2	CTPS2	CTP synthase II	HGNC:2520
C18orf1	chr18	13274001	13274500	1.14708	0.819549	0.786266	-0.933134	-0.503664	2.44952	4.65324	NA	NA	C18orf1		CTR9	CTR9	Ctr9, Paf1/RNA polymerase II complex component, homolog (S. cerevisiae)	HGNC:16850
C18orf1	chr18	13617001	13617500	4.46913	0.680529	0	0	0	2.46146	0	NA	NA	C18orf1		CTSB	CTSB	cathepsin B	HGNC:2527
C18orf25	chr18	42026501	42027000	1.38295	0	2.20454	0	-1.33043	0	0	NA	NA	C18orf25		CTSD	CTSD	cathepsin D	HGNC:2529
C18orf8	chr18	19359001	19359500	0.327427	0	2.12109	0	-0.381972	1.16773	0	NA	NA	C18orf8		CTSH	CTSH	cathepsin H	HGNC:2535
C19orf10	chr19	4619501	4620000	0	0	0	0	0	6.69321	0	NA	NA	C19orf10		CTTN	CTTN	cortactin	HGNC:3338
C19orf18	chr19	63176501	63177000	0	0	0	0	-0.92303	2.67427	0	C19orf18	NA	NA		CTTNBP2NL	CTTNBP2NL	CTTNBP2 N-terminal like	HGNC:25330
C19orf20	chr19	463501	464000	-0.311562	-0.414676	-0.244716	0.261778	0.355979	-3.56778	-0.746984	NA	NA	C19orf20		CUEDC1	CUEDC1	CUE domain containing 1	HGNC:31350
C19orf22	chr19	858001	858500	3.24043	0	-0.947432	-0.526222	0.700337	2.91813	1.73295	NA	NA	C19orf22		CUL3	CUL3	cullin 3	HGNC:2553
C19orf46	chr19	41192001	41192500	0	3.59451	0	0	0	0	0	C19orf46	NA	NA		CUL4A	CUL4A	cullin 4A	HGNC:2554
C19orf54	chr19	45945001	45945500	1.21712	-0.0718483	0.988177	0.647288	-0.172103	2.57821	3.9067	NA	NA	C19orf54		CUX1	CUX1	cut-like homeobox 1	HGNC:2557
C19orf57	chr19	13864001	13864500	-0.0246635	1.24212	0	0.0218113	-0.200707	2.1035	2.9621	NA	NA	C19orf57		CUX2	CUX2	cut-like homeobox 2	HGNC:19347
C19orf57	chr19	13874001	13874500	0.306171	-0.376031	1.02694	2.16069	-2.03498	1.05623	2.16667	NA	NA	C19orf57		CUZD1	CUZD1	CUB and zona pellucida-like domains 1	HGNC:17937
C19orf67	chr19	14055001	14055500	0.735707	1.51999	0.484047	-0.281566	0.396815	2.82812	5.03493	NA	NA	C19orf67		CWC25	CWC25	CWC25 spliceosome-associated protein homolog (S. cerevisiae)	HGNC:25989
C1orf100	chr1	242604001	242604500	0	0	6.668	0	0	0	0	NA	NA	C1orf100		CWC27	CWC27	CWC27 spliceosome-associated protein homolog (S. cerevisiae)	HGNC:10664
C1orf113	chr1	36553501	36554000	1.07575	0.743805	0.274086	-0.181056	0.710448	2.31957	4.17865	NA	NA	C1orf113		CWH43	CWH43	cell wall biogenesis 43 C-terminal homolog (S. cerevisiae)	HGNC:26133
C1orf114	chr1	167663001	167663500	5.77227	7.86108	0	0	5.01599	8.61148	0	C1orf114	NA	NA		CXCL14	CXCL14	chemokine (C-X-C motif) ligand 14	HGNC:10640
C1orf115	chr1	218929001	218929500	1.05462	0	0.683069	0	0.558292	4.93919	0	C1orf115	NA	NA		CXorf38	CXorf38	chromosome X open reading frame 38	HGNC:28589
C1orf115	chr1	218935001	218935500	1.93351	2.52906	2.02562	1.13275	0.553288	2.41068	3.3662	NA	NA	C1orf115		CXXC5	CXXC5	CXXC finger protein 5	HGNC:26943
C1orf125	chr1	177677501	177678000	0.220486	1.18747	1.5045	0	0.556536	3.4192	7.62106	NA	NA	C1orf125		CYB5D2	CYB5D2	cytochrome b5 domain containing 2	HGNC:28471
C1orf137	chr1	117037501	117038000	0.0572983	2.00495	0.604105	0.429005	-0.47944	1.35525	4.6144	C1orf137	NA	NA		CYB5R2	CYB5R2	cytochrome b5 reductase 2	HGNC:24376
C1orf148	chr1	226418001	226418500	2.44809	2.49644	6.28442	0.509617	0	3.37682	0	NA	C1orf148	NA		CYBASC3	CYBASC3	cytochrome b, ascorbate dependent 3	HGNC:23014
C1orf159	chr1	1038001	1038500	1.59037	2.56526	2.62684	-0.191121	-0.374243	0.944708	5.14241	NA	NA	C1orf159		CYFIP1	CYFIP1	cytoplasmic FMR1 interacting protein 1	HGNC:13759
C1orf173	chr1	74912001	74912500	0	4.83958	0	0	1.09176	0	0	C1orf173	NA	NA		CYFIP2	CYFIP2	cytoplasmic FMR1 interacting protein 2	HGNC:13760
C1orf173	chr1	74911501	74912000	0	2.11274	0	0	1.46445	0	0	C1orf173	NA	NA		CYP1B1	CYP1B1	cytochrome P450, family 1, subfamily B, polypeptide 1	HGNC:2597
C1orf194	chr1	109458001	109458500	0	5.16342	0	0	0	0	0	C1orf194	NA	NA		CYP20A1	CYP20A1	cytochrome P450, family 20, subfamily A, polypeptide 1	HGNC:20576
C1orf196	chr1	14326501	14327000	2.11038	0	0	0	0	0	7.47564	NA	NA	C1orf196		CYP26A1	CYP26A1	cytochrome P450, family 26, subfamily A, polypeptide 1	HGNC:2603
C1orf198	chr1	229053001	229053500	1.2506	2.7901	2.90471	0.00753507	0.410927	2.82467	7.86793	NA	NA	C1orf198		CYP26B1	CYP26B1	cytochrome P450, family 26, subfamily B, polypeptide 1	HGNC:20581
C1orf200	chr1	9635501	9636000	5.33143	0	0	1.40514	0.257611	0	0	NA	C1orf200	NA		CYP26C1	CYP26C1	cytochrome P450, family 26, subfamily C, polypeptide 1	HGNC:20577
C1orf201	chr1	24612501	24613000	0	5.84614	0	0	0	0	0	C1orf201	NA	NA		CYP27C1	CYP27C1	cytochrome P450, family 27, subfamily C, polypeptide 1	HGNC:33480
C1orf201	chr1	24583001	24583500	0	0	0	0	-1.37696	8.43361	0	NA	NA	C1orf201		CYP2E1	CYP2E1	cytochrome P450, family 2, subfamily E, polypeptide 1	HGNC:2631
C1orf21	chr1	182857001	182857500	2.41649	6.17511	0	0	0	7.13717	0	NA	C1orf21	NA		CYP39A1	CYP39A1	cytochrome P450, family 39, subfamily A, polypeptide 1	HGNC:17449
C1orf228	chr1	44938001	44938500	2.46487	0	1.13545	0.734753	0.148689	2.35166	3.91179	NA	NA	C1orf228		CYP46A1	CYP46A1	cytochrome P450, family 46, subfamily A, polypeptide 1	HGNC:2641
C1orf229	chr1	245341501	245342000	0	2.08215	0	0	3.8565	0	0	C1orf229	NA	NA		CYP4F3	CYP4F3	cytochrome P450, family 4, subfamily F, polypeptide 3	HGNC:2646
C1orf38	chr1	28085001	28085500	0.819768	1.23963	0.558554	-0.521764	-0.359304	1.88114	5.69812	NA	C1orf38	NA		CYP4V2	CYP4V2	cytochrome P450, family 4, subfamily V, polypeptide 2	HGNC:23198
C1orf43	chr1	152449501	152450000	2.35648	2.72205	1.81616	0.208496	0.444448	3.33668	6.86644	NA	C1orf43	NA		CYTH2	CYTH2	cytohesin 2	HGNC:9502
C1orf43	chr1	152456501	152457000	2.5291	2.56523	1.74138	0	0	2.83504	0	NA	NA	C1orf43		CYTH3	CYTH3	cytohesin 3	HGNC:9504
C1orf49	chr1	176766001	176766500	0	0	6.56868	0	0	0	0	NA	C1orf49	NA		CYTH4	CYTH4	cytohesin 4	HGNC:9505
C1orf52	chr1	85493501	85494000	-1.9399	-0.172284	-0.764111	0.50519	0.283591	0.428285	0.287777	NA	NA	C1orf52		DAAM1	DAAM1	dishevelled associated activator of morphogenesis 1	HGNC:18142
C1orf64	chr1	16205001	16205500	0.393213	-1.59864	1.93624	0.590807	-0.323614	0.364081	0	NA	NA	C1orf64		DAAM2	DAAM2	dishevelled associated activator of morphogenesis 2	HGNC:18143
C1orf70	chr1	1464501	1465000	0.347973	-0.029249	-0.364172	0.499359	0.154445	-3.25578	-1.14075	C1orf70	NA	NA		DAB1	DAB1	disabled homolog 1 (Drosophila)	HGNC:2661
C1orf86	chr1	2111001	2111500	-1.57065	-1.14827	-0.670437	0.904844	1.4593	-2.28747	-3.64887	NA	C1orf86	NA		DAB2IP	DAB2IP	DAB2 interacting protein	HGNC:17294
C1orf95	chr1	224849501	224850000	0.189784	1.36848	2.12477	0.387607	-0.00580431	2.25867	3.89203	NA	NA	C1orf95		DACH1	DACH1	dachshund homolog 1 (Drosophila)	HGNC:2663
C1orf95	chr1	224844001	224844500	2.68254	0.0674906	1.21163	-0.270839	-0.820734	3.22604	1.8838	NA	NA	C1orf95		DAGLA	DAGLA	diacylglycerol lipase, alpha	HGNC:1165
C1QL1	chr17	40400001	40400500	4.40741	1.50468	-0.422773	1.87423	2.01117	0	0	C1QL1	NA	NA		DAGLB	DAGLB	diacylglycerol lipase, beta	HGNC:28923
C1QL1	chr17	40392501	40393000	4.09943	1.72497	2.36566	1.26883	1.14502	0	4.05162	NA	C1QL1	NA		DAND5	DAND5	DAN domain family, member 5	HGNC:26780
C1QL2	chr2	119630501	119631000	3.12738	0	0	5.10814	1.23029	0	5.67922	NA	C1QL2	NA		DAP	DAP	death-associated protein	HGNC:2672
C1QL2	chr2	119631001	119631500	3.94139	1.20184	1.34625	4.02173	1.33496	0	1.75127	NA	C1QL2	NA		DAP3	DAP3	death associated protein 3	HGNC:2673
C1QL2	chr2	119631501	119632000	4.16739	0.0408769	0	1.19363	1.91724	0.222066	0	C1QL2	NA	NA		DAPK1	DAPK1	death-associated protein kinase 1	HGNC:2674
C1QTNF2	chr5	159721501	159722000	1.75401	2.05721	0.975237	-0.643511	-0.941261	1.24148	4.22857	NA	NA	C1QTNF2		DAPL1	DAPL1	death associated protein-like 1	HGNC:21490
C1QTNF6	chr22	35906501	35907000	2.83613	2.69421	1.84254	-0.242694	0.0657589	-2.24847	3.75013	NA	C1QTNF6	NA		DBC1	DBC1	deleted in bladder cancer 1	HGNC:2687
C2	chr6	32017001	32017500	0.872217	1.07643	1.17598	0.370856	-2.00382	2.45707	0	NA	NA	C2		DBT	DBT	dihydrolipoamide branched chain transacylase E2	HGNC:2698
C2	chr6	32016501	32017000	1.71209	0	2.13994	-0.912613	0	0	0	NA	NA	C2		DCAF12	DCAF12	DDB1 and CUL4 associated factor 12	HGNC:19911
C20orf103	chr20	9443001	9443500	3.02995	4.03959	0	0	0	0	0	C20orf103	NA	NA		DCAF4	DCAF4	DDB1 and CUL4 associated factor 4	HGNC:20229
C20orf11	chr20	61046001	61046500	0.380427	-0.0324673	1.34987	-0.217753	0.344964	3.77016	5.15408	NA	NA	C20orf11		DCAF5	DCAF5	DDB1 and CUL4 associated factor 5	HGNC:20224
C20orf112	chr20	30544501	30545000	1.08363	3.23041	1.85947	-0.496136	-0.748342	3.70619	7.21625	NA	NA	C20orf112		DCAF8	DCAF8	DDB1 and CUL4 associated factor 8	HGNC:24891
C20orf112	chr20	30590001	30590500	0.822962	-1.13372	-0.784399	0.506047	-0.0127992	-3.24846	-1.02181	NA	NA	C20orf112		DCC	DCC	deleted in colorectal carcinoma	HGNC:2701
C20orf117	chr20	34870001	34870500	1.2445	0.693847	0.750864	-0.229162	-0.0681702	2.80611	2.37168	NA	NA	C20orf117		DCDC2B	DCDC2B	doublecortin domain containing 2B	HGNC:32576
C20orf12	chr20	18327501	18328000	1.18877	1.43512	0.148996	1.00413	0	1.83505	0	NA	NA	C20orf12		DCHS2	DCHS2	dachsous 2 (Drosophila)	HGNC:23111
C20orf12	chr20	18328001	18328500	1.78778	1.14604	1.31983	1.36434	-1.60663	2.51148	3.98655	NA	NA	C20orf12		DCLK1	DCLK1	doublecortin-like kinase 1	HGNC:2700
C20orf134	chr20	31718001	31718500	0	2.50918	0	0	0.112734	0	0	C20orf134	NA	NA		DCLK2	DCLK2	doublecortin-like kinase 2	HGNC:19002
C20orf134	chr20	31718501	31719000	-3.19795	0.935405	-1.02509	0	0.426025	-3.96686	-2.82094	C20orf134	NA	NA		DCP1B	DCP1B	DCP1 decapping enzyme homolog B (S. cerevisiae)	HGNC:24451
C20orf134	chr20	31719001	31719500	-2.87636	0.460734	-1.83343	0	0.268977	-4.19537	-3.64828	NA	C20orf134	NA		DCTD	DCTD	dCMP deaminase	HGNC:2710
C20orf152	chr20	34031501	34032000	3.15282	1.86318	0	0	0.348006	2.1772	0	NA	NA	C20orf152		DCTN1	DCTN1	dynactin 1	HGNC:2711
C20orf185	chr20	31112001	31112500	0	0	0	0	0	0	0	NA	NA	C20orf185		DCUN1D1	DCUN1D1	DCN1, defective in cullin neddylation 1, domain containing 1 (S. cerevisiae)	HGNC:18184
C20orf194	chr20	3177501	3178000	0	4.90295	0	0	0	-3.49055	2.85533	NA	C20orf194	NA		DCUN1D2	DCUN1D2	DCN1, defective in cullin neddylation 1, domain containing 2 (S. cerevisiae)	HGNC:20328
C20orf196	chr20	5678501	5679000	2.43846	0	3.6182	0	-0.189076	3.57964	0	C20orf196	NA	NA		DCUN1D4	DCUN1D4	DCN1, defective in cullin neddylation 1, domain containing 4 (S. cerevisiae)	HGNC:28998
C20orf201	chr20	62184001	62184500	7.50007	-1.08206	0	2.04465	-0.45128	0	0	NA	C20orf201	NA		DDA1	DDA1	DET1 and DDB1 associated 1	HGNC:28360
C20orf4	chr20	34322001	34322500	0.205326	1.27263	0.709899	0.438245	0.750313	1.31627	4.12839	NA	C20orf4	NA		DDN	DDN	dendrin	HGNC:24458
C20orf94	chr20	10499001	10499500	1.24895	0.898126	2.14678	0	1.12306	1.89791	7.48897	NA	NA	C20orf94		DDO	DDO	D-aspartate oxidase	HGNC:2727
C20orf94	chr20	10408501	10409000	0	0	6.45794	0	0	3.30552	0	NA	NA	C20orf94		DDOST	DDOST	dolichyl-diphosphooligosaccharide--protein glycosyltransferase	HGNC:2728
C21orf29	chr21	44757001	44757500	0.165636	0	2.22906	0.299559	0.72776	0	7.34927	NA	NA	C21orf29		DDX10	DDX10	DEAD (Asp-Glu-Ala-Asp) box polypeptide 10	HGNC:2735
C21orf29	chr21	44745501	44746000	-0.136988	0.744671	0.720735	-0.00490067	1.1706	-1.91518	1.93536	NA	NA	C21orf29		DDX20	DDX20	DEAD (Asp-Glu-Ala-Asp) box polypeptide 20	HGNC:2743
C21orf29	chr21	44748001	44748500	0.590352	-0.670202	-3.68482	-0.301177	-0.59797	-3.41367	-0.218116	NA	NA	C21orf29		DDX24	DDX24	DEAD (Asp-Glu-Ala-Asp) box polypeptide 24	HGNC:13266
C21orf33	chr21	44379501	44380000	1.23933	1.38428	0.897677	0.545575	-0.269252	2.645	0	NA	NA	C21orf33		DDX25	DDX25	DEAD (Asp-Glu-Ala-Asp) box polypeptide 25	HGNC:18698
C21orf33	chr21	44386501	44387000	-0.62697	0.453143	-0.0310834	0.642818	0.574251	-2.22487	1.06404	NA	C21orf33	NA		DDX27	DDX27	DEAD (Asp-Glu-Ala-Asp) box polypeptide 27	HGNC:15837
C21orf59	chr21	32907501	32908000	0.321312	1.99697	0	-0.836018	0.975401	0	0	C21orf59	NA	NA		DDX31	DDX31	DEAD (Asp-Glu-Ala-Asp) box polypeptide 31	HGNC:16715
C21orf70	chr21	45210001	45210500	1.88307	1.09209	0	0.417508	-0.336518	2.11905	6.81884	NA	NA	C21orf70		DDX46	DDX46	DEAD (Asp-Glu-Ala-Asp) box polypeptide 46	HGNC:18681
C22orf25	chr22	18432501	18433000	0.57812	0.826735	0.69495	-0.447942	0.0844825	0.9284	4.03939	NA	C22orf25	NA		DDX59	DDX59	DEAD (Asp-Glu-Ala-Asp) box polypeptide 59	HGNC:25360
C22orf30	chr22	30429001	30429500	2.5897	0	0	1.26599	0	1.94384	0	NA	NA	C22orf30		DEDD2	DEDD2	death effector domain containing 2	HGNC:24450
C22orf30	chr22	30466501	30467000	0.842739	1.50268	1.0746	0	-0.168685	2.05874	1.28528	NA	NA	C22orf30		DEGS2	DEGS2	degenerative spermatocyte homolog 2, lipid desaturase (Drosophila)	HGNC:20113
C2CD2	chr21	42220501	42221000	0	0	2.79117	0	-0.234154	0	0	C2CD2	NA	NA		DENND1A	DENND1A	DENN/MADD domain containing 1A	HGNC:29324
C2CD3	chr11	73401001	73401500	2.67026	0	3.4712	0	0	4.53947	0	NA	C2CD3	NA		DENND1C	DENND1C	DENN/MADD domain containing 1C	HGNC:26225
C2orf27A	chr2	132229001	132229500	-0.328225	-1.06218	-0.872663	-0.00875023	-0.250783	-3.51076	-1.15121	NA	NA	C2orf27A		DENND2A	DENND2A	DENN/MADD domain containing 2A	HGNC:22212
C2orf34	chr2	44447501	44448000	1.39682	0	1.59215	0	0	0	0	NA	NA	C2orf34		DENND3	DENND3	DENN/MADD domain containing 3	HGNC:29134
C2orf39	chr2	26477501	26478000	1.90428	2.42836	-0.291705	0	-0.32805	0	0	C2orf39	NA	NA		DENND5A	DENND5A	DENN/MADD domain containing 5A	HGNC:19344
C2orf39	chr2	26532501	26533000	1.99291	1.0472	0.102426	-0.191279	-0.458175	0.803678	4.20343	NA	C2orf39	NA		DENND5B	DENND5B	DENN/MADD domain containing 5B	HGNC:28338
C2orf42	chr2	70259001	70259500	0	0	2.17058	0	0	4.05851	0	NA	NA	C2orf42		DEPDC5	DEPDC5	DEP domain containing 5	HGNC:18423
C2orf43	chr2	20886001	20886500	0	6.53357	0	0	0	6.86309	0	C2orf43	NA	NA		DEPDC6	DEPTOR	DEP domain containing MTOR-interacting protein	HGNC:22953
C2orf48	chr2	10227501	10228000	-0.61991	1.9797	0	-0.18781	-0.219289	0	5.81221	NA	NA	C2orf48		DERA	DERA	deoxyribose-phosphate aldolase (putative)	HGNC:24269
C2orf48	chr2	10253501	10254000	2.13754	0	0.916797	0.0112972	-0.328021	1.13589	5.34614	NA	NA	C2orf48		DERL3	DERL3	Der1-like domain family, member 3	HGNC:14236
C2orf48	chr2	10222501	10223000	1.95144	0.535267	1.42363	0.108112	0.136538	1.98418	6.70716	NA	NA	C2orf48		DEXI	DEXI	Dexi homolog (mouse)	HGNC:13267
C2orf55	chr2	98775501	98776000	1.49143	1.22364	-2.09506e-05	0	0.162759	4.13159	5.26159	NA	C2orf55	NA		DFNB31	DFNB31	deafness, autosomal recessive 31	HGNC:16361
C2orf71	chr2	29149001	29149500	1.30065	3.21171	3.32664	-0.0479462	-0.745172	2.10238	3.76137	NA	NA	C2orf71		DGAT1	DGAT1	diacylglycerol O-acyltransferase 1	HGNC:2843
C2orf76	chr2	119822501	119823000	-0.641112	0.137067	0.740916	0.123318	0.240167	1.9812	8.65277	NA	NA	C2orf76		DGCR2	DGCR2	DiGeorge syndrome critical region gene 2	HGNC:2845
C2orf81	chr2	74495501	74496000	4.08772	2.28805	-0.519896	-0.326378	1.02556	-3.64534	-2.05294	NA	C2orf81	NA		DGKD	DGKD	diacylglycerol kinase, delta 130kDa	HGNC:2851
C2orf88	chr2	190736001	190736500	0.222478	-1.01305	0.982341	-0.985833	-1.81808	-0.277439	-0.851161	NA	NA	C2orf88		DHRS11	DHRS11	dehydrogenase/reductase (SDR family) member 11	HGNC:28639
C3	chr19	6652001	6652500	0.606042	2.06696	7.62939	0.280603	0.848866	0	0	NA	NA	C3		DHRS3	DHRS3	dehydrogenase/reductase (SDR family) member 3	HGNC:17693
C3	chr19	6637001	6637500	0.866614	-0.922893	-0.296579	-1.11002	0.711423	-1.38391	5.75001	NA	NA	C3		DHX30	DHX30	DEAH (Asp-Glu-Ala-His) box polypeptide 30	HGNC:16716
C3orf15	chr3	120918001	120918500	0.641145	1.32374	0.409918	-0.210554	-0.338559	2.18226	8.53051	NA	NA	C3orf15		DHX33	DHX33	DEAH (Asp-Glu-Ala-His) box polypeptide 33	HGNC:16718
C3orf21	chr3	196330001	196330500	1.43891	0	0	0	0	0	0	NA	NA	C3orf21		DHX37	DHX37	DEAH (Asp-Glu-Ala-His) box polypeptide 37	HGNC:17210
C3orf21	chr3	196342001	196342500	2.24019	0	0	0	0	0	0	NA	NA	C3orf21		DHX58	DHX58	DEXH (Asp-Glu-X-His) box polypeptide 58	HGNC:29517
C3orf21	chr3	196388501	196389000	4.6569	0	0	0	0	0	0	NA	NA	C3orf21		DIAPH1	DIAPH1	diaphanous homolog 1 (Drosophila)	HGNC:2876
C3orf21	chr3	196448501	196449000	2.57152	5.38487	0	0	0	3.9166	0	NA	NA	C3orf21		DIAPH2	DIAPH2	diaphanous homolog 2 (Drosophila)	HGNC:2877
C3orf21	chr3	196343501	196344000	2.25773	0	0	0	0.00499995	7.62671	0	NA	NA	C3orf21		DICER1	DICER1	dicer 1, ribonuclease type III	HGNC:17098
C3orf21	chr3	196406501	196407000	8.69984	7.64076	0	0	0	0	6.96021	NA	NA	C3orf21		DIDO1	DIDO1	death inducer-obliterator 1	HGNC:2680
C3orf45	chr3	50293501	50294000	0	-0.242106	2.10527	1.40917	1.20763	0	-1.89226	NA	NA	C3orf45		DIO1	DIO1	deiodinase, iodothyronine, type I	HGNC:2883
C3orf62	chr3	49289501	49290000	6.08348	4.53493	0	0	0	0	0	C3orf62	NA	NA		DIP2C	DIP2C	DIP2 disco-interacting protein 2 homolog C (Drosophila)	HGNC:29150
C3orf72	chr3	140151001	140151500	6.58586	0	0	4.40189	0	0	0	NA	NA	C3orf72		DIS3L	DIS3L	DIS3 mitotic control homolog (S. cerevisiae)-like	HGNC:28698
C3orf72	chr3	140151501	140152000	6.54783	0	0	2.15446	3.99229	0	0	NA	NA	C3orf72		DIS3L2	DIS3L2	DIS3 mitotic control homolog (S. cerevisiae)-like 2	HGNC:28648
C4orf29	chr4	129170001	129170500	-0.114355	2.48235	7.34556	0	0.0684665	3.32558	3.72667	NA	NA	C4orf29		DISC1	DISC1	disrupted in schizophrenia 1	HGNC:2888
C4orf34	chr4	39244501	39245000	0.0435758	0	0.638597	0.23271	-0.401062	2.47765	0	NA	NA	C4orf34		DKK2	DKK2	dickkopf homolog 2 (Xenopus laevis)	HGNC:2892
C4orf34	chr4	39281501	39282000	0.251901	1.92811	1.56014	0.00979835	-0.225033	1.80812	4.58978	NA	NA	C4orf34		DLC1	DLC1	deleted in liver cancer 1	HGNC:2897
C4orf34	chr4	39233001	39233500	0	0	0	0	0	7.26118	0	NA	NA	C4orf34		DLD	DLD	dihydrolipoamide dehydrogenase	HGNC:2898
C4orf37	chr4	99283501	99284000	0	0	0	0	0	5.34786	0	C4orf37	NA	NA		DLEC1	DLEC1	deleted in lung and esophageal cancer 1	HGNC:2899
C4orf49	chr4	140413001	140413500	0.44533	0.0739095	0.540473	0	-0.0947674	2.17388	0	NA	NA	C4orf49		DLG2	DLG2	discs, large homolog 2 (Drosophila)	HGNC:2901
C4orf49	chr4	140420001	140420500	3.96647	4.41793	2.15856	0	2.61486	0	0	C4orf49	NA	NA		DLG3	DLG3	discs, large homolog 3 (Drosophila)	HGNC:2902
C4orf50	chr4	6013001	6013500	0	0	0	0	-2.29986	0.864943	0	NA	NA	C4orf50		DLG4	DLG4	discs, large homolog 4 (Drosophila)	HGNC:2903
C4orf50	chr4	6002501	6003000	0	0	5.62102	0	0	0	0	NA	NA	C4orf50		DLG5	DLG5	discs, large homolog 5 (Drosophila)	HGNC:2904
C4orf50	chr4	6022501	6023000	0.431082	-0.138774	0	0.276538	-1.19923	0	4.18844	NA	NA	C4orf50		DLGAP1	DLGAP1	discs, large (Drosophila) homolog-associated protein 1	HGNC:2905
C4orf6	chr4	5581001	5581500	0.983105	0	2.40282	0	-0.710205	3.89096	0	NA	C4orf6	NA		DLGAP4	DLGAP4	discs, large (Drosophila) homolog-associated protein 4	HGNC:24476
C5	chr9	122789501	122790000	1.39306	-0.798577	1.04411	-0.54913	-1.3619	0.513903	0	NA	NA	C5		DLK1	DLK1	delta-like 1 homolog (Drosophila)	HGNC:2907
C5AR1	chr19	52509501	52510000	0.513727	0	2.98816	0	-2.08959	1.58535	6.20687	NA	NA	C5AR1		DLL3	DLL3	delta-like 3 (Drosophila)	HGNC:2909
C5orf24	chr5	134216501	134217000	0	0.934985	0.470728	0.191264	0.236701	0.0563515	4.13798	NA	NA	C5orf24		DLX1	DLX1	distal-less homeobox 1	HGNC:2914
C5orf25	chr5	175703001	175703500	1.37965	2.61957	0.337356	0	-0.107054	2.08216	0	NA	NA	C5orf25		DLX2	DLX2	distal-less homeobox 2	HGNC:2915
C5orf38	chr5	2806501	2807000	6.7002	5.34172	0	2.65984	0	0	5.99038	NA	NA	C5orf38		DLX3	DLX3	distal-less homeobox 3	HGNC:2916
C5orf38	chr5	2808001	2808500	4.48036	2.74549	0	2.79756	1.72159	0.512641	5.32564	NA	C5orf38	NA		DLX5	DLX5	distal-less homeobox 5	HGNC:2918
C5orf38	chr5	2809001	2809500	4.82868	3.95753	0	0	0	0	0	NA	C5orf38	NA		DLX6	DLX6	distal-less homeobox 6	HGNC:2919
C5orf38	chr5	2809501	2810000	5.38244	3.32822	-2.17389	0	1.31245	-2.09095	0	NA	C5orf38	NA		DMP1	DMP1	dentin matrix acidic phosphoprotein 1	HGNC:2932
C5orf39	chr5	43076001	43076500	0	6.85935	0	0	0	0	0	NA	C5orf39	NA		DMRT1	DMRT1	doublesex and mab-3 related transcription factor 1	HGNC:2934
C5orf41	chr5	172460001	172460500	3.55353	0	0	0	0	0	0	NA	NA	C5orf41		DMRT2	DMRT2	doublesex and mab-3 related transcription factor 2	HGNC:2935
C5orf42	chr5	37154501	37155000	0	2.30524	0	0	0	4.89665	1.96366	NA	NA	C5orf42		DMRT3	DMRT3	doublesex and mab-3 related transcription factor 3	HGNC:13909
C5orf42	chr5	37282501	37283000	2.3358	0	0	0	-2.50538	0	0	C5orf42	NA	NA		DMRTA2	DMRTA2	DMRT-like family A2	HGNC:13908
C5orf46	chr5	147267001	147267500	0	1.86893	0	0	-0.701066	1.89935	0	C5orf46	NA	NA		DNA2	DNA2	DNA replication helicase 2 homolog (yeast)	HGNC:2939
C6orf103	chr6	147079001	147079500	-0.739666	-0.308079	-0.766622	0.924094	0	-1.66459	-1.14489	C6orf103	NA	NA		DNAH1	DNAH1	dynein, axonemal, heavy chain 1	HGNC:2940
C6orf106	chr6	34716001	34716500	2.01886	0	0	0.445031	-0.980723	0	4.49228	NA	NA	C6orf106		DNAH10	DNAH10	dynein, axonemal, heavy chain 10	HGNC:2941
C6orf106	chr6	34749501	34750000	1.85518	2.69688	4.78593	0	0	2.03733	0	NA	NA	C6orf106		DNAH14	DNAH14	dynein, axonemal, heavy chain 14	HGNC:2945
C6orf129	chr6	37563001	37563500	2.51585	2.80572	0	0	0	0	0	NA	NA	C6orf129		DNAH17	DNAH17	dynein, axonemal, heavy chain 17	HGNC:2946
C6orf132	chr6	42180001	42180500	2.52133	3.02113	-0.603479	1.87163	2.61105	2.16495	-1.21486	C6orf132	NA	NA		DNAJA3	DNAJA3	DnaJ (Hsp40) homolog, subfamily A, member 3	HGNC:11808
C6orf145	chr6	3688001	3688500	2.74749	2.02677	0	0.47357	0.600311	0	-0.44167	NA	NA	C6orf145		DNAJB12	DNAJB12	DnaJ (Hsp40) homolog, subfamily B, member 12	HGNC:14891
C6orf150	chr6	74217501	74218000	4.54882	5.47995	0	0	0	0	1.50614	C6orf150	NA	NA		DNAJB6	DNAJB6	DnaJ (Hsp40) homolog, subfamily B, member 6	HGNC:14888
C6orf150	chr6	74218001	74218500	5.69151	5.7193	0	0	0	0	0	C6orf150	NA	NA		DNAJC1	DNAJC1	DnaJ (Hsp40) homolog, subfamily C, member 1	HGNC:20090
C6orf150	chr6	74218501	74219000	3.06581	5.34938	0	0	0	2.58462	2.21024	C6orf150	NA	NA		DNAJC10	DNAJC10	DnaJ (Hsp40) homolog, subfamily C, member 10	HGNC:24637
C6orf52	chr6	10801501	10802000	0.277931	0	0	0	0	5.70299	0	C6orf52	NA	NA		DNAJC11	DNAJC11	DnaJ (Hsp40) homolog, subfamily C, member 11	HGNC:25570
C6orf57	chr6	71355001	71355500	0.587277	0.80344	0	0	0	2.71927	4.07696	NA	C6orf57	NA		DNAJC13	DNAJC13	DnaJ (Hsp40) homolog, subfamily C, member 13	HGNC:30343
C6orf57	chr6	71341501	71342000	2.42167	0	0	0.189755	0	0	0	NA	NA	C6orf57		DNAJC16	DNAJC16	DnaJ (Hsp40) homolog, subfamily C, member 16	HGNC:29157
C6orf99	chr6	159213001	159213500	0	0.379372	1.13119	0.668952	0.440332	1.14859	1.5806	NA	NA	C6orf99		DNAJC3	DNAJC3	DnaJ (Hsp40) homolog, subfamily C, member 3	HGNC:9439
C7orf10	chr7	40186501	40187000	0.221745	1.32857	0	0	-1.08501	2.34539	0	NA	NA	C7orf10		DNAJC5	DNAJC5	DnaJ (Hsp40) homolog, subfamily C, member 5	HGNC:16235
C7orf27	chr7	2543501	2544000	-0.240078	0.260593	1.72275	0.003637	0	1.40298	2.82901	NA	C7orf27	NA		DNAJC7	DNAJC7	DnaJ (Hsp40) homolog, subfamily C, member 7	HGNC:12392
C7orf27	chr7	2553501	2554000	0.643724	0.222545	0.806391	0.892011	0.510292	1.62691	4.2624	NA	NA	C7orf27		DNAJC8	DNAJC8	DnaJ (Hsp40) homolog, subfamily C, member 8	HGNC:15470
C7orf28B	chr7	6817501	6818000	0.0313492	3.66874	0	1.27918	0.637432	5.14364	0	NA	NA	C7orf28B		DNAJC9	DNAJC9	DnaJ (Hsp40) homolog, subfamily C, member 9	HGNC:19123
C7orf31	chr7	25151001	25151500	0	0	0	0	-0.491784	3.04056	0	NA	NA	C7orf31		DNALI1	DNALI1	dynein, axonemal, light intermediate chain 1	HGNC:14353
C7orf45	chr7	129642001	129642500	0	0	2.01286	0	0	2.55236	0	NA	NA	C7orf45		DNASE1L2	DNASE1L2	deoxyribonuclease I-like 2	HGNC:2958
C7orf46	chr7	23686001	23686500	0	6.44166	0	0	0	0	0	C7orf46	NA	NA		DNER	DNER	delta/notch-like EGF repeat containing	HGNC:24456
C7orf49	chr7	134504001	134504500	1.24079	1.95271	3.00672	0.926209	0	6.5901	0	NA	NA	C7orf49		DNM1	DNM1	dynamin 1	HGNC:2972
C7orf50	chr7	1140001	1140500	1.0311	2.92885	0.191158	1.01089	-2.19914	2.98237	2.61731	NA	NA	C7orf50		DNM1L	DNM1L	dynamin 1-like	HGNC:2973
C7orf61	chr7	99895501	99896000	1.34955	1.25303	1.62546	-0.204614	-0.681722	1.24638	2.6569	NA	NA	C7orf61		DNM2	DNM2	dynamin 2	HGNC:2974
C7orf65	chr7	47660001	47660500	1.80046	0	1.51138	0	0	2.62409	0	C7orf65	NA	NA		DNMBP	DNMBP	dynamin binding protein	HGNC:30373
C8orf38	chr8	96120001	96120500	1.6069	0	0	0	0	4.69756	0	NA	NA	C8orf38		DNMT1	DNMT1	DNA (cytosine-5-)-methyltransferase 1	HGNC:2976
C8orf45	chr8	67946501	67947000	2.11718	0	3.13639	0	0	2.51819	7.57324	C8orf45	NA	NA		DNMT3A	DNMT3A	DNA (cytosine-5-)-methyltransferase 3 alpha	HGNC:2978
C8orf73	chr8	144725001	144725500	0	6.02924	0	0	0	0	0	C8orf73	NA	NA		DNMT3B	DNMT3B	DNA (cytosine-5-)-methyltransferase 3 beta	HGNC:2979
C8orf76	chr8	124300001	124300500	4.31088	6.00774	0	0	0	0	0	NA	C8orf76	NA		DNTTIP2	DNTTIP2	deoxynucleotidyltransferase, terminal, interacting protein 2	HGNC:24013
C8orf80	chr8	27970501	27971000	0	0	2.92054	-0.0924637	-0.745997	2.64194	2.7097	NA	NA	C8orf80		DOC2A	DOC2A	double C2-like domains, alpha	HGNC:2985
C9	chr5	39377001	39377500	-0.331589	0.81802	0.454044	0	-0.345421	1.96692	4.9591	NA	NA	C9		DOC2B	DOC2B	double C2-like domains, beta	HGNC:2986
C9orf11	chr9	27285501	27286000	-1.86526	0.336628	-0.561465	0	-0.875042	1.37986	-0.868042	NA	NA	C9orf11		DOCK1	DOCK1	dedicator of cytokinesis 1	HGNC:2987
C9orf114	chr9	130630001	130630500	1.10261	0.324198	-0.0902392	0.339193	-0.110844	1.68289	2.98883	NA	NA	C9orf114		DOCK2	DOCK2	dedicator of cytokinesis 2	HGNC:2988
C9orf116	chr9	137529501	137530000	-0.0714144	0	1.01626	-1.08484	0.857773	-0.76469	0	NA	NA	C9orf116		DOCK3	DOCK3	dedicator of cytokinesis 3	HGNC:2989
C9orf153	chr9	88026001	88026500	0.803663	1.21789	0.618596	0	-0.297804	2.87631	4.66057	NA	C9orf153	NA		DOCK5	DOCK5	dedicator of cytokinesis 5	HGNC:23476
C9orf167	chr9	139292001	139292500	4.02347	3.09014	0	2.84224	0	0	6.4118	C9orf167	NA	NA		DOCK6	DOCK6	dedicator of cytokinesis 6	HGNC:19189
C9orf171	chr9	134374501	134375000	1.69137	0	-0.0966128	0	-1.87838	0	0	NA	NA	C9orf171		DOCK7	DOCK7	dedicator of cytokinesis 7	HGNC:19190
C9orf171	chr9	134403501	134404000	-0.0695714	1.05287	0.140466	0.178961	0.378626	0.00998002	3.86186	NA	NA	C9orf171		DOCK9	DOCK9	dedicator of cytokinesis 9	HGNC:14132
C9orf29	chr9	113406501	113407000	2.3658	0	0	0	0	0	0	NA	C9orf29	NA		DOK3	DOK3	docking protein 3	HGNC:24583
C9orf3	chr9	96703501	96704000	3.27061	0	0	0	0	7.91904	0	NA	NA	C9orf3		DOK6	DOK6	docking protein 6	HGNC:28301
C9orf3	chr9	96641001	96641500	0.68677	0.168337	-0.0852302	0.490592	0.0557375	1.8608	0.120568	NA	NA	C9orf3		DOLPP1	DOLPP1	dolichyl pyrophosphate phosphatase 1	HGNC:29565
C9orf30	chr9	102243001	102243500	2.90284	2.15641	3.06943	0	0	2.81223	0	C9orf30	NA	NA		DOPEY2	DOPEY2	dopey family member 2	HGNC:1291
C9orf89	chr9	94897001	94897500	2.22114	0	0	0	0	3.89261	0	C9orf89	NA	NA		DOT1L	DOT1L	DOT1-like, histone H3 methyltransferase (S. cerevisiae)	HGNC:24948
C9orf92	chr9	16256501	16257000	3.16115	0	0	0	0	5.25813	0	NA	NA	C9orf92		DPF1	DPF1	D4, zinc and double PHD fingers family 1	HGNC:20225
C9orf93	chr9	15618001	15618500	-2.9631	-0.356797	-0.629547	-0.353289	-0.20209	-3.33842	-0.5187	NA	NA	C9orf93		DPF3	DPF3	D4, zinc and double PHD fingers, family 3	HGNC:17427
C9orf96	chr9	135239001	135239500	1.42486	0.790151	1.90892	0.560188	0.23574	1.09842	7.98691	NA	NA	C9orf96		DPP10	DPP10	dipeptidyl-peptidase 10 (non-functional)	HGNC:20823
C9orf98	chr9	134623001	134623500	0	5.50961	2.58744	0	0	0	0	NA	NA	C9orf98		DPP3	DPP3	dipeptidyl-peptidase 3	HGNC:3008
C9orf98	chr9	134734001	134734500	1.48799	0	0	0	0	6.07875	0	NA	NA	C9orf98		DPP6	DPP6	dipeptidyl-peptidase 6	HGNC:3010
C9orf98	chr9	134613001	134613500	0	2.29321	1.67463	0	0	1.72429	4.33078	NA	NA	C9orf98		DPP8	DPP8	dipeptidyl-peptidase 8	HGNC:16490
C9orf98	chr9	134610001	134610500	-0.516021	-0.262033	-0.433535	-0.208173	-0.0414662	-6.24385	-2.08777	NA	NA	C9orf98		DPP9	DPP9	dipeptidyl-peptidase 9	HGNC:18648
CA10	chr17	47590001	47590500	5.24678	0.969131	0	0.970411	2.24724	0	0	NA	NA	CA10		DPY19L4	DPY19L4	dpy-19-like 4 (C. elegans)	HGNC:27829
CA10	chr17	47591001	47591500	2.99035	0	1.60123	2.21757	1.17398	0	0	CA10	NA	NA		DPYS	DPYS	dihydropyrimidinase	HGNC:3013
CA10	chr17	47591501	47592000	5.68924	0.937681	0	2.06105	0.914015	2.36084	0	CA10	NA	NA		DPYSL2	DPYSL2	dihydropyrimidinase-like 2	HGNC:3014
CA12	chr15	61462001	61462500	0.203887	0.0420272	0	-0.215415	-0.216474	0	4.2891	CA12	NA	NA		DPYSL5	DPYSL5	dihydropyrimidinase-like 5	HGNC:20637
CA12	chr15	61435501	61436000	1.05863	1.07166	-0.180981	-0.830211	0.4613	1.03341	4.07505	NA	NA	CA12		DRD5	DRD5	dopamine receptor D5	HGNC:3026
CA3	chr8	86538001	86538500	1.0598	2.79826	-2.87951	2.30539	1.18528	3.61012	3.40328	CA3	NA	NA		DSCAM	DSCAM	Down syndrome cell adhesion molecule	HGNC:3039
CA3	chr8	86537501	86538000	3.24145	0	0	4.66717	0	4.79977	3.32663	CA3	NA	NA		DSCAML1	DSCAML1	Down syndrome cell adhesion molecule like 1	HGNC:14656
CA4	chr17	55582001	55582500	0	0	0	0	3.71076	0	0	CA4	NA	NA		DSCR3	DSCR3	Down syndrome critical region gene 3	HGNC:3044
CA5B	chrX	15673001	15673500	0	0	0	0	0	0	0	NA	NA	CA5B		DSCR4	DSCR4	Down syndrome critical region gene 4	HGNC:3045
CA5B	chrX	15666001	15666500	0	5.44978	0	0	0	0	0	CA5B	NA	NA		DSG4	DSG4	desmoglein 4	HGNC:21307
CA6	chr1	8950001	8950500	0.708222	0	1.69126	1.06773	-0.069921	0.762994	6.42929	NA	NA	CA6		DSN1	DSN1	DSN1, MIND kinetochore complex component, homolog (S. cerevisiae)	HGNC:16165
CA6	chr1	8951501	8952000	0	-0.218664	3.13412	0.102801	0.0993954	0	0	NA	NA	CA6		DST	DST	dystonin	HGNC:1090
CAB39	chr2	231382001	231382500	1.84188	2.58723	1.92307	0	0.980232	3.20368	8.23019	NA	NA	CAB39		DSTYK	DSTYK	dual serine/threonine and tyrosine protein kinase	HGNC:29043
CAB39	chr2	231327501	231328000	0.430651	0	0	0	0	3.70954	0	NA	NA	CAB39		DTD1	DTD1	D-tyrosyl-tRNA deacylase 1 homolog (S. cerevisiae)	HGNC:16219
CABLES1	chr18	19037501	19038000	0.975436	0	0	-0.232812	-0.0595953	1.87707	4.2774	NA	NA	CABLES1		DTNA	DTNA	dystrobrevin, alpha	HGNC:3057
CABLES1	chr18	18986501	18987000	2.6309	0	0.770001	0	-0.882712	3.87014	0	NA	NA	CABLES1		DTNB	DTNB	dystrobrevin, beta	HGNC:3058
CABLES1	chr18	19071501	19072000	0	2.20039	3.94657	2.70091	0.878548	0	3.44383	NA	NA	CABLES1		DTNBP1	DTNBP1	dystrobrevin binding protein 1	HGNC:17328
CABLES1	chr18	19073001	19073500	1.64949	-0.174864	0.81981	-0.747617	-0.792977	0.199422	3.15273	NA	NA	CABLES1		DUOX2	DUOX2	dual oxidase 2	HGNC:13273
CACNA1A	chr19	13477001	13477500	1.04534	1.07021	1.83982	0.222937	1.04975	4.82743	3.19968	CACNA1A	NA	NA		DUS1L	DUS1L	dihydrouridine synthase 1-like (S. cerevisiae)	HGNC:30086
CACNA1A	chr19	13326001	13326500	0	0	0	0	0	3.64348	0	NA	NA	CACNA1A		DUSP22	DUSP22	dual specificity phosphatase 22	HGNC:16077
CACNA1A	chr19	13277501	13278000	0	0	0.61107	-1.69003	0	1.22804	0	NA	NA	CACNA1A		DUSP9	DUSP9	dual specificity phosphatase 9	HGNC:3076
CACNA1B	chr9	139970501	139971000	0	0	0	-0.116665	-0.93609	0	4.13665	NA	NA	CACNA1B		DVL1	DVL1	dishevelled, dsh homolog 1 (Drosophila)	HGNC:3084
CACNA1B	chr9	140012501	140013000	-1.35803	0.681582	0.0112622	-0.250535	-0.875723	1.2665	4.5938	NA	NA	CACNA1B		DYDC1	DYDC1	DPY30 domain containing 1	HGNC:23460
CACNA1B	chr9	140053001	140053500	0.360331	0	0	0	0	0	0	NA	NA	CACNA1B		DYM	DYM	dymeclin	HGNC:21317
CACNA1B	chr9	140128501	140129000	-1.55406	0.968361	0.678398	-0.940264	-0.13136	2.13585	6.71069	NA	NA	CACNA1B		DYNC1H1	DYNC1H1	dynein, cytoplasmic 1, heavy chain 1	HGNC:2961
CACNA1B	chr9	140059501	140060000	1.23818	0	0	0	0	0	6.55586	NA	NA	CACNA1B		DYRK1B	DYRK1B	dual-specificity tyrosine-(Y)-phosphorylation regulated kinase 1B	HGNC:3092
CACNA1B	chr9	140079501	140080000	-3.22522	0	6.3395	0	-0.166162	2.62478	7.08491	NA	NA	CACNA1B		DYSF	DYSF	dysferlin, limb girdle muscular dystrophy 2B (autosomal recessive)	HGNC:3097
CACNA1B	chr9	140038001	140038500	-0.580902	0.265791	0.200321	0.457453	0.684864	-1.82579	0	CACNA1B	NA	NA		E2F3	E2F3	E2F transcription factor 3	HGNC:3115
CACNA1C	chr12	2191001	2191500	0.343178	-0.913686	0.200925	-0.938634	-0.0160789	7.54923	2.31641	NA	NA	CACNA1C		E2F6	E2F6	E2F transcription factor 6	HGNC:3120
CACNA1C	chr12	2283501	2284000	-0.146389	0.323774	0.488406	-0.457565	0.1841	1.86604	4.88465	NA	NA	CACNA1C		EARS2	EARS2	glutamyl-tRNA synthetase 2, mitochondrial (putative)	HGNC:29419
CACNA1C	chr12	2321001	2321500	0.56184	0.845021	-1.97664	-0.427395	0.572297	2.98598	3.15944	NA	NA	CACNA1C		EBF2	EBF2	early B-cell factor 2	HGNC:19090
CACNA1C	chr12	2320501	2321000	-0.806953	1.17355	0	0	-0.434593	2.92397	3.94895	NA	NA	CACNA1C		EBF3	EBF3	early B-cell factor 3	HGNC:19087
CACNA1C	chr12	2340001	2340500	1.80586	0	0	0	0	4.28494	3.82874	NA	NA	CACNA1C		EBF4	EBF4	early B-cell factor 4	HGNC:29278
CACNA1C	chr12	2499001	2499500	0	-0.600223	1.61315	0.334198	-0.371921	2.65782	7.36827	NA	NA	CACNA1C		EBI3	EBI3	Epstein-Barr virus induced 3	HGNC:3129
CACNA1C	chr12	2583001	2583500	0.713133	0	1.52881	0	-0.40303	2.13652	7.73684	NA	NA	CACNA1C		ECE1	ECE1	endothelin converting enzyme 1	HGNC:3146
CACNA1C	chr12	2391501	2392000	0.829545	0.51267	1.17465	-0.0938956	-0.597569	0	6.59218	NA	NA	CACNA1C		ECEL1	ECEL1	endothelin converting enzyme-like 1	HGNC:3147
CACNA1C	chr12	2248001	2248500	-1.55196	0	1.4455	-0.443392	0.270686	0	4.26712	NA	NA	CACNA1C		ECHDC1	ECHDC1	enoyl CoA hydratase domain containing 1	HGNC:21489
CACNA1D	chr3	53732501	53733000	0.365498	0.759103	0.198377	-0.147901	-0.16291	2.04376	4.69097	NA	NA	CACNA1D		ECHDC3	ECHDC3	enoyl CoA hydratase domain containing 3	HGNC:23489
CACNA1D	chr3	53577001	53577500	0.388912	1.10638	0.50939	0.743088	0.0662194	1.7684	4.21669	NA	NA	CACNA1D		ECSIT	ECSIT	ECSIT homolog (Drosophila)	HGNC:29548
CACNA1D	chr3	53504501	53505000	0	0	0	3.92295	0	0	0	CACNA1D	NA	NA		EDARADD	EDARADD	EDAR-associated death domain	HGNC:14341
CACNA1E	chr1	179721501	179722000	0	2.19769	2.16645	4.08286	0.95231	0	0	NA	NA	CACNA1E		EDIL3	EDIL3	EGF-like repeats and discoidin I-like domains 3	HGNC:3173
CACNA1F	chrX	48961001	48961500	0.109751	0.161172	0.276804	-0.521829	0.218231	0.671245	2.58154	NA	NA	CACNA1F		EDNRB	EDNRB	endothelin receptor type B	HGNC:3180
CACNA1H	chr16	1145501	1146000	0.48754	-0.68124	0.819465	-0.222435	-0.0165492	-1.78344	0	NA	NA	CACNA1H		EEF1A1P6	EEF1A1P6	eukaryotic translation elongation factor 1 alpha 1 pseudogene 6	HGNC:3201
CACNA1H	chr16	1146501	1147000	-0.262273	-0.679823	-0.121961	0.239632	0.34147	-2.93529	-2.50016	NA	NA	CACNA1H		EEF2K	EEF2K	eukaryotic elongation factor-2 kinase	HGNC:24615
CACNA1H	chr16	1155501	1156000	-1.83784	-0.91128	-0.904045	-0.477244	0.29591	-3.42695	-1.32983	NA	NA	CACNA1H		EEFSEC	EEFSEC	eukaryotic elongation factor, selenocysteine-tRNA-specific	HGNC:24614
CACNA1I	chr22	38361001	38361500	-0.728491	0.297366	0.535539	0.0373289	0.233446	1.46075	5.13252	NA	NA	CACNA1I		EEPD1	EEPD1	endonuclease/exonuclease/phosphatase family domain containing 1	HGNC:22223
CACNA2D1	chr7	81769501	81770000	2.13681	0.861273	0	0.163169	-0.745508	1.67579	4.01767	NA	NA	CACNA2D1		EFCAB2	EFCAB2	EF-hand calcium binding domain 2	HGNC:28166
CACNA2D3	chr3	54871501	54872000	0	0	0	0	0	0	7.75199	NA	NA	CACNA2D3		EFCAB4A	EFCAB4A	EF-hand calcium binding domain 4A	HGNC:28703
CACNA2D3	chr3	54132501	54133000	3.40357	4.41807	0	0	0	0	0	CACNA2D3	NA	NA		EFCAB4B	EFCAB4B	EF-hand calcium binding domain 4B	HGNC:28657
CACNA2D3	chr3	54739501	54740000	0.711581	0.294754	0	-0.89085	-0.769584	0	7.83314	NA	NA	CACNA2D3		EFCAB6	EFCAB6	EF-hand calcium binding domain 6	HGNC:24204
CACNA2D3	chr3	55083001	55083500	0	0	0	0	0	0	0	NA	CACNA2D3	NA		EFCAB8	EFCAB8	EF-hand calcium binding domain 8	HGNC:34532
CACNA2D4	chr12	1810501	1811000	0	0.595252	0	1.7241	1.75123	2.37949	6.16722	NA	NA	CACNA2D4		EFHD1	EFHD1	EF-hand domain family, member D1	HGNC:29556
CACNB2	chr10	18469001	18469500	6.08781	-1.0402	0	3.97505	2.77178	0	0	CACNB2	NA	NA		EFNA2	EFNA2	ephrin-A2	HGNC:3222
CACNB2	chr10	18469501	18470000	6.17333	0	0	2.33768	2.93541	0	0	CACNB2	NA	NA		EFNA3	EFNA3	ephrin-A3	HGNC:3223
CACNB2	chr10	18629501	18630000	0	0	4.00932	0	0	0	0	NA	NA	CACNB2		EFNA5	EFNA5	ephrin-A5	HGNC:3225
CACNB2	chr10	18710001	18710500	0	0	3.45725	0	0	0	7.42008	NA	NA	CACNB2		EFR3B	EFR3B	EFR3 homolog B (S. cerevisiae)	HGNC:29155
CACNB2	chr10	18684501	18685000	-0.629484	-0.219946	0.551098	-0.291629	-0.0823697	-1.17525	4.79049	NA	NA	CACNB2		EFS	EFS	embryonal Fyn-associated substrate	HGNC:16898
CACNB2	chr10	18767001	18767500	-0.305104	-0.589255	-0.325375	-0.318871	-0.308417	-3.51622	-0.376429	NA	NA	CACNB2		EGF	EGF	epidermal growth factor	HGNC:3229
CACNB4	chr2	152662501	152663000	0	3.59447	0	0	-0.646917	0	0	CACNB4	NA	NA		EGFLAM	EGFLAM	EGF-like, fibronectin type III and laminin G domains	HGNC:26810
CACNB4	chr2	152426001	152426500	0	0	0	0	0	7.36254	0	NA	NA	CACNB4		EGFR	EGFR	epidermal growth factor receptor	HGNC:3236
CACNB4	chr2	152540001	152540500	6.71311	0	0	0	0	0	0	NA	NA	CACNB4		EGLN1	EGLN1	egl nine homolog 1 (C. elegans)	HGNC:1232
CACNG2	chr22	35301501	35302000	2.51164	0	0	0	-0.231394	0	2.38446	NA	NA	CACNG2		EGR2	EGR2	early growth response 2	HGNC:3239
CACNG2	chr22	35324501	35325000	1.94695	0	0	0	1.86488	0	0	NA	NA	CACNG2		EHBP1	EHBP1	EH domain binding protein 1	HGNC:29144
CACNG2	chr22	35336001	35336500	-2.00783	0.520031	-0.103998	0.391455	-0.832539	-1.48646	4.80639	NA	NA	CACNG2		EHD1	EHD1	EH-domain containing 1	HGNC:3242
CACNG3	chr16	24174501	24175000	3.65641	0.503031	0	2.70085	1.51189	3.13575	0	CACNG3	NA	NA		EHD2	EHD2	EH-domain containing 2	HGNC:3243
CACNG4	chr17	62428001	62428500	1.595	0	0	-0.165932	-0.045902	4.23106	7.50803	NA	NA	CACNG4		EHD4	EHD4	EH-domain containing 4	HGNC:3245
CACNG7	chr19	59103001	59103500	4.50683	0	0	0	2.15062	0	0	CACNG7	NA	NA		EHMT1	EHMT1	euchromatic histone-lysine N-methyltransferase 1	HGNC:24650
CACNG7	chr19	59137001	59137500	3.08136	0.142949	0.563385	1.26905	0.904813	0.585036	0	NA	CACNG7	NA		EIF2A	EIF2A	eukaryotic translation initiation factor 2A, 65kDa	HGNC:3254
CACNG8	chr19	59174501	59175000	3.28563	0	0	0	3.01827	4.09652	0	NA	NA	CACNG8		EIF2AK1	EIF2AK1	eukaryotic translation initiation factor 2-alpha kinase 1	HGNC:24921
CADM1	chr11	114880501	114881000	0	0	0	0	0	5.19905	0	CADM1	NA	NA		EIF2AK2	EIF2AK2	eukaryotic translation initiation factor 2-alpha kinase 2	HGNC:9437
CADM2	chr3	85991001	85991500	-6.84593	0	0	0	-2.94909	0.319662	0	NA	NA	CADM2		EIF2B3	EIF2B3	eukaryotic translation initiation factor 2B, subunit 3 gamma, 58kDa	HGNC:3259
CALCB	chr11	14952001	14952500	5.52095	4.70631	2.79767	3.0844	4.70526	0	0	NA	NA	CALCB		EIF2B5	EIF2B5	eukaryotic translation initiation factor 2B, subunit 5 epsilon, 82kDa	HGNC:3261
CALCB	chr11	14883001	14883500	6.27457	3.63311	0	0	0	4.80773	0	CALCB	NA	NA		EIF2C2	EIF2C2	eukaryotic translation initiation factor 2C, 2	HGNC:3263
CALCOCO2	chr17	44270501	44271000	0.394724	0.843726	-0.206541	-0.0607837	-0.402558	1.52423	1.53213	NA	NA	CALCOCO2		EIF3A	EIF3A	eukaryotic translation initiation factor 3, subunit A	HGNC:3271
CALM1	chr14	89939501	89940000	0.635121	0.463611	0.568797	1.01694	0.471026	1.69053	0	NA	NA	CALM1		EIF4B	EIF4B	eukaryotic translation initiation factor 4B	HGNC:3285
CALML4	chr15	66284501	66285000	2.20458	1.78775	1.31028	0.810793	1.4214	0	0	CALML4	NA	NA		EIF4EBP1	EIF4EBP1	eukaryotic translation initiation factor 4E binding protein 1	HGNC:3288
CALN1	chr7	71439001	71439500	5.36375	0	0	3.22661	0	0	0	CALN1	NA	NA		EIF4G3	EIF4G3	eukaryotic translation initiation factor 4 gamma, 3	HGNC:3298
CALN1	chr7	71439501	71440000	3.09735	-0.139932	-1.38967	3.17956	1.07177	0	0	CALN1	NA	NA		EIF5A2	EIF5A2	eukaryotic translation initiation factor 5A2	HGNC:3301
CALN1	chr7	71440001	71440500	3.75125	1.51571	0	3.57342	1.56905	0	0	CALN1	NA	NA		ELAC2	ELAC2	elaC homolog 2 (E. coli)	HGNC:14198
CALR	chr19	12912001	12912500	2.85229	4.15533	0	0	1.94721	8.29815	0	NA	NA	CALR		ELANE	ELANE	elastase, neutrophil expressed	HGNC:3309
CALR3	chr19	16560001	16560500	5.40611	5.72409	0	-2.25981	2.80755	0	6.18961	NA	NA	CALR3		ELAVL1	ELAVL1	ELAV (embryonic lethal, abnormal vision, Drosophila)-like 1 (Hu antigen R)	HGNC:3312
CALR3	chr19	16455501	16456000	0.0234562	1.09229	0.598363	1.06269	0.0392937	1.29761	0	NA	NA	CALR3		ELAVL2	ELAVL2	ELAV (embryonic lethal, abnormal vision, Drosophila)-like 2 (Hu antigen B)	HGNC:3313
CALR3	chr19	16542001	16542500	1.40975	3.58253	1.4918	-0.131005	0.237336	3.58631	5.16723	NA	NA	CALR3		ELAVL3	ELAVL3	ELAV (embryonic lethal, abnormal vision, Drosophila)-like 3 (Hu antigen C)	HGNC:3314
CAMK1D	chr10	12903501	12904000	1.70225	0	0.737605	-1.72181	-0.632408	0	5.10175	NA	NA	CAMK1D		ELF1	ELF1	E74-like factor 1 (ets domain transcription factor)	HGNC:3316
CAMK1D	chr10	12572501	12573000	2.08491	0.335426	0.992653	0	-0.526097	0	6.64879	NA	NA	CAMK1D		ELF2	ELF2	E74-like factor 2 (ets domain transcription factor)	HGNC:3317
CAMK1D	chr10	12512501	12513000	1.32515	3.86061	2.21659	1.24295	1.14602	3.51177	0	NA	NA	CAMK1D		ELF4	ELF4	E74-like factor 4 (ets domain transcription factor)	HGNC:3319
CAMK1D	chr10	12640001	12640500	1.20835	1.50775	2.5994	0.270705	0.986513	0.901427	5.06455	NA	NA	CAMK1D		ELFN2	ELFN2	extracellular leucine-rich repeat and fibronectin type III domain containing 2	HGNC:29396
CAMK1D	chr10	12751001	12751500	0	0	7.17264	0	0	0	0	NA	NA	CAMK1D		ELK3	ELK3	ELK3, ETS-domain protein (SRF accessory protein 2)	HGNC:3325
CAMK1D	chr10	12775001	12775500	1.25993	2.87542	1.39954	0.641237	0.265787	2.48094	0	NA	NA	CAMK1D		ELL	ELL	elongation factor RNA polymerase II	HGNC:23114
CAMK1D	chr10	12849001	12849500	6.77399	0	0	0	-1.45329	0	0	NA	NA	CAMK1D		ELMO1	ELMO1	engulfment and cell motility 1	HGNC:16286
CAMK1D	chr10	12899501	12900000	1.45322	0	0	0	0	3.61067	3.54684	NA	NA	CAMK1D		ELMOD1	ELMOD1	ELMO/CED-12 domain containing 1	HGNC:25334
CAMK1D	chr10	12903001	12903500	2.94164	-0.760567	1.56445	0.229696	-0.62953	1.92207	6.2607	NA	NA	CAMK1D		ELMOD3	ELMOD3	ELMO/CED-12 domain containing 3	HGNC:26158
CAMK1D	chr10	12648501	12649000	2.45123	0	2.997	0.212783	1.18826	0	7.0565	NA	NA	CAMK1D		ELN	ELN	elastin	HGNC:3327
CAMK1D	chr10	12652001	12652500	3.3008	0	0	0	0	0	0	NA	NA	CAMK1D		ELOVL2	ELOVL2	elongation of very long chain fatty acids (FEN1/Elo2, SUR4/Elo3, yeast)-like 2	HGNC:14416
CAMK1D	chr10	12758001	12758500	1.82831	0	0	0	0	0	0	NA	NA	CAMK1D		ELOVL5	ELOVL5	ELOVL family member 5, elongation of long chain fatty acids (FEN1/Elo2, SUR4/Elo3-like, yeast)	HGNC:21308
CAMK1D	chr10	12900001	12900500	2.73672	0	0	0	0	0.0758983	3.80069	NA	NA	CAMK1D		ELP4	ELP4	elongation protein 4 homolog (S. cerevisiae)	HGNC:1171
CAMK1D	chr10	12495001	12495500	2.82453	0	0	0	-2.58384	0	0	NA	NA	CAMK1D		EMID1	EMID1	EMI domain containing 1	HGNC:18036
CAMK1D	chr10	12538501	12539000	2.67326	0	-0.746001	0.0364824	0	3.07293	0	NA	NA	CAMK1D		EMID2	EMID2	EMI domain containing 2	HGNC:18038
CAMK1D	chr10	12853501	12854000	2.65258	0.522416	0.534652	-0.109403	-0.197854	0.942431	4.45009	NA	NA	CAMK1D		EMILIN2	EMILIN2	elastin microfibril interfacer 2	HGNC:19881
CAMK1D	chr10	12731001	12731500	3.68785	0	3.93433	0	0.778936	0	0	NA	NA	CAMK1D		EML1	EML1	echinoderm microtubule associated protein like 1	HGNC:3330
CAMK2B	chr5	149598501	149599000	1.68583	0	0.0885837	-0.275543	-0.60521	2.26688	3.97271	NA	NA	CAMK2B		EML4	EML4	echinoderm microtubule associated protein like 4	HGNC:1316
CAMK2B	chr7	44291001	44291500	2.09772	0.704099	0.404424	-1.42334	-0.0171729	1.23381	5.51178	NA	NA	CAMK2B		EML5	EML5	echinoderm microtubule associated protein like 5	HGNC:18197
CAMK2N1	chr1	20683001	20683500	0	0	0	3.65423	0.0387295	0	0	NA	NA	CAMK2N1		EMP1	EMP1	epithelial membrane protein 1	HGNC:3333
CAMK2N1	chr1	20684001	20684500	0	-0.921929	0	5.89817	4.18694	0	0	CAMK2N1	NA	NA		EMR2	EMR2	egf-like module containing, mucin-like, hormone receptor-like 2	HGNC:3337
CAMKK1	chr17	3729501	3730000	-0.186218	0	1.78514	0	0.0995971	0	5.94395	NA	NA	CAMKK1		EN1	EN1	engrailed homeobox 1	HGNC:3342
CAMKK2	chr12	120187501	120188000	1.70979	0	0	0.226934	-0.691903	7.10822	0	NA	NA	CAMKK2		EN2	EN2	engrailed homeobox 2	HGNC:3343
CAMSAP1	chr9	137859501	137860000	1.8837	0	0	-0.772743	-0.0871733	2.62515	4.34237	NA	NA	CAMSAP1		ENC1	ENC1	ectodermal-neural cortex 1 (with BTB-like domain)	HGNC:3345
CAMSAP1	chr9	137919001	137919500	0.299821	1.28007	-1.00993	0.40033	0.523826	0.00567248	4.03414	NA	NA	CAMSAP1		ENDOU	ENDOU	endonuclease, polyU-specific	HGNC:14369
CAMSAP1L1	chr1	198986501	198987000	0	0	0	-1.63381	0	6.04203	5.37687	NA	NA	CAMSAP1L1		ENG	ENG	endoglin	HGNC:3349
CAMTA1	chr1	6912501	6913000	0.273626	0.595082	-0.0883621	-0.107534	-0.0573332	1.31865	7.79842	NA	NA	CAMTA1		ENO2	ENO2	enolase 2 (gamma, neuronal)	HGNC:3353
CAMTA1	chr1	7528501	7529000	0	0	0	0	0	0	7.2185	NA	NA	CAMTA1		ENOX1	ENOX1	ecto-NOX disulfide-thiol exchanger 1	HGNC:25474
CAMTA1	chr1	7658501	7659000	0.84292	2.7102	0.242502	0.122512	-0.735107	0.415162	6.05499	NA	NA	CAMTA1		ENTHD1	ENTHD1	ENTH domain containing 1	HGNC:26352
CAMTA1	chr1	7079501	7080000	0	0	5.47812	0	0.511891	0	7.21057	NA	NA	CAMTA1		ENTPD4	ENTPD4	ectonucleoside triphosphate diphosphohydrolase 4	HGNC:14573
CAMTA1	chr1	7459501	7460000	0.662355	-0.215331	0.143055	-1.10888	-0.17773	0.0714256	4.4829	NA	NA	CAMTA1		EOMES	EOMES	eomesodermin	HGNC:3372
CAMTA1	chr1	7478501	7479000	0.828303	-0.125083	0.149132	-0.278506	0.917969	1.05366	4.10918	NA	NA	CAMTA1		EP400	EP400	E1A binding protein p400	HGNC:11958
CAMTA1	chr1	6984501	6985000	0	0	-0.0352576	0	-0.492001	0	0	NA	NA	CAMTA1		EP400NL	EP400NL	EP400 N-terminal like	HGNC:26602
CAMTA1	chr1	7208501	7209000	0	0	0	0	0	0	0	NA	NA	CAMTA1		EPAS1	EPAS1	endothelial PAS domain protein 1	HGNC:3374
CAMTA2	chr17	4820001	4820500	1.07096	7.40523	-0.170559	0	0	3.72843	7.39154	NA	NA	CAMTA2		EPB41	EPB41	erythrocyte membrane protein band 4.1 (elliptocytosis 1, RH-linked)	HGNC:3377
CAMTA2	chr17	4832001	4832500	0	5.52557	0	0	0	5.82312	0	CAMTA2	NA	NA		EPB41L3	EPB41L3	erythrocyte membrane protein band 4.1-like 3	HGNC:3380
CAP2	chr6	17595001	17595500	0.935029	0	1.85639	0	0	2.74393	0	NA	NA	CAP2		EPCAM	EPCAM	epithelial cell adhesion molecule	HGNC:11529
CAP2	chr6	17599501	17600000	7.14932	0	0	0	0	0	0	NA	NA	CAP2		EPDR1	EPDR1	ependymin related protein 1 (zebrafish)	HGNC:17572
CAPN1	chr11	64714501	64715000	1.75014	0	0	0	0	3.71948	6.34127	NA	NA	CAPN1		EPHA10	EPHA10	EPH receptor A10	HGNC:19987
CAPN1	chr11	64714001	64714500	3.11473	0	0	0	0	3.29778	0	NA	NA	CAPN1		EPHA2	EPHA2	EPH receptor A2	HGNC:3386
CAPN1	chr11	64727501	64728000	2.50132	0	0	0	0.328292	1.57634	0	NA	NA	CAPN1		EPHA3	EPHA3	EPH receptor A3	HGNC:3387
CAPN1	chr11	64731001	64731500	0.678077	0	0	0	-1.28651	2.32762	5.34749	NA	NA	CAPN1		EPHA8	EPHA8	EPH receptor A8	HGNC:3391
CAPN10	chr2	241199001	241199500	0	0	0	0	0.772416	7.18996	0	NA	NA	CAPN10		EPHB1	EPHB1	EPH receptor B1	HGNC:3392
CAPN2	chr1	221974001	221974500	2.17714	2.57579	0	0	1.4615	3.03936	0	NA	NA	CAPN2		EPHX1	EPHX1	epoxide hydrolase 1, microsomal (xenobiotic)	HGNC:3401
CAPN2	chr1	222012501	222013000	0.960508	2.21803	0.904158	0.323239	-0.0337864	2.44749	6.37408	NA	NA	CAPN2		EPHX2	EPHX2	epoxide hydrolase 2, cytoplasmic	HGNC:3402
CAPN3	chr15	40463501	40464000	0.12736	0.0134823	0.210759	-0.41199	-0.768765	3.2887	0	NA	NA	CAPN3		EPHX3	EPHX3	epoxide hydrolase 3	HGNC:23760
CAPN5	chr11	76460001	76460500	0	0	2.05362	0	0	2.34403	2.19731	NA	NA	CAPN5		EPN1	EPN1	epsin 1	HGNC:21604
CAPN5	chr11	76496001	76496500	1.37364	1.40848	0.626122	1.17184	0.655797	3.84859	3.98308	NA	NA	CAPN5		EPN2	EPN2	epsin 2	HGNC:18639
CAPN8	chr1	221878001	221878500	0	0	0	0	0	5.40341	6.95517	NA	NA	CAPN8		EPO	EPO	erythropoietin	HGNC:3415
CAPRIN1	chr11	34059501	34060000	5.84582	0	0	0	-0.46928	0	0	NA	NA	CAPRIN1		EPS15	EPS15	epidermal growth factor receptor pathway substrate 15	HGNC:3419
CAPZB	chr1	19652001	19652500	0.352485	0	3.34477	0	-1.23332	3.22348	0	NA	NA	CAPZB		EPS15L1	EPS15L1	epidermal growth factor receptor pathway substrate 15-like 1	HGNC:24634
CAPZB	chr1	19677501	19678000	2.35031	0	0	0.67245	-0.368226	5.85193	0	NA	NA	CAPZB		EPS8	EPS8	epidermal growth factor receptor pathway substrate 8	HGNC:3420
CAPZB	chr1	19589501	19590000	2.66958	1.45151	0	1.00852	-0.177169	3.71068	0	NA	NA	CAPZB		EPS8L1	EPS8L1	EPS8-like 1	HGNC:21295
CARD11	chr7	2945501	2946000	2.51707	0	0	0	2.62354	0	0	NA	NA	CARD11		EPS8L2	EPS8L2	EPS8-like 2	HGNC:21296
CARD11	chr7	2924501	2925000	-0.42745	-0.228599	-0.587242	0.350649	0.0195631	-4.41126	-1.12076	NA	NA	CARD11		EPSTI1	EPSTI1	epithelial stromal interaction 1 (breast)	HGNC:16465
CARD14	chr17	75792501	75793000	1.85921	2.59689	0	1.57658	1.13763	1.62173	6.57825	NA	NA	CARD14		ERBB2	ERBB2	v-erb-b2 erythroblastic leukemia viral oncogene homolog 2, neuro/glioblastoma derived oncogene homolog (avian)	HGNC:3430
CARD8	chr19	53415501	53416000	3.31374	0	2.15347	0	-0.603983	2.74154	0	NA	NA	CARD8		ERBB4	ERBB4	v-erb-a erythroblastic leukemia viral oncogene homolog 4 (avian)	HGNC:3432
CARM1	chr19	10845001	10845500	1.31352	2.03104	0.972156	0	0	1.76348	0	NA	NA	CARM1		ERCC2	ERCC2	excision repair cross-complementing rodent repair deficiency, complementation group 2	HGNC:3434
CARNS1	chr11	66943001	66943500	0.782793	0.518309	-0.701569	-0.142023	0.378574	-3.78643	0.765797	NA	NA	CARNS1		ERCC3	ERCC3	excision repair cross-complementing rodent repair deficiency, complementation group 3 (xeroderma pigmentosum group B complementing)	HGNC:3435
CARS	chr11	3033501	3034000	-0.272015	2.59158	1.5064	1.99758	0.0107232	2.46675	6.38139	NA	NA	CARS		ERCC4	ERCC4	excision repair cross-complementing rodent repair deficiency, complementation group 4	HGNC:3436
CARTPT	chr5	71051001	71051500	2.03071	-0.112828	-0.46328	2.00205	1.47858	-4.42646	0	CARTPT	NA	NA		ERCC6	ERCC6	excision repair cross-complementing rodent repair deficiency, complementation group 6	HGNC:3438
CASC1	chr12	25156501	25157000	0	0	2.11967	0	0	0	0	NA	NA	CASC1		EREG	EREG	epiregulin	HGNC:3443
CASC5	chr15	38693501	38694000	0	0	1.94252	0.32421	-1.30686	0	0	NA	NA	CASC5		ERG	ERG	v-ets erythroblastosis virus E26 oncogene homolog (avian)	HGNC:3446
CASK	chrX	41342501	41343000	1.07908	0	0.41489	0	-1.20658	3.79032	0	NA	NA	CASK		ERGIC1	ERGIC1	endoplasmic reticulum-golgi intermediate compartment (ERGIC) 1	HGNC:29205
CASP3	chr4	185787501	185788000	0.198264	0	0.861098	0	0.794757	3.22456	8.09597	NA	NA	CASP3		ERI2	ERI2	ERI1 exoribonuclease family member 2	HGNC:30541
CASP8AP2	chr6	90598001	90598500	0.053153	-0.115873	-0.135335	1.17392	-0.461626	-2.21908	0.169313	NA	NA	CASP8AP2		ERICH1	ERICH1	glutamate-rich 1	HGNC:27234
CASP8AP2	chr6	90615501	90616000	-0.177996	1.30695	0.289402	0.733174	0.890063	-2.89043	-1.08703	NA	NA	CASP8AP2		ERN1	ERN1	endoplasmic reticulum to nucleus signaling 1	HGNC:3449
CASZ1	chr1	10699501	10700000	0	0	0	2.02349	0	4.96198	0	NA	NA	CASZ1		ESAM	ESAM	endothelial cell adhesion molecule	HGNC:17474
CASZ1	chr1	10748501	10749000	-1.16464	0.458993	1.3916	1.04284	0.766885	0	0	NA	NA	CASZ1		ESPL1	ESPL1	extra spindle pole bodies homolog 1 (S. cerevisiae)	HGNC:16856
CATSPERG	chr19	43538501	43539000	2.03245	0	0	-1.7417	-0.143095	0	0	NA	NA	CATSPERG		ESPN	ESPN	espin	HGNC:13281
CATSPERG	chr19	43517001	43517500	1.2549	3.07178	-0.269938	0.00297951	0.589233	1.31989	0	CATSPERG	NA	NA		ESPNP	ESPNP	espin pseudogene	HGNC:23285
CBARA1	chr10	73961501	73962000	0	0	1.98635	0	0	0	0	NA	CBARA1	NA		ESR1	ESR1	estrogen receptor 1	HGNC:3467
CBFA2T2	chr20	31566501	31567000	0	0	5.90814	0	0	0	0	NA	NA	CBFA2T2		ESRP2	ESRP2	epithelial splicing regulatory protein 2	HGNC:26152
CBFA2T2	chr20	31638501	31639000	0.518417	1.81998	-0.727245	0.044927	0	0	0	CBFA2T2	NA	NA		ESRRG	ESRRG	estrogen-related receptor gamma	HGNC:3474
CBFA2T3	chr16	87561001	87561500	-1.10597	-1.78272	-1.63004	-0.0772066	-0.322976	-5.42905	-0.86568	NA	NA	CBFA2T3		ESX1	ESX1	ESX homeobox 1	HGNC:14865
CBLC	chr19	49986501	49987000	2.90045	0	0	0	-0.514513	3.96711	0	NA	NA	CBLC		ESYT1	ESYT1	extended synaptotagmin-like protein 1	HGNC:29534
CBLN1	chr16	47869501	47870000	4.93277	0	1.94268	3.1863	1.73663	3.65862	0	NA	CBLN1	NA		ESYT2	ESYT2	extended synaptotagmin-like protein 2	HGNC:22211
CBLN1	chr16	47871501	47872000	2.97344	0	0	5.13889	1.95998	2.51386	0	NA	NA	CBLN1		ETS1	ETS1	v-ets erythroblastosis virus E26 oncogene homolog 1 (avian)	HGNC:3488
CBLN1	chr16	47874001	47874500	4.38119	0	3.47341	3.83246	3.18677	5.40651	0	CBLN1	NA	NA		ETV5	ETV5	ets variant 5	HGNC:3494
CBLN2	chr18	68360501	68361000	-0.498578	0	0	1.82652	0	1.23256	0	NA	NA	CBLN2		ETV6	ETV6	ets variant 6	HGNC:3495
CBLN4	chr20	54014001	54014500	2.8203	0	0	1.62262	1.90585	4.44007	0	CBLN4	NA	NA		ETV7	ETV7	ets variant 7	HGNC:18160
CBX2	chr17	75369501	75370000	3.39758	2.1732	0	1.35132	0.178114	3.9385	0	NA	CBX2	NA		EVC	EVC	Ellis van Creveld syndrome	HGNC:3497
CBY3	chr5	179037001	179037500	-2.63685	-1.2654	-0.32989	-0.189836	0.236341	-2.64566	-0.51062	NA	CBY3	NA		EVI2B	EVI2B	ecotropic viral integration site 2B	HGNC:3500
CC2D2A	chr4	15184001	15184500	0	0	4.1305	0	0	0	7.38333	NA	NA	CC2D2A		EVPL	EVPL	envoplakin	HGNC:3503
CCBE1	chr18	55252001	55252500	-5.0154	0	0	-0.444672	0	0	-0.535732	NA	CCBE1	NA		EVX1	EVX1	even-skipped homeobox 1	HGNC:3506
CCBL1	chr9	130674001	130674500	1.24885	1.35206	1.28986	0	-1.23668	2.41756	3.20231	NA	NA	CCBL1		EVX2	EVX2	even-skipped homeobox 2	HGNC:3507
CCBL1	chr9	130666501	130667000	1.81794	0.679919	0	0	0	0.961694	0	NA	NA	CCBL1		EXD3	EXD3	exonuclease 3'-5' domain containing 3	HGNC:26023
CCBL2	chr1	89214001	89214500	0.0302423	0	0	0	0	2.80728	0	NA	NA	CCBL2		EXOC3L2	EXOC3L2	exocyst complex component 3-like 2	HGNC:30162
CCDC101	chr16	28487501	28488000	0.70135	0	0.386922	0	0	2.48064	6.79142	NA	NA	CCDC101		EXOC6B	EXOC6B	exocyst complex component 6B	HGNC:17085
CCDC101	chr16	28484001	28484500	0.670921	2.51781	0.620303	-0.39076	0.225396	1.51376	7.64752	NA	NA	CCDC101		EXOSC2	EXOSC2	exosome component 2	HGNC:17097
CCDC102A	chr16	56128501	56129000	0	3.4846	0	0	0	0	5.49184	CCDC102A	NA	NA		EXT1	EXT1	exostosin 1	HGNC:3512
CCDC109A	chr10	74318001	74318500	1.42893	0	0	0	0	2.93218	8.44684	NA	CCDC109A	NA		EXTL3	EXTL3	exostoses (multiple)-like 3	HGNC:3518
CCDC12	chr3	46974001	46974500	0	2.46756	0	0	-0.467438	0	0	NA	NA	CCDC12		EYA2	EYA2	eyes absent homolog 2 (Drosophila)	HGNC:3520
CCDC12	chr3	46966001	46966500	0.559543	0	1.40326	0	0.139998	0.575634	0	NA	NA	CCDC12		EYA3	EYA3	eyes absent homolog 3 (Drosophila)	HGNC:3521
CCDC120	chrX	48804501	48805000	0	0	0	0.551486	2.13772	2.69585	0	NA	NA	CCDC120		EYA4	EYA4	eyes absent homolog 4 (Drosophila)	HGNC:3522
CCDC121	chrX	111510501	111511000	-2.21978	-0.962124	-0.673794	0.0549586	0.0363436	-3.69494	-0.912867	CCDC121	NA	NA		F13A1	F13A1	coagulation factor XIII, A1 polypeptide	HGNC:3531
CCDC123	chr19	38098001	38098500	0.570729	0.57323	0.659873	0.5636	-0.677647	1.27452	3.17224	NA	NA	CCDC123		F2RL3	F2RL3	coagulation factor II (thrombin) receptor-like 3	HGNC:3540
CCDC125	chr5	68651001	68651500	0	5.38596	2.53706	0	0.177721	0	0	CCDC125	NA	NA		F3	F3	coagulation factor III (thromboplastin, tissue factor)	HGNC:3541
CCDC126	chr7	23612001	23612500	0	1.55406	1.41085	-0.0295178	0	1.66659	1.45559	NA	NA	CCDC126		F7	F7	coagulation factor VII (serum prothrombin conversion accelerator)	HGNC:3544
CCDC13	chr3	42789501	42790000	0	3.65325	0	0	0	0	0	CCDC13	NA	NA		FAAH	FAAH	fatty acid amide hydrolase	HGNC:3553
CCDC138	chr2	108841001	108841500	1.67029	0.772944	0.963436	0	-0.250935	1.72941	7.88392	NA	NA	CCDC138		FABP6	FABP6	fatty acid binding protein 6, ileal	HGNC:3561
CCDC140	chr2	222875001	222875500	3.81898	2.58377	0.227421	2.8929	2.25583	0	0	NA	NA	CCDC140		FADD	FADD	Fas (TNFRSF6)-associated via death domain	HGNC:3573
CCDC140	chr2	222876501	222877000	5.91898	4.2998	0	2.97836	2.26123	0	0	NA	NA	CCDC140		FADS1	FADS1	fatty acid desaturase 1	HGNC:3574
CCDC140	chr2	222874501	222875000	3.89753	5.8931	1.48366	2.62532	2.38087	0	0	NA	NA	CCDC140		FADS2	FADS2	fatty acid desaturase 2	HGNC:3575
CCDC140	chr2	222879001	222879500	3.63678	4.86429	1.83451	4.07388	0	0	0	NA	CCDC140	NA		FAF1	FAF1	Fas (TNFRSF6) associated factor 1	HGNC:3578
CCDC140	chr2	222870001	222870500	3.55428	3.08341	2.2234	3.98468	1.28029	3.26469	0	CCDC140	NA	NA		FAM100A	FAM100A	family with sequence similarity 100, member A	HGNC:29576
CCDC146	chr7	76700501	76701000	1.86708	0	0	0	0	7.36998	0	NA	NA	CCDC146		FAM100B	FAM100B	family with sequence similarity 100, member B	HGNC:28438
CCDC149	chr4	24445001	24445500	0.294491	0.831408	1.95187	-0.439401	-0.113286	4.25292	5.81084	NA	NA	CCDC149		FAM107B	FAM107B	family with sequence similarity 107, member B	HGNC:23726
CCDC15	chr11	124349001	124349500	0.779921	0	0	0	-1.01938	-0.0853879	0	NA	NA	CCDC15		FAM108C1	FAM108C1	family with sequence similarity 108, member C1	HGNC:26925
CCDC151	chr19	11394001	11394500	3.53606	0	0	0	0	0	5.57247	NA	NA	CCDC151		FAM110A	FAM110A	family with sequence similarity 110, member A	HGNC:16188
CCDC151	chr19	11393501	11394000	0	0	0	0	0	0	4.41667	NA	NA	CCDC151		FAM113B	FAM113B	family with sequence similarity 113, member B	HGNC:28255
CCDC155	chr19	54608501	54609000	6.77283	0	0	0	0	3.61192	0	NA	NA	CCDC155		FAM117A	FAM117A	family with sequence similarity 117, member A	HGNC:24179
CCDC158	chr4	77477001	77477500	0.781501	0	0.530147	0	-1.05981	3.1738	0	NA	NA	CCDC158		FAM118A	FAM118A	family with sequence similarity 118, member A	HGNC:1313
CCDC158	chr4	77455001	77455500	0	0	0	-2.52671	-1.94188	7.78726	0	NA	NA	CCDC158		FAM120C	FAM120C	family with sequence similarity 120C	HGNC:16949
CCDC160	chrX	133198001	133198500	2.01603	0	0	0	0	0	0	CCDC160	NA	NA		FAM122C	FAM122C	family with sequence similarity 122C	HGNC:25202
CCDC21	chr1	26451001	26451500	0.71995	0.952565	0.968923	2.60625	-0.418932	1.58968	6.43876	NA	NA	CCDC21		FAM125B	FAM125B	family with sequence similarity 125, member B	HGNC:23368
CCDC22	chrX	48985501	48986000	0.478391	0	0.182458	-0.264662	-0.11818	1.72778	5.75828	NA	NA	CCDC22		FAM131A	FAM131A	family with sequence similarity 131, member A	HGNC:28308
CCDC24	chr1	44235001	44235500	1.10938	0	0	0	0	0	0	NA	CCDC24	NA		FAM131B	FAM131B	family with sequence similarity 131, member B	HGNC:22202
CCDC30	chr1	42703501	42704000	0	-0.300434	2.04928	1.28049	-0.291392	2.0813	0	NA	NA	CCDC30		FAM131C	FAM131C	family with sequence similarity 131, member C	HGNC:26717
CCDC30	chr1	42853501	42854000	0	2.61528	2.04833	0	0	0	7.40578	NA	NA	CCDC30		FAM132B	FAM132B	family with sequence similarity 132, member B	HGNC:26727
CCDC36	chr3	49197001	49197500	0	0	0.684902	0	0.112793	0	0	NA	NA	CCDC36		FAM135B	FAM135B	family with sequence similarity 135, member B	HGNC:28029
CCDC36	chr3	49215001	49215500	-1.49355	-0.290233	-0.602726	0.206236	-0.0413492	-2.16087	-0.59348	NA	NA	CCDC36		FAM136A	FAM136A	family with sequence similarity 136, member A	HGNC:25911
CCDC43	chr17	40117501	40118000	0	0	7.17758	0	0	0	0	NA	NA	CCDC43		FAM13B	FAM13B	family with sequence similarity 13, member B	HGNC:1335
CCDC50	chr3	192545001	192545500	2.01813	2.56022	1.48146	0	-0.313446	3.99761	5.33649	NA	NA	CCDC50		FAM149A	FAM149A	family with sequence similarity 149, member A	HGNC:24527
CCDC57	chr17	77690501	77691000	0.124678	0	1.2327	0	-0.715225	0.864345	0	NA	NA	CCDC57		FAM154A	FAM154A	family with sequence similarity 154, member A	HGNC:28566
CCDC57	chr17	77683501	77684000	1.28635	2.41036	1.42959	2.8341	-0.39959	2.52548	6.11998	NA	NA	CCDC57		FAM155A	FAM155A	family with sequence similarity 155, member A	HGNC:33877
CCDC57	chr17	77762001	77762500	0	1.56899	1.09063	0	-1.47869	3.30741	0	NA	NA	CCDC57		FAM159A	FAM159A	family with sequence similarity 159, member A	HGNC:28757
CCDC60	chr12	118290501	118291000	-0.842827	0.184509	-0.0456726	-0.696321	-1.17914	-2.35322	2.17474	NA	NA	CCDC60		FAM160A1	FAM160A1	family with sequence similarity 160, member A1	HGNC:34237
CCDC60	chr12	118342001	118342500	-2.30574	-0.747514	-0.291066	-2.02514	-0.966216	-3.63497	-0.8057	NA	NA	CCDC60		FAM161A	FAM161A	family with sequence similarity 161, member A	HGNC:25808
CCDC61	chr19	51195001	51195500	3.03766	1.76285	0	0	0.761776	0	0	NA	NA	CCDC61		FAM165B	FAM165B	family with sequence similarity 165, member B	HGNC:1293
CCDC61	chr19	51195501	51196000	3.03385	3.19581	0	0	0	0	0	NA	NA	CCDC61		FAM167A	FAM167A	family with sequence similarity 167, member A	HGNC:15549
CCDC61	chr19	51210001	51210500	1.03617	0.697317	-1.41691	0.636254	1.42964	-1.40579	-3.80524	NA	NA	CCDC61		FAM172A	FAM172A	family with sequence similarity 172, member A	HGNC:25365
CCDC64	chr12	119013001	119013500	0.948598	1.26618	1.10612	-0.258578	0.216017	1.72126	4.10054	NA	NA	CCDC64		FAM173B	FAM173B	family with sequence similarity 173, member B	HGNC:27029
CCDC64B	chr16	3020001	3020500	2.20808	2.18633	0.138775	-0.156945	0.77718	0	3.87005	NA	NA	CCDC64B		FAM176B	FAM176B	family with sequence similarity 176, member B	HGNC:25558
CCDC64B	chr16	3019501	3020000	-2.12196	1.90272	-0.480426	0.105586	0.790835	-5.65701	-5.52683	NA	NA	CCDC64B		FAM177A1	FAM177A1	family with sequence similarity 177, member A1	HGNC:19829
CCDC66	chr3	56629001	56629500	1.85587	2.94943	2.30893	0	0	3.40125	6.88243	NA	NA	CCDC66		FAM178A	FAM178A	family with sequence similarity 178, member A	HGNC:17814
CCDC69	chr5	150540001	150540500	2.27325	0	0	0	0.0191549	3.10193	0	NA	CCDC69	NA		FAM178B	FAM178B	family with sequence similarity 178, member B	HGNC:28036
CCDC7	chr10	32776501	32777000	0.97422	-0.249565	0.764561	0	0	1.81985	0	NA	NA	CCDC7		FAM179A	FAM179A	family with sequence similarity 179, member A	HGNC:33715
CCDC74A	chr2	132003501	132004000	0.159131	1.45269	1.60662	-0.0797536	-0.250572	2.00172	4.50972	NA	NA	CCDC74A		FAM179B	FAM179B	family with sequence similarity 179, member B	HGNC:19959
CCDC77	chr12	418001	418500	0	5.35692	0	0	0	6.57342	6.33197	NA	NA	CCDC77		FAM182B	FAM182B	family with sequence similarity 182, member B	HGNC:34503
CCDC77	chr12	418501	419000	1.10153	1.36403	0.318833	0.257956	-0.654905	4.85293	4.00416	NA	NA	CCDC77		FAM183A	FAM183A	family with sequence similarity 183, member A	HGNC:34347
CCDC8	chr19	51608001	51608500	4.89769	3.6394	0	4.55957	2.44554	0	3.08719	CCDC8	NA	NA		FAM188B	FAM188B	family with sequence similarity 188, member B	HGNC:21916
CCDC8	chr19	51608501	51609000	3.74414	2.88054	0	3.4999	1.19679	-1.27851	3.37152	CCDC8	NA	NA		FAM18A	FAM18A	family with sequence similarity 18, member A	HGNC:20398
CCDC85C	chr14	99059501	99060000	0.827192	1.59918	0.448949	0.115853	1.7433	-0.717393	3.98292	NA	NA	CCDC85C		FAM190B	FAM190B	family with sequence similarity 190, member B	HGNC:29197
CCDC85C	chr14	99095501	99096000	1.55042	1.8176	0.747536	-0.265094	-0.523093	1.97818	5.32503	NA	NA	CCDC85C		FAM193A	FAM193A	family with sequence similarity 193, member A	HGNC:16822
CCDC85C	chr14	99061001	99061500	2.73269	0	0	0	0	0	0	NA	NA	CCDC85C		FAM19A4	FAM19A4	family with sequence similarity 19 (chemokine (C-C motif)-like), member A4	HGNC:21591
CCDC85C	chr14	99105001	99105500	5.59549	0	0	0	0	0	0	NA	NA	CCDC85C		FAM19A5	FAM19A5	family with sequence similarity 19 (chemokine (C-C motif)-like), member A5	HGNC:21592
CCDC85C	chr14	99113501	99114000	1.83607	3.79618	3.47196	-0.475463	0.160018	2.95648	6.4605	NA	NA	CCDC85C		FAM201A	FAM201A	family with sequence similarity 201, member A	HGNC:27239
CCDC85C	chr14	99114001	99114500	3.26243	0	0	0	0	3.69924	5.68971	NA	NA	CCDC85C		FAM22F	FAM22F	family with sequence similarity 22, member F	HGNC:23450
CCDC87	chr11	66114501	66115000	1.17769	1.7053	0.835674	0.595105	0.378142	2.29959	4.67436	NA	CCDC87	NA		FAM27A	FAM27A	family with sequence similarity 27, member A	HGNC:19729
CCDC88C	chr14	90903001	90903500	2.73503	4.02162	0	0	0	0	6.88055	NA	NA	CCDC88C		FAM43A	FAM43A	family with sequence similarity 43, member A	HGNC:26888
CCDC88C	chr14	90852501	90853000	1.00503	3.20387	0	0.856838	-1.23966	3.38461	0	NA	NA	CCDC88C		FAM43B	FAM43B	family with sequence similarity 43, member B	HGNC:31791
CCDC88C	chr14	90879001	90879500	1.82113	2.30326	0.900216	0.470616	0.330913	3.02496	7.41062	NA	NA	CCDC88C		FAM46A	FAM46A	family with sequence similarity 46, member A	HGNC:18345
CCDC88C	chr14	90910501	90911000	5.09207	4.12307	0	0	0	0	0	NA	NA	CCDC88C		FAM49A	FAM49A	family with sequence similarity 49, member A	HGNC:25373
CCDC88C	chr14	90952501	90953000	4.40496	0	0	0	0	0	4.18555	CCDC88C	NA	NA		FAM49B	FAM49B	family with sequence similarity 49, member B	HGNC:25216
CCDC9	chr19	52456501	52457000	1.18555	0	1.13475	0	1.04085	0.240547	3.35725	NA	NA	CCDC9		FAM50A	FAM50A	family with sequence similarity 50, member A	HGNC:18786
CCDC91	chr12	28355501	28356000	0	0	7.83065	0	0	0	0	NA	NA	CCDC91		FAM53A	FAM53A	family with sequence similarity 53, member A	HGNC:31860
CCDC94	chr19	4200501	4201000	2.34797	3.53276	2.35892	0	-0.0956063	0	0	NA	NA	CCDC94		FAM53B	FAM53B	family with sequence similarity 53, member B	HGNC:28968
CCDC96	chr4	7094501	7095000	0.944644	0.957204	-0.0794521	0.350086	1.16816	-2.71396	-0.554183	CCDC96	NA	NA		FAM57A	FAM57A	family with sequence similarity 57, member A	HGNC:29646
CCL26	chr7	75240501	75241000	2.45389	0.635029	0.0365398	0.643181	-0.98296	0	4.55352	NA	NA	CCL26		FAM59A	FAM59A	family with sequence similarity 59, member A	HGNC:26136
CCM2	chr7	45073001	45073500	0	0	1.38512	0	-0.207861	6.59158	0	NA	NA	CCM2		FAM63B	FAM63B	family with sequence similarity 63, member B	HGNC:26954
CCM2	chr7	45034501	45035000	0.926218	0.665587	-0.123376	1.4158	-0.597385	1.10357	-0.333788	CCM2	NA	NA		FAM65A	FAM65A	family with sequence similarity 65, member A	HGNC:25836
CCNA1	chr13	35905001	35905500	5.81543	4.02688	1.39683	0	0	0	0	CCNA1	NA	NA		FAM65B	FAM65B	family with sequence similarity 65, member B	HGNC:13872
CCND3	chr6	42111501	42112000	0	0	1.94284	-0.00196778	0	0.400839	6.23721	NA	NA	CCND3		FAM65C	FAM65C	family with sequence similarity 65, member C	HGNC:16168
CCNF	chr16	2431001	2431500	0.629859	2.67414	1.21006	0.482052	-0.220126	2.29647	5.04814	NA	NA	CCNF		FAM69B	FAM69B	family with sequence similarity 69, member B	HGNC:28290
CCNF	chr16	2446001	2446500	1.03469	1.70435	1.09739	-0.875383	0.228433	2.10376	4.65746	NA	NA	CCNF		FAM70A	FAM70A	family with sequence similarity 70, member A	HGNC:26086
CCNJ	chr10	97793501	97794000	0	5.62182	0	0	0	0	0	CCNJ	NA	NA		FAM70B	FAM70B	family with sequence similarity 70, member B	HGNC:28297
CCNL2	chr1	1317001	1317500	0.514635	1.92869	1.53376	0.577557	0.191635	5.17304	4.38769	NA	CCNL2	NA		FAM73B	FAM73B	family with sequence similarity 73, member B	HGNC:23621
CCNO	chr5	54563001	54563500	0	4.55561	3.40447	3.52103	-0.312514	0	0	NA	CCNO	NA		FAM78A	FAM78A	family with sequence similarity 78, member A	HGNC:25465
CCNT1	chr12	47392501	47393000	0.807405	1.14881	1.27424	0	0	5.3943	0	NA	NA	CCNT1		FAM78B	FAM78B	family with sequence similarity 78, member B	HGNC:13495
CCNY	chr10	35750001	35750500	2.5325	1.61112	3.1223	0	0	2.52555	0	NA	NA	CCNY		FAM81A	FAM81A	family with sequence similarity 81, member A	HGNC:28379
CCNY	chr10	35747501	35748000	0.896818	1.14818	0	0.541356	0.173775	1.59887	5.29879	NA	NA	CCNY		FAM82A1	FAM82A1	family with sequence similarity 82, member A1	HGNC:26567
CCR7	chr17	35972001	35972500	2.36081	0	0	0	0.225807	0	0	NA	NA	CCR7		FAM82A2	FAM82A2	family with sequence similarity 82, member A2	HGNC:25550
CCR7	chr17	35963501	35964000	8.23205	0	0	0	0	0	8.06784	NA	CCR7	NA		FAM83H	FAM83H	family with sequence similarity 83, member H	HGNC:24797
CCRL2	chr3	46425501	46426000	0.668514	1.13014	0.838887	0.312457	0.281638	5.34474	7.47901	NA	CCRL2	NA		FAM86B2	FAM86B2	family with sequence similarity 86, member B2	HGNC:32222
CCRN4L	chr4	140171501	140172000	0.61655	0	0	-1.10748	-0.958739	0	0	NA	NA	CCRN4L		FAM86C	FAM86C	family with sequence similarity 86, member C	HGNC:25561
CCRN4L	chr4	140187501	140188000	0.760079	0	1.42575	-0.383233	-0.778604	2.3469	3.38913	NA	CCRN4L	NA		FANCA	FANCA	Fanconi anemia, complementation group A	HGNC:3582
CCT3	chr1	154591501	154592000	4.04113	0	0	0	0	0	0	NA	NA	CCT3		FANK1	FANK1	fibronectin type III and ankyrin repeat domains 1	HGNC:23527
CD109	chr6	74463501	74464000	0	0	0	0	0.661097	2.62615	0	NA	NA	CD109		FARP1	FARP1	FERM, RhoGEF (ARHGEF) and pleckstrin domain protein 1 (chondrocyte-derived)	HGNC:3591
CD1D	chr1	156417501	156418000	0	0	0	2.8058	1.70155	4.55765	0	NA	NA	CD1D		FARP2	FARP2	FERM, RhoGEF and pleckstrin domain protein 2	HGNC:16460
CD200	chr3	113534501	113535000	0	5.30514	0	0	0	0	0	CD200	NA	NA		FARS2	FARS2	phenylalanyl-tRNA synthetase 2, mitochondrial	HGNC:21062
CD22	chr19	40530001	40530500	0.83336	0	-0.96803	-0.207189	-1.39739	0	4.38191	NA	CD22	NA		FASTKD1	FASTKD1	FAST kinase domains 1	HGNC:26150
CD22	chr19	40530501	40531000	0	0	0	0	0	0	0	NA	CD22	NA		FAT4	FAT4	FAT tumor suppressor homolog 4 (Drosophila)	HGNC:23109
CD226	chr18	65720501	65721000	0	6.76352	0	0	-1.56832	4.61159	0	NA	NA	CD226		FBF1	FBF1	Fas (TNFRSF6) binding factor 1	HGNC:24674
CD247	chr1	165688001	165688500	0.521241	0	0.919411	0.474754	-1.08664	1.73268	7.09625	NA	NA	CD247		FBLN1	FBLN1	fibulin 1	HGNC:3600
CD247	chr1	165714001	165714500	0	0	7.34439	0	0	0	0	NA	NA	CD247		FBLN2	FBLN2	fibulin 2	HGNC:3601
CD247	chr1	165696001	165696500	0	0	0	0	-0.056524	4.03504	0	NA	NA	CD247		FBLN7	FBLN7	fibulin 7	HGNC:26740
CD300A	chr17	69974001	69974500	3.5369	-0.318148	-3.10325	1.37276	0.912423	-1.41594	2.7602	CD300A	NA	NA		FBN1	FBN1	fibrillin 1	HGNC:3603
CD38	chr4	15389001	15389500	5.63648	5.02845	0	0	0	0	0	CD38	NA	NA		FBN2	FBN2	fibrillin 2	HGNC:3604
CD38	chr4	15389501	15390000	5.04828	5.19373	0	0	0	0	0	CD38	NA	NA		FBP1	FBP1	fructose-1,6-bisphosphatase 1	HGNC:3606
CD4	chr12	6770501	6771000	1.79528	0	1.17315	0.972623	0.0284279	2.63919	2.56206	NA	NA	CD4		FBRSL1	FBRSL1	fibrosin-like 1	HGNC:29308
CD40	chr20	44180501	44181000	3.53153	0	0	0	0	0	5.2452	CD40	NA	NA		FBXL13	FBXL13	F-box and leucine-rich repeat protein 13	HGNC:21658
CD6	chr11	60506501	60507000	1.30563	2.5582	1.87222	-0.23865	0	2.7391	6.43146	NA	NA	CD6		FBXL17	FBXL17	F-box and leucine-rich repeat protein 17	HGNC:13615
CD6	chr11	60531501	60532000	-0.615302	-0.416546	-1.66072	0.545522	0.847673	-2.87038	-4.86064	NA	NA	CD6		FBXL18	FBXL18	F-box and leucine-rich repeat protein 18	HGNC:21874
CD7	chr17	77867001	77867500	6.89777	0	1.99735	1.2478	-0.229127	0	3.83939	NA	CD7	NA		FBXL19	FBXL19	F-box and leucine-rich repeat protein 19	HGNC:25300
CD74	chr5	149766501	149767000	1.44451	0.686014	0.804998	0.398581	0.123598	1.43698	7.85615	NA	NA	CD74		FBXL20	FBXL20	F-box and leucine-rich repeat protein 20	HGNC:24679
CD82	chr11	44597501	44598000	-1.21848	0.325258	0.320646	0.418635	0.185967	-3.73629	0.680428	NA	CD82	NA		FBXL8	FBXL8	F-box and leucine-rich repeat protein 8	HGNC:17875
CD8A	chr2	86870001	86870500	1.9512	0.924789	-0.22743	3.44412	2.74379	0	0	CD8A	NA	NA		FBXO10	FBXO10	F-box protein 10	HGNC:13589
CD8A	chr2	86870501	86871000	4.86757	2.25941	-0.46232	1.83898	0.925328	-0.961396	0.384855	CD8A	NA	NA		FBXO11	FBXO11	F-box protein 11	HGNC:13590
CD8A	chr2	86872001	86872500	3.62717	0.742249	0	1.05812	0.805329	0	3.61724	CD8A	NA	NA		FBXO16	FBXO16	F-box protein 16	HGNC:13618
CD8B	chr2	86904001	86904500	1.29221	0	1.35825	0.8059	0.238547	2.70194	0	NA	NA	CD8B		FBXO18	FBXO18	F-box protein, helicase, 18	HGNC:13620
CD8B	chr2	86927001	86927500	0.886878	0	0	0	-0.57366	4.35214	0	NA	NA	CD8B		FBXO2	FBXO2	F-box protein 2	HGNC:13581
CD8B	chr2	86910501	86911000	1.21879	0	0	0	0	0	0	NA	NA	CD8B		FBXO28	FBXO28	F-box protein 28	HGNC:29046
CD9	chr12	6222001	6222500	-0.189133	2.06765	0	0.197597	-0.604933	3.21549	2.30366	NA	CD9	NA		FBXO32	FBXO32	F-box protein 32	HGNC:16731
CD9	chr12	6204501	6205000	-0.260043	3.3998	1.93615	0.492741	0.413307	4.91854	7.86241	NA	NA	CD9		FBXO40	FBXO40	F-box protein 40	HGNC:29816
CD97	chr19	14372001	14372500	3.13447	1.10536	-0.399488	0.925767	0	0	0	NA	NA	CD97		FBXO41	FBXO41	F-box protein 41	HGNC:29409
CD99L2	chrX	149809501	149810000	2.79072	1.18721	0	1.32674	0.369237	4.96604	0	NA	NA	CD99L2		FBXO43	FBXO43	F-box protein 43	HGNC:28521
CDAN1	chr15	40805001	40805500	1.40258	1.83661	0	-0.132306	-0.813305	0.867435	4.49449	NA	NA	CDAN1		FBXO47	FBXO47	F-box protein 47	HGNC:31969
CDC14B	chr9	98370501	98371000	1.71835	2.07721	0	-0.117107	1.09717	2.00356	7.26539	NA	NA	CDC14B		FBXW10	FBXW10	F-box and WD repeat domain containing 10	HGNC:1211
CDC14B	chr9	98381501	98382000	1.09172	1.36726	0.286597	-0.578248	0.917575	2.11697	2.71602	NA	NA	CDC14B		FBXW8	FBXW8	F-box and WD repeat domain containing 8	HGNC:13597
CDC42BPB	chr14	102547501	102548000	2.94911	0	1.73533	0	-1.19514	0	0	NA	NA	CDC42BPB		FCER2	FCER2	Fc fragment of IgE, low affinity II, receptor for (CD23)	HGNC:3612
CDC42BPB	chr14	102516001	102516500	0.695373	3.23356	1.07903	0	-0.388981	2.4118	4.00641	NA	NA	CDC42BPB		FCGBP	FCGBP	Fc fragment of IgG binding protein	HGNC:13572
CDC42BPB	chr14	102571501	102572000	2.09566	0	1.49985	1.00741	0	2.89452	4.44882	NA	NA	CDC42BPB		FCGRT	FCGRT	Fc fragment of IgG, receptor, transporter, alpha	HGNC:3621
CDC42BPG	chr11	64365001	64365500	1.68524	0.827345	-0.324043	0	-0.834371	3.56539	1.65896	NA	NA	CDC42BPG		FCHO1	FCHO1	FCH domain only 1	HGNC:29002
CDC42EP1	chr22	36285501	36286000	1.45997	2.00972	0.139325	0.366168	0.817817	0	4.65661	CDC42EP1	NA	NA		FCHO2	FCHO2	FCH domain only 2	HGNC:25180
CDC42EP4	chr17	68801001	68801500	1.5651	2.87124	0	0	0	6.55174	0	NA	NA	CDC42EP4		FCHSD2	FCHSD2	FCH and double SH3 domains 2	HGNC:29114
CDC42EP4	chr17	68806501	68807000	1.76651	1.75131	1.89299	1.02796	0.590404	2.99277	0	NA	NA	CDC42EP4		FCRL2	FCRL2	Fc receptor-like 2	HGNC:14875
CDC45	chr22	17886001	17886500	0.843647	1.07837	0.315256	0.410615	0.799189	0.771083	5.54217	NA	NA	CDC45		FDX1	FDX1	ferredoxin 1	HGNC:3638
CDC73	chr1	191356501	191357000	2.63239	0	0	0	0	7.4203	0	CDC73	NA	NA		FDX1L	FDX1L	ferredoxin 1-like	HGNC:30546
CDC73	chr1	191424501	191425000	0	3.61398	2.8026	0	0	3.03536	5.93284	NA	NA	CDC73		FECH	FECH	ferrochelatase	HGNC:3647
CDCA3	chr12	6828501	6829000	7.76799	3.11234	0	0	1.67224	3.98177	0	NA	CDCA3	NA		FER1L4	FER1L4	fer-1-like 4 (C. elegans) pseudogene	HGNC:15801
CDH13	chr16	81948501	81949000	0.178153	5.17084	0	0	0	0	0	NA	NA	CDH13		FER1L6	FER1L6	fer-1-like 6 (C. elegans)	HGNC:28065
CDH13	chr16	81705001	81705500	0	4.43028	-0.264304	0	0	0	7.50545	NA	NA	CDH13		FERD3L	FERD3L	Fer3-like (Drosophila)	HGNC:16660
CDH22	chr20	44236001	44236500	0	0	0	0	0	3.53312	3.84176	NA	CDH22	NA		FERMT1	FERMT1	fermitin family member 1	HGNC:15889
CDH22	chr20	44308501	44309000	5.47663	0	0	0	0	6.38441	0	NA	NA	CDH22		FEV	FEV	FEV (ETS oncogene family)	HGNC:18562
CDH23	chr10	73099001	73099500	2.75494	0	0	0	0	0	0	NA	NA	CDH23		FEZ1	FEZ1	fasciculation and elongation protein zeta 1 (zygin I)	HGNC:3659
CDH23	chr10	72827501	72828000	0.0869835	0.238506	0	1.51549	3.1447	0	0	CDH23	NA	NA		FEZF1	FEZF1	FEZ family zinc finger 1	HGNC:22788
CDH23	chr10	73065001	73065500	0.430832	0.266565	0.809276	0.794649	0.617825	0	5.02514	NA	NA	CDH23		FEZF2	FEZF2	FEZ family zinc finger 2	HGNC:13506
CDH23	chr10	73129001	73129500	0	0.0563019	-0.585239	0	-1.07304	0	0	NA	NA	CDH23		FGD1	FGD1	FYVE, RhoGEF and PH domain containing 1	HGNC:3663
CDH4	chr20	59279001	59279500	0.266224	0	-0.0948011	-0.297923	0	0.439203	4.22595	NA	NA	CDH4		FGD3	FGD3	FYVE, RhoGEF and PH domain containing 3	HGNC:16027
CDH4	chr20	59315501	59316000	-0.458079	1.94636	0.0407513	-0.31298	-0.495869	0.0799674	3.79763	NA	NA	CDH4		FGD4	FGD4	FYVE, RhoGEF and PH domain containing 4	HGNC:19125
CDH4	chr20	59261501	59262000	0	0	0	0	3.61833	0	0	CDH4	NA	NA		FGD6	FGD6	FYVE, RhoGEF and PH domain containing 6	HGNC:21740
CDH4	chr20	59262001	59262500	0	0	0	3.20251	1.46689	0	0	NA	NA	CDH4		FGF11	FGF11	fibroblast growth factor 11	HGNC:3667
CDH7	chr18	61569001	61569500	4.04764	-0.235638	-0.422244	1.82709	0.0575227	0	-2.90921	CDH7	NA	NA		FGF12	FGF12	fibroblast growth factor 12	HGNC:3668
CDH7	chr18	61569501	61570000	2.72956	-0.0309284	0	0	0.211279	0	0	CDH7	NA	NA		FGF14	FGF14	fibroblast growth factor 14	HGNC:3671
CDH8	chr16	60626001	60626500	4.50515	1.22664	0	0	1.49979	0	0	NA	NA	CDH8		FGF19	FGF19	fibroblast growth factor 19	HGNC:3675
CDH8	chr16	60627001	60627500	3.43204	0	0	3.02616	1.50206	-1.97564	0	CDH8	NA	NA		FGF3	FGF3	fibroblast growth factor 3	HGNC:3681
CDH8	chr16	60627501	60628000	3.09652	-0.540797	0.390113	2.18973	1.84138	-0.61111	0	CDH8	NA	NA		FGF5	FGF5	fibroblast growth factor 5	HGNC:3683
CDHR3	chr7	105390001	105390500	0.866713	0	1.8626	0	0.0311696	4.84495	0	CDHR3	NA	NA		FGFR1	FGFR1	fibroblast growth factor receptor 1	HGNC:3688
CDK12	chr17	34920501	34921000	0	0	1.41643	0	0.0286405	0.413319	3.82183	NA	NA	CDK12		FGFR1OP	FGFR1OP	FGFR1 oncogene partner	HGNC:17012
CDK5RAP2	chr9	122377001	122377500	0.635658	1.66464	0	0.158133	0.0659867	0.902167	5.18208	NA	NA	CDK5RAP2		FGFR2	FGFR2	fibroblast growth factor receptor 2	HGNC:3689
CDK5RAP2	chr9	122202501	122203000	-0.13205	0.815314	0.117866	0.186567	0.413658	1.17644	5.21058	NA	NA	CDK5RAP2		FGGY	FGGY	FGGY carbohydrate kinase domain containing	HGNC:25610
CDK5RAP2	chr9	122192501	122193000	1.0988	0	0.563593	0.426084	0.282015	2.0648	6.61118	NA	NA	CDK5RAP2		FHAD1	FHAD1	forkhead-associated (FHA) phosphopeptide binding domain 1	HGNC:29408
CDK5RAP3	chr17	43409001	43409500	1.54682	3.10484	2.44704	0	-0.336645	0.571924	0	NA	NA	CDK5RAP3		FHIT	FHIT	fragile histidine triad gene	HGNC:3701
CDK9	chr9	129592501	129593000	1.59794	0	0	0	0	0	0	NA	CDK9	NA		FHL1	FHL1	four and a half LIM domains 1	HGNC:3702
CDKAL1	chr6	20889001	20889500	0	1.41835	2.96183	0	-0.421994	5.60135	3.09224	NA	NA	CDKAL1		FHL3	FHL3	four and a half LIM domains 3	HGNC:3704
CDKAL1	chr6	21088501	21089000	3.40112	0	0	0	0	1.69631	0.423515	NA	NA	CDKAL1		FHOD3	FHOD3	formin homology 2 domain containing 3	HGNC:26178
CDKL2	chr4	76752001	76752500	-0.936941	0.127462	-0.00316213	0.00304701	0.0113481	-1.00736	-1.04356	NA	NA	CDKL2		FIBCD1	FIBCD1	fibrinogen C domain containing 1	HGNC:25922
CDKN1A	chr6	36761501	36762000	1.89924	1.76051	0.51642	1.8314	0.390781	4.91041	3.34401	NA	CDKN1A	NA		FIG4	FIG4	FIG4 homolog, SAC1 lipid phosphatase domain containing (S. cerevisiae)	HGNC:16873
CDKN2A	chr9	21958001	21958500	2.73039	2.73293	0.746407	-1.16132	1.77798	5.71655	0	NA	CDKN2A	NA		FIGLA	FIGLA	folliculogenesis specific basic helix-loop-helix	HGNC:24669
CDKN2A	chr9	21959501	21960000	4.22181	2.85915	0	0	2.96982	7.11728	0	NA	CDKN2A	NA		FIGNL1	FIGNL1	fidgetin-like 1	HGNC:13286
CDKN2A	chr9	21964001	21964500	0	3.84178	0	0	0	0	0	CDKN2A	NA	NA		FILIP1	FILIP1	filamin A interacting protein 1	HGNC:21015
CDKN2A	chr9	21964501	21965000	0	5.39484	0	0	2.18163	0	0	CDKN2A	NA	NA		FILIP1L	FILIP1L	filamin A interacting protein 1-like	HGNC:24589
CDKN2A	chr9	21965001	21965500	0	5.40537	0	0	0	0	0	CDKN2A	NA	NA		FJX1	FJX1	four jointed box 1 (Drosophila)	HGNC:17166
CDKN2A	chr9	21966001	21966500	5.51709	5.75149	0	0	1.69748	5.13965	0	CDKN2A	NA	NA		FKBP15	FKBP15	FK506 binding protein 15, 133kDa	HGNC:23397
CDO1	chr5	115179001	115179500	2.36634	2.80034	3.94967	4.2049	1.02482	0	0	CDO1	NA	NA		FKBP1B	FKBP1B	FK506 binding protein 1B, 12.6 kDa	HGNC:3712
CDO1	chr5	115179501	115180000	2.34538	2.77348	3.58875	2.67022	1.80332	0	0	CDO1	NA	NA		FKBP6	FKBP6	FK506 binding protein 6, 36kDa	HGNC:3722
CDO1	chr5	115180001	115180500	0	3.83587	1.54089	3.04269	1.96569	0	0	CDO1	NA	NA		FKTN	FKTN	fukutin	HGNC:3622
CDR2L	chr17	70508001	70508500	0	-0.20646	0.567693	0.112612	-0.821981	0.968562	0	NA	NA	CDR2L		FLCN	FLCN	folliculin	HGNC:27310
CDT1	chr16	87396501	87397000	1.4019	0	0	0	0	0	4.01083	CDT1	NA	NA		FLI1	FLI1	Friend leukemia virus integration 1	HGNC:3749
CDX2	chr13	27438001	27438500	3.25899	2.38942	0.931205	1.29337	0.600428	0	3.54103	NA	NA	CDX2		FLNB	FLNB	filamin B, beta	HGNC:3755
CDX2	chr13	27438501	27439000	3.56129	0.49806	0	4.03526	2.31188	0	0	NA	NA	CDX2		FLNC	FLNC	filamin C, gamma	HGNC:3756
CDX2	chr13	27439001	27439500	5.46808	0	0	1.4933	2.35076	0	0	NA	NA	CDX2		FLOT1	FLOT1	flotillin 1	HGNC:3757
CDX2	chr13	27440501	27441000	0	0.442418	0.69577	4.65285	0.818139	0	3.82526	CDX2	NA	NA		FLRT2	FLRT2	fibronectin leucine rich transmembrane protein 2	HGNC:3761
CDX2	chr13	27439501	27440000	3.44239	0	0	4.19722	2.16005	2.40585	0	NA	NA	CDX2		FLT1	FLT1	fms-related tyrosine kinase 1 (vascular endothelial growth factor/vascular permeability factor receptor)	HGNC:3763
CDYL	chr6	4732501	4733000	1.72069	2.2279	1.20193	0	-0.48272	4.90477	4.09196	NA	NA	CDYL		FLT3	FLT3	fms-related tyrosine kinase 3	HGNC:3765
CDYL	chr6	4733001	4733500	2.49646	0	1.13385	0	-1.73424	2.80554	0	NA	NA	CDYL		FLT3LG	FLT3LG	fms-related tyrosine kinase 3 ligand	HGNC:3766
CDYL2	chr16	79342001	79342500	-0.403691	-0.704088	-0.324069	-0.589663	-0.593554	-3.17406	-0.90168	NA	NA	CDYL2		FLT4	FLT4	fms-related tyrosine kinase 4	HGNC:3767
CEACAM16	chr19	49895501	49896000	2.65941	0	0	0	-1.24298	4.32788	0	CEACAM16	NA	NA		FMN1	FMN1	formin 1	HGNC:3768
CEBPB	chr20	48243501	48244000	1.93528	1.87066	1.54486	0.936717	0.601512	0	7.25997	NA	CEBPB	NA		FMN2	FMN2	formin 2	HGNC:14074
CEBPG	chr19	38555001	38555500	-0.976042	0.297225	-3.88602	-0.412288	-1.05798	-3.62195	0.0866025	CEBPG	NA	NA		FMNL1	FMNL1	formin-like 1	HGNC:1212
CECR2	chr22	16369001	16369500	0	2.90416	3.2582	0	0	0	0	NA	NA	CECR2		FN3K	FN3K	fructosamine 3 kinase	HGNC:24822
CELA1	chr12	50012501	50013000	1.74122	0	0	0	0	0	0	NA	NA	CELA1		FNBP1	FNBP1	formin binding protein 1	HGNC:17069
CELF1	chr11	47520501	47521000	0	0	2.23492	1.84536	0.523576	1.74119	0	NA	NA	CELF1		FNDC3B	FNDC3B	fibronectin type III domain containing 3B	HGNC:24670
CELF1	chr11	47526001	47526500	1.58593	0	0.733825	0	0	2.98868	6.16368	NA	NA	CELF1		FNTB	FNTB	farnesyltransferase, CAAX box, beta	HGNC:3785
CELF2	chr10	11366001	11366500	2.56974	2.42561	1.91463	0.962105	0.648121	0	4.21868	NA	NA	CELF2		FOLH1	FOLH1	folate hydrolase (prostate-specific membrane antigen) 1	HGNC:3788
CELF2	chr10	11417001	11417500	2.2137	0	1.41352	1.42067	0.616735	0	5.29517	NA	CELF2	NA		FOLR1	FOLR1	folate receptor 1 (adult)	HGNC:3791
CELF2	chr10	11180501	11181000	-1.76484	4.34445	2.91976	-0.780018	-0.78167	0	0	NA	NA	CELF2		FOLR3	FOLR3	folate receptor 3 (gamma)	HGNC:3795
CELF2	chr10	11135501	11136000	-0.278278	0	-0.360901	0.693016	-1.53489	-4.16789	0.625081	NA	NA	CELF2		C16orf63	FOPNL	FGFR1OP N-terminal like	HGNC:26435
CELF2	chr10	11247001	11247500	-5.27	0	0.436478	0.208278	0.812468	-2.82163	-6.51641	CELF2	NA	NA		FOSL1	FOSL1	FOS-like antigen 1	HGNC:13718
CELF2	chr10	11247501	11248000	-4.18923	-2.06687	0.783174	0.152284	0.219934	-0.70246	-6.73508	CELF2	NA	NA		FOXA1	FOXA1	forkhead box A1	HGNC:5021
CELF4	chr18	33379501	33380000	0	0	0	-2.49237	-1.35682	3.40162	0	NA	NA	CELF4		FOXA2	FOXA2	forkhead box A2	HGNC:5022
CELF4	chr18	33387501	33388000	0	1.00743	1.64722	0	0.30185	3.51292	7.92548	NA	NA	CELF4		FOXB2	FOXB2	forkhead box B2	HGNC:23315
CELF4	chr18	33147001	33147500	0	0	0	0	-2.33796	0	0	NA	NA	CELF4		FOXC2	FOXC2	forkhead box C2 (MFH-1, mesenchyme forkhead 1)	HGNC:3801
CELF4	chr18	33386001	33386500	0	0	2.40611	-0.936386	1.29822	1.72041	5.09511	NA	NA	CELF4		FOXD4L1	FOXD4L1	forkhead box D4-like 1	HGNC:18521
CELF4	chr18	33207501	33208000	-5.85768	0	0	0	0	6.47216	0	NA	NA	CELF4		FOXF2	FOXF2	forkhead box F2	HGNC:3810
CELF5	chr19	3213001	3213500	-0.0480391	-1.16701	0.771541	-0.542142	0.127758	-2.77312	0.541413	NA	NA	CELF5		FOXG1	FOXG1	forkhead box G1	HGNC:3811
CELSR1	chr22	45241001	45241500	1.62863	3.69543	1.8657	0.971801	-0.108777	0	7.22973	NA	NA	CELSR1		FOXH1	FOXH1	forkhead box H1	HGNC:3814
CELSR1	chr22	45233501	45234000	1.54801	1.34384	1.08011	-1.03131	0.0664765	0	4.41543	NA	NA	CELSR1		FOXJ1	FOXJ1	forkhead box J1	HGNC:3816
CELSR1	chr22	45187001	45187500	0.6473	1.31867	0.755641	-0.412991	-0.257439	-0.641521	4.58036	NA	NA	CELSR1		FOXJ2	FOXJ2	forkhead box J2	HGNC:24818
CELSR1	chr22	45219501	45220000	1.69075	3.1501	1.19319	-1.55056	0.49378	-0.110788	4.42242	NA	NA	CELSR1		FOXK1	FOXK1	forkhead box K1	HGNC:23480
CENPB	chr20	3713001	3713500	2.43615	2.14741	0.649079	0.125689	1.55123	2.73529	0	NA	CENPB	NA		FOXK2	FOXK2	forkhead box K2	HGNC:6036
CENPK	chr5	64854001	64854500	0	0	7.12105	0	0	0	0	NA	NA	CENPK		FOXL2	FOXL2	forkhead box L2	HGNC:1092
CENPN	chr16	79612001	79612500	1.90716	0	0	0	-0.990365	0	7.31588	NA	NA	CENPN		FOXN1	FOXN1	forkhead box N1	HGNC:12765
CENPP	chr9	94139001	94139500	0.36885	0	0	0	-0.455291	4.90981	8.52094	NA	NA	CENPP		FOXN2	FOXN2	forkhead box N2	HGNC:5281
CENPP	chr9	94169001	94169500	1.89562	7.20377	0.788308	0	0.178299	3.45832	0	NA	NA	CENPP		FOXN3	FOXN3	forkhead box N3	HGNC:1928
CENPP	chr9	94410001	94410500	1.67801	0	0	0	-0.00902564	2.96882	6.60988	NA	NA	CENPP		FOXO1	FOXO1	forkhead box O1	HGNC:3819
CEP135	chr4	56571001	56571500	3.04204	0	0.520307	1.12179	0	0	0	NA	NA	CEP135		FOXO3	FOXO3	forkhead box O3	HGNC:3821
CEP350	chr1	178218501	178219000	0	1.41225	0	0	-0.469813	5.13168	0	NA	NA	CEP350		FOXO6	FOXO6	forkhead box O6	HGNC:24814
CEP350	chr1	178326001	178326500	-0.253721	1.09879	0.612506	-0.37432	0.208309	0.91099	-0.360531	NA	NA	CEP350		FOXP1	FOXP1	forkhead box P1	HGNC:3823
CEP55	chr10	95247501	95248000	-2.00255	-0.739262	0.74331	-0.799773	0.709719	-1.91635	-0.466284	NA	NA	CEP55		FOXP4	FOXP4	forkhead box P4	HGNC:20842
CEP57L1	chr6	109586001	109586500	0.753347	0.857434	0.863496	1.07119	-0.482166	2.07095	4.95843	NA	NA	CEP57L1		FOXQ1	FOXQ1	forkhead box Q1	HGNC:20951
CEP68	chr2	65145001	65145500	-1.35908	0.664639	-0.314544	-1.99349	-0.486561	2.53549	0.909264	NA	NA	CEP68		FPGS	FPGS	folylpolyglutamate synthase	HGNC:3824
CEP72	chr5	682501	683000	5.16802	1.83912	0.439925	0	-0.321352	2.79462	0	NA	NA	CEP72		FPR3	FPR3	formyl peptide receptor 3	HGNC:3828
CEP76	chr18	12679501	12680000	0	1.49125	2.40462	0	0	0	0	NA	NA	CEP76		FRG1B	FRG1B	FSHD region gene 1 family, member B	HGNC:15792
CEP78	chr9	80051001	80051500	-0.292232	0	0.0680167	-1.97201	0	1.59944	3.87212	NA	NA	CEP78		FRMD3	FRMD3	FERM domain containing 3	HGNC:24125
CEP97	chr3	102931501	102932000	-0.341514	1.99927	-0.142162	0.868768	0.745863	2.11677	5.23292	NA	NA	CEP97		FRMD4A	FRMD4A	FERM domain containing 4A	HGNC:25491
CES4A	chr16	65589501	65590000	2.39265	0	0	0	-0.640937	0	0	NA	NA	CES4A		FRMD5	FRMD5	FERM domain containing 5	HGNC:28214
CFDP1	chr16	73904501	73905000	1.0923	0	0	0.296037	0	0	0	NA	NA	CFDP1		FRMD8	FRMD8	FERM domain containing 8	HGNC:25462
CFDP1	chr16	73992501	73993000	0.302908	1.09596	0.144393	0.122279	-0.768696	1.0506	0	NA	NA	CFDP1		FRMPD4	FRMPD4	FERM and PDZ domain containing 4	HGNC:29007
CFTR	chr7	116906501	116907000	3.5092	2.55181	0.855082	0.472468	2.16817	7.81856	0	CFTR	NA	NA		FRS2	FRS2	fibroblast growth factor receptor substrate 2	HGNC:16971
CFTR	chr7	116907001	116907500	0	2.01161	0	0	2.45196	7.61606	0	CFTR	NA	NA		FRY	FRY	furry homolog (Drosophila)	HGNC:20367
CGB	chr19	54217501	54218000	-0.73579	-0.702767	0.350923	-0.133272	-0.496063	-2.35373	0.362588	NA	CGB	NA		FRYL	FRYL	FRY-like	HGNC:29127
CH25H	chr10	90957001	90957500	4.90193	6.21247	0	0	0	0	0	CH25H	NA	NA		FSD1	FSD1	fibronectin type III and SPRY domain containing 1	HGNC:13745
CH25H	chr10	90957501	90958000	2.54367	5.28949	0	0	0	0	0	CH25H	NA	NA		FSIP1	FSIP1	fibrous sheath interacting protein 1	HGNC:21674
CHAD	chr17	45895501	45896000	3.02511	0	0	0	0.600047	0	0	NA	CHAD	NA		FSTL4	FSTL4	follistatin-like 4	HGNC:21389
CHAT	chr10	50487501	50488000	0	0	0	2.60763	1.64032	0	0	CHAT	NA	NA		FSTL5	FSTL5	follistatin-like 5	HGNC:21386
CHCHD3	chr7	132129001	132129500	1.79414	2.88362	0	0	0.0290008	4.2072	0	NA	NA	CHCHD3		FTCD	FTCD	formiminotransferase cyclodeaminase	HGNC:3974
CHCHD3	chr7	132174001	132174500	3.02748	0	0	-0.00377603	0	2.49065	0	NA	NA	CHCHD3		FTSJD2	FTSJD2	FtsJ methyltransferase domain containing 2	HGNC:21077
CHD5	chr1	6144501	6145000	-1.37593	1.34932	0.826342	0.833711	0.115448	2.28996	4.89504	NA	NA	CHD5		FUBP1	FUBP1	far upstream element (FUSE) binding protein 1	HGNC:4004
CHD5	chr1	6145001	6145500	-0.20004	2.50097	1.71794	0.55128	-0.488586	1.72456	6.46735	NA	NA	CHD5		FUT7	FUT7	fucosyltransferase 7 (alpha (1,3) fucosyltransferase)	HGNC:4018
CHD5	chr1	6155001	6155500	0.702786	-0.355864	4.44958	-0.606277	-0.0371768	0	6.5826	NA	NA	CHD5		FXYD1	FXYD1	FXYD domain containing ion transport regulator 1	HGNC:4025
CHD5	chr1	6131501	6132000	0	0	1.27155	0	1.40627	0	4.86594	NA	NA	CHD5		FYN	FYN	FYN oncogene related to SRC, FGR, YES	HGNC:4037
CHD6	chr20	39533501	39534000	0.45726	0.998679	0.708474	0	0.225973	1.05011	4.40406	NA	NA	CHD6		FZD10	FZD10	frizzled homolog 10 (Drosophila)	HGNC:4039
CHD6	chr20	39463501	39464000	0.767797	1.5576	0.406051	-0.0471291	0.247336	1.47763	7.23808	NA	CHD6	NA		G0S2	G0S2	G0/G1switch 2	HGNC:30229
CHGA	chr14	92459501	92460000	0.540766	-0.947229	-1.50797	1.15706	0.726392	0	0	CHGA	NA	NA		G6PC3	G6PC3	glucose 6 phosphatase, catalytic, 3	HGNC:24861
CHGB	chr20	5844001	5844500	0.158004	0	2.42935	0	0	2.38555	0	NA	NA	CHGB		G6PD	G6PD	glucose-6-phosphate dehydrogenase	HGNC:4057
CHMP4B	chr20	31902001	31902500	0	0	0	2.46498	0	8.05659	0	NA	NA	CHMP4B		GAB1	GAB1	GRB2-associated binding protein 1	HGNC:4066
CHMP7	chr8	23168501	23169000	2.12664	1.85364	0	0	-0.3915	4.22437	0	NA	NA	CHMP7		GAB3	GAB3	GRB2-associated binding protein 3	HGNC:17515
CHN2	chr7	29359501	29360000	0.770727	2.35776	0	0	0	0	0	NA	NA	CHN2		GABARAPL1	GABARAPL1	GABA(A) receptor-associated protein like 1	HGNC:4068
CHODL	chr21	18444501	18445000	2.94172	0	1.03783	0	0	0	0	NA	NA	CHODL		GABBR1	GABBR1	gamma-aminobutyric acid (GABA) B receptor, 1	HGNC:4070
CHPF2	chr7	150562001	150562500	0.759645	2.60248	1.05969	0.449519	-0.483616	1.83847	3.17383	NA	NA	CHPF2		GABPB1	GABPB1	GA binding protein transcription factor, beta subunit 1	HGNC:4074
CHRAC1	chr8	141593001	141593500	0.106076	1.68829	1.79171	1.07495	-0.359328	1.14995	2.68265	NA	NA	CHRAC1		GABPB2	GABPB2	GA binding protein transcription factor, beta subunit 2	HGNC:28441
CHRDL2	chr11	74103501	74104000	0.969462	0.155013	1.37419	-0.105232	-0.23439	3.67813	6.97539	NA	NA	CHRDL2		GABRA2	GABRA2	gamma-aminobutyric acid (GABA) A receptor, alpha 2	HGNC:4076
CHRM2	chr7	136205001	136205500	4.66221	0	0	2.98325	2.14024	-2.76186	0	CHRM2	NA	NA		GABRA3	GABRA3	gamma-aminobutyric acid (GABA) A receptor, alpha 3	HGNC:4077
CHRM2	chr7	136205501	136206000	3.06927	-1.05811	0	2.74962	1.13206	-0.449738	0	NA	NA	CHRM2		GABRA5	GABRA5	gamma-aminobutyric acid (GABA) A receptor, alpha 5	HGNC:4079
CHRM3	chr1	238062501	238063000	0.726869	3.17891	0.540339	0	-1.88612	2.77888	0	NA	NA	CHRM3		GABRG3	GABRG3	gamma-aminobutyric acid (GABA) A receptor, gamma 3	HGNC:4088
CHRM3	chr1	238089001	238089500	0	0	0	0	0	7.30077	0	NA	NA	CHRM3		GABRR2	GABRR2	gamma-aminobutyric acid (GABA) receptor, rho 2	HGNC:4091
CHRM5	chr15	32122001	32122500	0.722159	-0.17191	-0.921861	0	-1.12262	0.711689	3.89303	NA	NA	CHRM5		GAD1	GAD1	glutamate decarboxylase 1 (brain, 67kDa)	HGNC:4092
CHRNB4	chr15	76721001	76721500	0	-0.672617	4.08241	-0.413682	0.339468	0	0	CHRNB4	NA	NA		GAD2	GAD2	glutamate decarboxylase 2 (pancreatic islets and brain, 65kDa)	HGNC:4093
CHRND	chr2	233103501	233104000	0	0	1.6729	-0.143671	0.0769408	0	0	NA	NA	CHRND		GADD45G	GADD45G	growth arrest and DNA-damage-inducible, gamma	HGNC:4097
CHST11	chr12	103377001	103377500	3.41254	0	0	3.84682	5.58866	3.37135	8.3684	NA	NA	CHST11		GAL3ST2	GAL3ST2	galactose-3-O-sulfotransferase 2	HGNC:24869
CHST13	chr3	127739001	127739500	1.22368	0	0	2.59627	-1.99335	0	0	NA	NA	CHST13		GALM	GALM	galactose mutarotase (aldose 1-epimerase)	HGNC:24063
CHST4	chr16	70122501	70123000	3.43811	0	0	0	0	0	0	NA	NA	CHST4		GALNT10	GALNT10	UDP-N-acetyl-alpha-D-galactosamine:polypeptide N-acetylgalactosaminyltransferase 10 (GalNAc-T10)	HGNC:19873
CHSY1	chr15	99587501	99588000	0.910147	0	-1.49262	-0.55614	-0.540755	2.58126	3.01748	NA	NA	CHSY1		GALNT13	GALNT13	UDP-N-acetyl-alpha-D-galactosamine:polypeptide N-acetylgalactosaminyltransferase 13 (GalNAc-T13)	HGNC:23242
CILP	chr15	63289501	63290000	2.17339	1.44486	2.57931	0.451451	-0.837493	1.54825	4.22107	CILP	NA	NA		GALNT14	GALNT14	UDP-N-acetyl-alpha-D-galactosamine:polypeptide N-acetylgalactosaminyltransferase 14 (GalNAc-T14)	HGNC:22946
CIT	chr12	118627001	118627500	0.542037	2.72239	1.87769	0.784789	-0.255222	1.42848	4.56778	NA	NA	CIT		GALNT2	GALNT2	UDP-N-acetyl-alpha-D-galactosamine:polypeptide N-acetylgalactosaminyltransferase 2 (GalNAc-T2)	HGNC:4124
CIT	chr12	118645001	118645500	0.914688	7.73554	-0.627326	0	-1.57626	1.77645	4.0015	NA	NA	CIT		GALNT6	GALNT6	UDP-N-acetyl-alpha-D-galactosamine:polypeptide N-acetylgalactosaminyltransferase 6 (GalNAc-T6)	HGNC:4128
CIT	chr12	118615001	118615500	0	6.67579	0	0	0	0	0	NA	NA	CIT		GALNT9	GALNT9	UDP-N-acetyl-alpha-D-galactosamine:polypeptide N-acetylgalactosaminyltransferase 9 (GalNAc-T9)	HGNC:4131
CLASP1	chr2	122015501	122016000	0	0	0	0	2.14036	0	0	NA	NA	CLASP1		GALNTL1	GALNTL1	UDP-N-acetyl-alpha-D-galactosamine:polypeptide N-acetylgalactosaminyltransferase-like 1	HGNC:23233
CLDN10	chr13	95003001	95003500	5.0687	1.76504	2.77593	0	1.89554	3.55236	0	CLDN10	NA	NA		GALR1	GALR1	galanin receptor 1	HGNC:4132
CLDN11	chr3	171619501	171620000	3.73264	4.33267	-0.943072	3.28915	0.97774	0	3.39979	CLDN11	NA	NA		GALR2	GALR2	galanin receptor 2	HGNC:4133
CLDN14	chr21	36761501	36762000	2.99707	0	1.22137	0	0	0	0	CLDN14	NA	NA		GALR3	GALR3	galanin receptor 3	HGNC:4134
CLDN14	chr21	36836501	36837000	2.49469	0	0.469365	1.9632	0.515345	0	0	CLDN14	NA	NA		GANC	GANC	glucosidase, alpha; neutral C	HGNC:4139
CLDN14	chr21	36794501	36795000	-2.05172	-0.379016	0.757622	0.409662	-0.467969	-3.55583	1.56858	NA	NA	CLDN14		GAPDHS	GAPDHS	glyceraldehyde-3-phosphate dehydrogenase, spermatogenic	HGNC:24864
CLDN15	chr7	100662501	100663000	-1.48985	-0.942981	0.649415	1.34821	0.843773	-3.91396	-2.20212	NA	CLDN15	NA		GAPVD1	GAPVD1	GTPase activating protein and VPS9 domains 1	HGNC:23375
CLEC10A	chr17	6923001	6923500	-0.107639	0.0319124	1.89919	-0.157394	0.319198	-1.60974	4.48418	CLEC10A	NA	NA		GARNL3	GARNL3	GTPase activating Rap/RanGAP domain-like 3	HGNC:25425
CLEC14A	chr14	37794501	37795000	4.51516	1.74072	1.34672	3.06145	2.43591	4.17567	0	CLEC14A	NA	NA		GAS1	GAS1	growth arrest-specific 1	HGNC:4165
CLEC16A	chr16	10981501	10982000	-1.02225	0.421112	1.3026	0.488558	0.416765	3.1326	3.71135	NA	NA	CLEC16A		GAS2	GAS2	growth arrest-specific 2	HGNC:4167
CLEC16A	chr16	11083501	11084000	1.15677	1.97447	-0.219656	0.456823	0.245646	1.90398	6.70879	NA	NA	CLEC16A		GAS7	GAS7	growth arrest-specific 7	HGNC:4169
CLEC16A	chr16	11153001	11153500	1.58709	0	0	0	0	0	0	NA	NA	CLEC16A		GATA2	GATA2	GATA binding protein 2	HGNC:4171
CLEC16A	chr16	11125501	11126000	4.0264	0	0	0.526465	0	6.62437	0	NA	NA	CLEC16A		GATA3	GATA3	GATA binding protein 3	HGNC:4172
CLEC16A	chr16	11010001	11010500	-1.86632	-0.618212	-0.181419	1.02423	0.0419122	-0.339647	-0.508582	NA	NA	CLEC16A		GATA4	GATA4	GATA binding protein 4	HGNC:4173
CLEC17A	chr19	14579001	14579500	-0.464457	0.201937	0.521452	-0.368019	0.302783	-1.96741	0.188864	NA	NA	CLEC17A		GATA5	GATA5	GATA binding protein 5	HGNC:15802
CLEC3A	chr16	76613001	76613500	0	0	0	0	0	0	4.36895	CLEC3A	NA	NA		GATAD2A	GATAD2A	GATA zinc finger domain containing 2A	HGNC:29989
CLEC4G	chr19	7701501	7702000	4.12882	0	0	2.11001	0.588591	0	0	NA	NA	CLEC4G		GATAD2B	GATAD2B	GATA zinc finger domain containing 2B	HGNC:30778
CLIC3	chr9	139009501	139010000	0.561256	-0.297222	-0.0902509	0.45282	0.820215	-3.85186	0.985317	CLIC3	NA	NA		GATS	GATS	GATS, stromal antigen 3 opposite strand	HGNC:29954
CLIC3	chr9	139011501	139012000	-1.11268	-0.0430902	-0.204402	0.635017	-0.707713	0	4.31159	CLIC3	NA	NA		GBF1	GBF1	golgi brefeldin A resistant guanine nucleotide exchange factor 1	HGNC:4181
CLIC4	chr1	24954001	24954500	0	0	0	0	0	1.18173	0	NA	NA	CLIC4		GCAT	GCAT	glycine C-acetyltransferase	HGNC:4188
CLIC4	chr1	24976001	24976500	0	0	1.3933	0	-0.694533	3.52645	0	NA	NA	CLIC4		GCK	GCK	glucokinase (hexokinase 4)	HGNC:4195
CLIC5	chr6	46001001	46001500	0.419322	0	-0.768862	0	1.81289	1.9651	0	NA	NA	CLIC5		GCLM	GCLM	glutamate-cysteine ligase, modifier subunit	HGNC:4312
CLIP1	chr12	121341501	121342000	0.686558	0	0	0	-0.980444	2.36184	4.58846	NA	NA	CLIP1		GCM1	GCM1	glial cells missing homolog 1 (Drosophila)	HGNC:4197
CLIP1	chr12	121466001	121466500	2.18018	0	3.22078	0	-3.21952	0	0	NA	NA	CLIP1		GCNT1	GCNT1	glucosaminyl (N-acetyl) transferase 1, core 2	HGNC:4203
CLK1	chr2	201430001	201430500	0	0	0	0	0	7.77756	0	CLK1	NA	NA		GCNT2	GCNT2	glucosaminyl (N-acetyl) transferase 2, I-branching enzyme (I blood group)	HGNC:4204
CLMN	chr14	94739001	94739500	0	0.0877005	1.35336	-0.446113	0.253626	2.61452	4.91465	NA	NA	CLMN		GCOM1	GCOM1	GRINL1A complex locus	HGNC:26424
CLMN	chr14	94778501	94779000	1.23097	2.15054	1.10165	0.200142	1.22669	1.46547	4.19892	NA	NA	CLMN		GDAP1L1	GDAP1L1	ganglioside-induced differentiation-associated protein 1-like 1	HGNC:4213
CLMN	chr14	94843501	94844000	1.96547	0	0	0	1.39467	6.98511	4.90456	NA	NA	CLMN		GDF10	GDF10	growth differentiation factor 10	HGNC:4215
CLN3	chr16	28409001	28409500	0	0	2.94447	0.796816	-0.999477	1.0916	0	NA	NA	CLN3		GDF6	GDF6	growth differentiation factor 6	HGNC:4221
CLN5	chr13	76475001	76475500	0	0	0	0	0	3.48608	0	NA	CLN5	NA		GDNF	GDNF	glial cell derived neurotrophic factor	HGNC:4232
CLN6	chr15	66292501	66293000	0.504337	0.763054	2.22253	-0.0982909	0.210009	0.582355	7.06133	NA	NA	CLN6		GEMIN5	GEMIN5	gem (nuclear organelle) associated protein 5	HGNC:20043
CLN8	chr8	1709001	1709500	1.30793	0	4.70392	0	-0.547182	5.40487	7.35812	NA	NA	CLN8		GFER	GFER	growth factor, augmenter of liver regeneration	HGNC:4236
CLOCK	chr4	56061501	56062000	9.56666	0	0	0	0	0	0	NA	NA	CLOCK		GFI1	GFI1	growth factor independent 1 transcription repressor	HGNC:4237
CLPTM1	chr19	50179001	50179500	0.696502	0.635871	-0.0559498	0.810919	-0.153302	1.9751	2.43245	NA	NA	CLPTM1		GFPT1	GFPT1	glutamine--fructose-6-phosphate transaminase 1	HGNC:4241
CLPTM1L	chr5	1386001	1386500	3.23543	0	0	0	-0.731951	6.41652	0	NA	NA	CLPTM1L		GFRA1	GFRA1	GDNF family receptor alpha 1	HGNC:4243
CLRN3	chr10	129577501	129578000	0	0	0	0	0	0	0	NA	NA	CLRN3		GFRA2	GFRA2	GDNF family receptor alpha 2	HGNC:4244
CLSTN1	chr1	9790501	9791000	0.122282	1.19387	1.27899	0.923831	0.0933483	1.65379	4.18131	NA	NA	CLSTN1		GGA1	GGA1	golgi-associated, gamma adaptin ear containing, ARF binding protein 1	HGNC:17842
CLSTN1	chr1	9807001	9807500	0	-1.35584	0	1.80308	0	0	0	CLSTN1	NA	NA		GGA2	GGA2	golgi-associated, gamma adaptin ear containing, ARF binding protein 2	HGNC:16064
CLSTN2	chr3	141136001	141136500	0	0.274334	-1.03804	1.13912	2.485	0	0	CLSTN2	NA	NA		GGN	GGN	gametogenetin	HGNC:18869
CLUAP1	chr16	3516001	3516500	1.86296	3.13209	0.607437	0.693345	0.617125	3.14056	0	NA	NA	CLUAP1		GH2	GH2	growth hormone 2	HGNC:4262
CLUAP1	chr16	3490501	3491000	2.26621	3.47788	-1.1315	0.422081	0.753442	0	0	CLUAP1	NA	NA		GHITM	GHITM	growth hormone inducible transmembrane protein	HGNC:17281
CLUAP1	chr16	3491001	3491500	0	4.24784	0	0	0	0	0	CLUAP1	NA	NA		GHR	GHR	growth hormone receptor	HGNC:4263
CLUAP1	chr16	3527501	3528000	0.894319	-0.989978	-0.540736	-0.996189	0.75951	0.915339	0	NA	CLUAP1	NA		GHRH	GHRH	growth hormone releasing hormone	HGNC:4265
CLVS2	chr6	123359001	123359500	3.71145	2.13189	3.3404	2.50085	1.04219	0	-3.09943	CLVS2	NA	NA		GHSR	GHSR	growth hormone secretagogue receptor	HGNC:4267
CLYBL	chr13	99299001	99299500	0.221327	1.53992	1.00655	0.893403	-0.265701	2.439	4.36761	NA	NA	CLYBL		GIGYF2	GIGYF2	GRB10 interacting GYF protein 2	HGNC:11960
CMBL	chr5	10329501	10330000	1.22548	2.00071	3.21584	1.51296	0.511813	1.85571	4.18625	NA	CMBL	NA		GIMAP5	GIMAP5	GTPase, IMAP family member 5	HGNC:18005
CMBL	chr5	10350001	10350500	1.44398	1.41901	1.73512	-0.225487	-0.756253	1.47004	0	NA	NA	CMBL		GIPC2	GIPC2	GIPC PDZ domain containing family, member 2	HGNC:18177
CMBL	chr5	10360501	10361000	0	0	-4.16495	2.4876	-0.851799	-3.55684	-2.10581	CMBL	NA	NA		GIPR	GIPR	gastric inhibitory polypeptide receptor	HGNC:4271
CMTM3	chr16	65197001	65197500	0	0	0	0	0	0	5.12215	CMTM3	NA	NA		GIT2	GIT2	G protein-coupled receptor kinase interacting ArfGAP 2	HGNC:4273
CMTM6	chr3	32513501	32514000	-1.17763	-0.00938854	0.836457	0.400553	0.601865	-0.864548	0.709302	NA	NA	CMTM6		GJA3	GJA3	gap junction protein, alpha 3, 46kDa	HGNC:4277
CMTM7	chr3	32418001	32418500	6.10178	5.82798	0	0	0	0	0	NA	NA	CMTM7		GJB2	GJB2	gap junction protein, beta 2, 26kDa	HGNC:4284
CMYA5	chr5	79040001	79040500	-0.174093	0.158494	0.749184	-0.64235	-0.110995	2.50361	2.88686	NA	NA	CMYA5		GJB6	GJB6	gap junction protein, beta 6, 30kDa	HGNC:4288
CNDP2	chr18	70329501	70330000	-0.103479	0.206768	0.632218	-0.260086	-0.746012	1.11528	0.967417	NA	NA	CNDP2		GJD2	GJD2	gap junction protein, delta 2, 36kDa	HGNC:19154
CNGA1	chr4	47666001	47666500	1.0747	0.402529	0	0	0	3.82151	0	NA	NA	CNGA1		GKAP1	GKAP1	G kinase anchoring protein 1	HGNC:17496
CNGA3	chr2	98330001	98330500	4.90101	0.95404	0	2.89212	1.34699	0	0	CNGA3	NA	NA		GLB1L2	GLB1L2	galactosidase, beta 1-like 2	HGNC:25129
CNGB1	chr16	56544001	56544500	1.18594	-1.30875	0	0.257624	-0.620977	0	0	NA	NA	CNGB1		GLB1L3	GLB1L3	galactosidase, beta 1-like 3	HGNC:25147
CNGB3	chr8	87679001	87679500	0	0	2.90646	0	-2.11113	1.95422	0	NA	NA	CNGB3		GLDC	GLDC	glycine dehydrogenase (decarboxylating)	HGNC:4313
CNIH3	chr1	222968501	222969000	0	0	0	0	0	7.09205	0	NA	NA	CNIH3		GLI2	GLI2	GLI family zinc finger 2	HGNC:4318
CNIH3	chr1	222905501	222906000	0.887609	0	3.05633	0	0	4.67499	8.56318	NA	NA	CNIH3		GLI4	GLI4	GLI family zinc finger 4	HGNC:4320
CNIH3	chr1	222871001	222871500	2.10193	2.92885	2.69758	3.83226	2.84134	0	0	CNIH3	NA	NA		GLIPR1L1	GLIPR1L1	GLI pathogenesis-related 1 like 1	HGNC:28392
CNKSR3	chr6	154809501	154810000	2.21286	1.30445	1.86051	0	-0.173911	2.43262	0	NA	NA	CNKSR3		GLIS1	GLIS1	GLIS family zinc finger 1	HGNC:29525
CNN2	chr19	989001	989500	0	0	0	0	0	0	4.85223	NA	CNN2	NA		GLIS2	GLIS2	GLIS family zinc finger 2	HGNC:29450
CNN3	chr1	95160501	95161000	0	0	2.69858	0	0	4.13285	0	NA	NA	CNN3		GLIS3	GLIS3	GLIS family zinc finger 3	HGNC:28510
CNN3	chr1	95164501	95165000	0	0	0	0	2.35841	0	0	CNN3	NA	NA		GLRA2	GLRA2	glycine receptor, alpha 2	HGNC:4327
CNNM1	chr10	101133001	101133500	0.384656	1.13716	0.747009	-0.586524	-1.3814	0.619233	3.24283	NA	NA	CNNM1		GLT1D1	GLT1D1	glycosyltransferase 1 domain containing 1	HGNC:26483
CNNM1	chr10	101093501	101094000	0	0	0	0	-1.36581	0.392433	0	NA	NA	CNNM1		GLT25D1	GLT25D1	glycosyltransferase 25 domain containing 1	HGNC:26182
CNNM2	chr10	104801501	104802000	0	0	0.976331	0	-0.275637	0	3.957	NA	NA	CNNM2		GLTPD2	GLTPD2	glycolipid transfer protein domain containing 2	HGNC:33756
CNNM2	chr10	104816001	104816500	1.60516	0	0	0	0	0	0	NA	NA	CNNM2		GLTSCR1	GLTSCR1	glioma tumor suppressor candidate region gene 1	HGNC:4332
CNNM3	chr2	96864501	96865000	0.766974	1.36507	0.958297	0	-1.1278	2.27473	1.29635	NA	CNNM3	NA		GLTSCR2	GLTSCR2	glioma tumor suppressor candidate region gene 2	HGNC:4333
CNNM3	chr2	96862501	96863000	1.1758	0.603902	0.685946	0.164731	0.370298	-2.83389	0	NA	NA	CNNM3		GLUL	GLUL	glutamate-ammonia ligase	HGNC:4341
CNOT1	chr16	57156001	57156500	0.998197	0	1.72858	0	0	0	0	NA	NA	CNOT1		GMDS	GMDS	GDP-mannose 4,6-dehydratase	HGNC:4369
CNOT10	chr3	32707001	32707500	0.275665	2.12103	5.07304	0	0	0.8274	7.21506	NA	NA	CNOT10		GMEB2	GMEB2	glucocorticoid modulatory element binding protein 2	HGNC:4371
CNOT3	chr19	59337001	59337500	3.09058	0	0	0	0.445142	8.34948	0	CNOT3	NA	NA		GMPPA	GMPPA	GDP-mannose pyrophosphorylase A	HGNC:22923
CNOT3	chr19	59339501	59340000	0.125024	0.659816	0.884661	0.271958	0.461339	2.73811	3.41713	NA	NA	CNOT3		GMPR	GMPR	guanosine monophosphate reductase	HGNC:4376
CNOT6	chr5	179868501	179869000	0	0	0	0	0	0	0	NA	NA	CNOT6		GNA11	GNA11	guanine nucleotide binding protein (G protein), alpha 11 (Gq class)	HGNC:4379
CNPY1	chr7	154994501	154995000	5.82353	2.44624	1.0064	3.25663	0	5.70783	0	NA	NA	CNPY1		GNA12	GNA12	guanine nucleotide binding protein (G protein) alpha 12	HGNC:4380
CNPY1	chr7	155016501	155017000	2.84721	2.63511	1.16406	-0.282984	0.0420452	0	6.64736	NA	NA	CNPY1		GNA14	GNA14	guanine nucleotide binding protein (G protein), alpha 14	HGNC:4382
CNPY1	chr7	154995001	154995500	4.61147	3.31642	0.833457	3.37619	3.65845	4.78853	0	NA	NA	CNPY1		GNA15	GNA15	guanine nucleotide binding protein (G protein), alpha 15 (Gq class)	HGNC:4383
CNPY1	chr7	154995501	154996000	3.92949	3.07394	2.20437	2.11087	1.36998	5.16719	0	NA	NA	CNPY1		GNAL	GNAL	guanine nucleotide binding protein (G protein), alpha activating activity polypeptide, olfactory type	HGNC:4388
CNPY3	chr6	43013001	43013500	1.8283	0	0	0.520657	0	2.29433	0	CNPY3	NA	NA		GNAO1	GNAO1	guanine nucleotide binding protein (G protein), alpha activating activity polypeptide O	HGNC:4389
CNPY3	chr6	43013501	43014000	2.4645	0	0.958221	1.16592	0	3.21556	0	CNPY3	NA	NA		GNAT1	GNAT1	guanine nucleotide binding protein (G protein), alpha transducing activity polypeptide 1	HGNC:4393
CNR2	chr1	24110501	24111000	0	0	4.03843	0	0	0	0	NA	NA	CNR2		GNB1	GNB1	guanine nucleotide binding protein (G protein), beta polypeptide 1	HGNC:4396
CNTD2	chr19	45424001	45424500	-1.26688	-1.553	-3.64437	-3.25741	-1.8716	-3.09225	-2.21339	CNTD2	NA	NA		GNB1L	GNB1L	guanine nucleotide binding protein (G protein), beta polypeptide 1-like	HGNC:4397
CNTN4	chr3	2276001	2276500	-0.919974	3.27535	0.541973	0	-0.523909	2.19189	0	NA	NA	CNTN4		GNB2L1	GNB2L1	guanine nucleotide binding protein (G protein), beta polypeptide 2-like 1	HGNC:4399
CNTN4	chr3	2998501	2999000	1.54506	1.27465	0	-0.718676	0.737732	4.68156	0	NA	NA	CNTN4		GNB4	GNB4	guanine nucleotide binding protein (G protein), beta polypeptide 4	HGNC:20731
CNTN4	chr3	2764001	2764500	-1.00999	-1.31623	-1.18379	0	0	-0.726308	-1.82533	NA	NA	CNTN4		GNE	GNE	glucosamine (UDP-N-acetyl)-2-epimerase/N-acetylmannosamine kinase	HGNC:23657
CNTN6	chr3	1250001	1250500	-3.03344	0	-1.29087	-0.598905	-0.149496	0.536207	1.39167	NA	NA	CNTN6		GNG4	GNG4	guanine nucleotide binding protein (G protein), gamma 4	HGNC:4407
CNTNAP2	chr7	145726001	145726500	0	0	0	0	0	4.6598	0	NA	NA	CNTNAP2		GNG7	GNG7	guanine nucleotide binding protein (G protein), gamma 7	HGNC:4410
CNTNAP2	chr7	146376001	146376500	0	0	0.800618	0	-1.23286	2.26101	0	NA	NA	CNTNAP2		GNLY	GNLY	granulysin	HGNC:4414
CNTNAP2	chr7	146290501	146291000	0	0	0	0	0.721787	3.06161	7.56353	NA	NA	CNTNAP2		GNMT	GNMT	glycine N-methyltransferase	HGNC:4415
CNTNAP2	chr7	146908501	146909000	0	7.61725	0	0	0	0	0	NA	NA	CNTNAP2		GNPNAT1	GNPNAT1	glucosamine-phosphate N-acetyltransferase 1	HGNC:19980
CNTNAP2	chr7	147467501	147468000	-3.13937	0	0	0	0	0	0	NA	NA	CNTNAP2		GOLGA1	GOLGA1	golgin A1	HGNC:4424
CNTNAP2	chr7	145576001	145576500	-1.45719	0.252809	-1.031	0.0684564	-1.26923	1.59851	-1.32441	NA	NA	CNTNAP2		GOLGA3	GOLGA3	golgin A3	HGNC:4426
CNTNAP2	chr7	145969001	145969500	-1.30277	0.868491	-0.591092	-0.30747	-0.128334	2.12555	-1.78247	NA	NA	CNTNAP2		GOLGB1	GOLGB1	golgin B1	HGNC:4429
CNTNAP2	chr7	147394501	147395000	-1.34187	0	0	0	0	-1.76939	1.27403	NA	NA	CNTNAP2		GOLM1	GOLM1	golgi membrane protein 1	HGNC:15451
CNTNAP2	chr7	147548001	147548500	-0.714465	0.120943	-0.631442	0.491063	-0.113841	-2.32486	-1.55483	NA	NA	CNTNAP2		GP5	GP5	glycoprotein V (platelet)	HGNC:4443
COBL	chr7	51344001	51344500	2.54936	0	0	-0.208322	-0.657346	5.54866	0	NA	NA	COBL		GPATCH1	GPATCH1	G patch domain containing 1	HGNC:24658
COBL	chr7	51280001	51280500	2.86853	0	0	0	0.422185	8.99197	8.04458	NA	NA	COBL		GPATCH2	GPATCH2	G patch domain containing 2	HGNC:25499
COBRA1	chr9	139282501	139283000	2.67114	0.374244	0.585143	-0.236295	0.53054	2.69013	5.80791	NA	NA	COBRA1		GPATCH8	GPATCH8	G patch domain containing 8	HGNC:29066
COG4	chr16	69113001	69113500	0.313276	-0.676319	0.657474	-0.0399359	-1.09768	0.254159	-0.354984	NA	NA	COG4		GPBP1	GPBP1	GC-rich promoter binding protein 1	HGNC:29520
COG7	chr16	23311501	23312000	1.20034	2.17276	0	-0.391164	0	2.1717	0	NA	NA	COG7		GPBP1L1	GPBP1L1	GC-rich promoter binding protein 1-like 1	HGNC:28843
COL11A1	chr1	103346001	103346500	0	0	0	4.24158	0	4.47591	0	COL11A1	NA	NA		GPC3	GPC3	glypican 3	HGNC:4451
COL11A1	chr1	103346501	103347000	0	-3.70303	0	3.77444	0	4.78637	0	COL11A1	NA	NA		GPCPD1	GPCPD1	glycerophosphocholine phosphodiesterase GDE1 homolog (S. cerevisiae)	HGNC:26957
COL12A1	chr6	75968501	75969000	1.38101	0.931308	-2.01157	0.607066	-1.09021	-3.23954	-2.2037	NA	NA	COL12A1		GPD1L	GPD1L	glycerol-3-phosphate dehydrogenase 1-like	HGNC:28956
COL13A1	chr10	71385001	71385500	0.209848	1.01327	0.45352	0.00712296	-0.0772076	0	4.21126	NA	NA	COL13A1		GPHN	GPHN	gephyrin	HGNC:15465
COL13A1	chr10	71256001	71256500	0	0	0	0.293944	-0.0189401	0.215888	4.0836	NA	NA	COL13A1		GPI	GPI	glucose-6-phosphate isomerase	HGNC:4458
COL13A1	chr10	71318501	71319000	-0.239503	-0.89773	1.71484	-0.0407562	-0.444014	0.536193	2.29474	NA	NA	COL13A1		GPIHBP1	GPIHBP1	glycosylphosphatidylinositol anchored high density lipoprotein binding protein 1	HGNC:24945
COL14A1	chr8	121207001	121207500	2.29771	3.94613	0	0	0	0	0	COL14A1	NA	NA		GPM6A	GPM6A	glycoprotein M6A	HGNC:4460
COL15A1	chr9	100840501	100841000	0.48901	0	0.0359042	0	-0.699775	0	0	NA	NA	COL15A1		GPM6B	GPM6B	glycoprotein M6B	HGNC:4461
COL15A1	chr9	100775501	100776000	2.58447	2.6856	5.68413	0.191089	0	2.35731	0	NA	NA	COL15A1		GPR110	GPR110	G protein-coupled receptor 110	HGNC:18990
COL16A1	chr1	31943001	31943500	6.88771	0	1.85881	0	0	0	0	COL16A1	NA	NA		GPR113	GPR113	G protein-coupled receptor 113	HGNC:18989
COL16A1	chr1	31943501	31944000	5.30678	0	0	2.22166	0	0	5.53594	COL16A1	NA	NA		GPR114	GPR114	G protein-coupled receptor 114	HGNC:19010
COL16A1	chr1	31929001	31929500	0.505366	0.797709	0.262957	-0.708466	0.837613	3.4341	3.08532	NA	NA	COL16A1		GPR123	GPR123	G protein-coupled receptor 123	HGNC:13838
COL1A1	chr17	45628001	45628500	1.63036	0	0	0.443376	-0.386162	1.93531	0	NA	NA	COL1A1		GPR124	GPR124	G protein-coupled receptor 124	HGNC:17849
COL21A1	chr6	56220001	56220500	4.37077	2.83343	0	0	0.646883	0	0	COL21A1	NA	NA		GPR125	GPR125	G protein-coupled receptor 125	HGNC:13839
COL22A1	chr8	139855501	139856000	-0.054364	-1.09228	-0.227408	0	-1.41809	-1.82863	0	NA	NA	COL22A1		GPR132	GPR132	G protein-coupled receptor 132	HGNC:17482
COL23A1	chr5	177936501	177937000	2.56083	1.94927	-1.67797	1.99239	1.00219	0.352003	-1.48697	NA	NA	COL23A1		GPR133	GPR133	G protein-coupled receptor 133	HGNC:19893
COL23A1	chr5	177603001	177603500	1.84186	0	0	0	-0.935513	0	0	NA	NA	COL23A1		GPR137B	GPR137B	G protein-coupled receptor 137B	HGNC:11862
COL23A1	chr5	177925001	177925500	1.93204	0	4.90512	0	0	-2.16731	0	NA	NA	COL23A1		GPR143	GPR143	G protein-coupled receptor 143	HGNC:20145
COL23A1	chr5	177950001	177950500	0	0	0	4.53008	0.282009	0	0	COL23A1	NA	NA		GPR144	GPR144	G protein-coupled receptor 144	HGNC:18651
COL23A1	chr5	177864001	177864500	0.903537	0	4.08503	-0.345755	-0.582	0	0	NA	NA	COL23A1		GPR157	GPR157	G protein-coupled receptor 157	HGNC:23687
COL23A1	chr5	177802501	177803000	0.554812	-0.240711	-1.33572	-0.9993	-1.99717	-1.37706	1.98532	NA	NA	COL23A1		GPR158	GPR158	G protein-coupled receptor 158	HGNC:23689
COL24A1	chr1	86394001	86394500	0	5.56097	0	0	1.37717	0	0	COL24A1	NA	NA		GPR161	GPR161	G protein-coupled receptor 161	HGNC:23694
COL24A1	chr1	86394501	86395000	0	3.99481	0	0	0	0	0	COL24A1	NA	NA		GPR17	GPR17	G protein-coupled receptor 17	HGNC:4471
COL25A1	chr4	110402501	110403000	-1.34155	-1.1731	-0.0895145	-1.15723	-1.07805	1.58649	-1.20053	NA	NA	COL25A1		GPR20	GPR20	G protein-coupled receptor 20	HGNC:4475
COL27A1	chr9	116033501	116034000	0.745089	2.4401	2.18227	0.604838	-0.369271	-0.289458	0	NA	NA	COL27A1		GPR25	GPR25	G protein-coupled receptor 25	HGNC:4480
COL27A1	chr9	115999501	116000000	4.25721	0	0	-0.189728	0	0	7.89319	NA	NA	COL27A1		GPR35	GPR35	G protein-coupled receptor 35	HGNC:4492
COL27A1	chr9	115958501	115959000	3.33308	-0.66134	1.22642	0.744717	0.699891	0	2.36716	COL27A1	NA	NA		GPR44	GPR44	G protein-coupled receptor 44	HGNC:4502
COL2A1	chr12	46683501	46684000	5.42213	0	0	0	2.23104	0	4.38548	COL2A1	NA	NA		GPR68	GPR68	G protein-coupled receptor 68	HGNC:4519
COL4A1	chr13	109607501	109608000	2.85272	0	0	0	0	0	3.35883	NA	NA	COL4A1		GPR81	GPR81	G protein-coupled receptor 81	HGNC:4532
COL4A1	chr13	109622001	109622500	1.76931	1.99803	2.22572	0.974454	-0.89993	0	0	NA	NA	COL4A1		GPR83	GPR83	G protein-coupled receptor 83	HGNC:4523
COL4A1	chr13	109757001	109757500	0	0	0.297116	2.02176	1.12188	-0.781383	0	COL4A1	NA	NA		GPR89A	GPR89A	G protein-coupled receptor 89A	HGNC:31984
COL4A2	chr13	109846501	109847000	1.68753	0	0	0	0	0	0	NA	NA	COL4A2		GPR98	GPR98	G protein-coupled receptor 98	HGNC:17416
COL5A1	chr9	136794501	136795000	0.109194	1.51176	0.755026	-0.110427	-0.232096	0.912778	3.6485	NA	NA	COL5A1		GPRASP1	GPRASP1	G protein-coupled receptor associated sorting protein 1	HGNC:24834
COL5A1	chr9	136702501	136703000	-0.215998	0.167314	0.664495	-0.584269	-0.640133	-1.76304	-0.332483	NA	NA	COL5A1		GPRC5B	GPRC5B	G protein-coupled receptor, family C, group 5, member B	HGNC:13308
COL5A1	chr9	136724501	136725000	0	-0.639465	-0.142366	0	-0.459315	-3.05915	4.09876	NA	NA	COL5A1		GPRIN2	GPRIN2	G protein regulated inducer of neurite outgrowth 2	HGNC:23730
COL5A1	chr9	136734501	136735000	-0.114547	-0.114197	0.727812	0.764554	0.492205	-0.727838	0	NA	NA	COL5A1		GPSM1	GPSM1	G-protein signaling modulator 1	HGNC:17858
COL5A1	chr9	136722001	136722500	-1.23145	0.0829633	-0.241493	-0.122889	0.196412	-3.84916	-1.21883	NA	NA	COL5A1		GPT	GPT	glutamic-pyruvate transaminase (alanine aminotransferase)	HGNC:4552
COL5A1	chr9	136784001	136784500	-0.690429	-0.164119	-0.150064	-0.700114	-0.170194	-4.76814	-0.258697	NA	NA	COL5A1		GPT2	GPT2	glutamic pyruvate transaminase (alanine aminotransferase) 2	HGNC:18062
COL5A3	chr19	9948501	9949000	4.06929	-1.08431	0	0	-1.99063	0	0	NA	NA	COL5A3		GRAMD1B	GRAMD1B	GRAM domain containing 1B	HGNC:29214
COL5A3	chr19	9938001	9938500	0.805102	-0.507439	-1.3069	0.828504	0.567598	-2.18221	-0.806151	NA	NA	COL5A3		GRAMD2	GRAMD2	GRAM domain containing 2	HGNC:27287
COL6A5	chr3	131600501	131601000	0	0	0	0	0	3.30139	0	NA	NA	COL6A5		GRAMD4	GRAMD4	GRAM domain containing 4	HGNC:29113
COL6A5	chr3	131651501	131652000	0.410372	1.08694	0.0206463	0.122957	-0.56953	0.849904	3.44444	NA	NA	COL6A5		GRB10	GRB10	growth factor receptor-bound protein 10	HGNC:4564
COL7A1	chr3	48598001	48598500	1.04392	0	1.45593	-0.16038	-0.781979	2.2917	0	NA	NA	COL7A1		GRB2	GRB2	growth factor receptor-bound protein 2	HGNC:4566
COL7A1	chr3	48596001	48596500	0	0	0	-1.08	0	0	0	NA	NA	COL7A1		GREB1L	GREB1L	growth regulation by estrogen in breast cancer-like	HGNC:31042
COL8A2	chr1	36351001	36351500	0.460888	0.522115	0.700832	-0.780447	0.201066	2.14772	4.59487	NA	NA	COL8A2		GREM1	GREM1	gremlin 1	HGNC:2001
COLEC12	chr18	489501	490000	0	2.38901	0	0	1.9684	0	0	COLEC12	NA	NA		GRIA2	GRIA2	glutamate receptor, ionotropic, AMPA 2	HGNC:4572
COMMD1	chr2	62057501	62058000	1.5128	0	0	-0.655628	0.243465	3.91853	0	NA	NA	COMMD1		GRIA3	GRIA3	glutamate receptor, ionotrophic, AMPA 3	HGNC:4573
COMMD1	chr2	62210501	62211000	-1.2768	0.725102	0.173273	-0.121347	-0.544602	-0.160464	-1.13055	NA	NA	COMMD1		GRID1	GRID1	glutamate receptor, ionotropic, delta 1	HGNC:4575
COMMD9	chr11	36253501	36254000	0.445958	2.03939	1.48009	-0.838887	-0.899575	2.41131	0	NA	NA	COMMD9		GRID2IP	GRID2IP	glutamate receptor, ionotropic, delta 2 (Grid2) interacting protein	HGNC:18464
COMT	chr22	18320501	18321000	1.85419	4.72558	0.909996	-0.782277	0.289382	3.59517	5.22478	NA	NA	COMT		GRIK1	GRIK1	glutamate receptor, ionotropic, kainate 1	HGNC:4579
COPS3	chr17	17116001	17116500	2.33491	2.00521	2.51495	0.679162	0.269243	1.2827	0	NA	NA	COPS3		GRIK2	GRIK2	glutamate receptor, ionotropic, kainate 2	HGNC:4580
COPZ1	chr12	53022501	53023000	1.41971	0	2.4252	0	-0.0523405	3.62442	0	NA	NA	COPZ1		GRIK3	GRIK3	glutamate receptor, ionotropic, kainate 3	HGNC:4581
CORO1A	chr16	30103001	30103500	3.01404	2.56129	0	0	-3.63933	0	0	CORO1A	NA	NA		GRIK4	GRIK4	glutamate receptor, ionotropic, kainate 4	HGNC:4582
CORO1C	chr12	107606501	107607000	-0.245289	2.1663	-0.421038	-0.114817	0.588041	1.25075	1.3672	NA	NA	CORO1C		GRIN1	GRIN1	glutamate receptor, ionotropic, N-methyl D-aspartate 1	HGNC:4584
CORO2A	chr9	99934001	99934500	1.45004	1.76013	1.32468	0.0977758	0.315833	0	4.86664	NA	NA	CORO2A		GRIN2A	GRIN2A	glutamate receptor, ionotropic, N-methyl D-aspartate 2A	HGNC:4585
CORO6	chr17	24967001	24967500	6.75128	4.34822	0	0	0	0	1.79342	CORO6	NA	NA		GRIN2B	GRIN2B	glutamate receptor, ionotropic, N-methyl D-aspartate 2B	HGNC:4586
CORO6	chr17	24973501	24974000	0	0	0	0	3.97459	0	0	CORO6	NA	NA		GRIN2C	GRIN2C	glutamate receptor, ionotropic, N-methyl D-aspartate 2C	HGNC:4587
CORO6	chr17	24968501	24969000	-0.416907	0.693285	-4.60027	-2.77198	-1.98247	-4.22432	-2.70856	CORO6	NA	NA		GRIN3A	GRIN3A	glutamate receptor, ionotropic, N-methyl-D-aspartate 3A	HGNC:16767
CORO7	chr16	4365001	4365500	0.933081	5.61611	1.26736	0.35796	1.33585	0	0	NA	NA	CORO7		GRIP1	GRIP1	glutamate receptor interacting protein 1	HGNC:18708
CORO7	chr16	4365501	4366000	0.567431	1.36541	1.08989	0.111316	0.982102	1.96964	-0.583215	NA	NA	CORO7		GRK4	GRK4	G protein-coupled receptor kinase 4	HGNC:4543
COTL1	chr16	83185501	83186000	0.213257	0.643665	-0.328481	-0.346092	-1.29678	-3.88555	0.498065	NA	NA	COTL1		GRK5	GRK5	G protein-coupled receptor kinase 5	HGNC:4544
COX5A	chr15	73002501	73003000	1.35508	0	5.97618	0	0	0	0	NA	NA	COX5A		GRLF1	GRLF1	glucocorticoid receptor DNA binding factor 1	HGNC:4591
COX5B	chr2	97630501	97631000	1.89997	2.08143	0	0	-0.404318	4.33759	8.26451	NA	COX5B	NA		GRM1	GRM1	glutamate receptor, metabotropic 1	HGNC:4593
COX6B1	chr19	40833501	40834000	2.04816	2.43436	1.23251	0.513068	-0.164069	3.95027	6.62791	NA	NA	COX6B1		GRM3	GRM3	glutamate receptor, metabotropic 3	HGNC:4595
COX6B2	chr19	60553001	60553500	0.154947	0.52241	1.57679	-0.170431	0.829303	1.68405	3.37434	NA	COX6B2	NA		GRM4	GRM4	glutamate receptor, metabotropic 4	HGNC:4596
COX7A2	chr6	76008001	76008500	1.76671	1.60691	0	0	-0.455475	6.39719	0	NA	NA	COX7A2		GRM5	GRM5	glutamate receptor, metabotropic 5	HGNC:4597
COX8C	chr14	92884001	92884500	0	0.828889	-0.294731	0	-0.832165	2.06373	1.03308	COX8C	NA	NA		GRM7	GRM7	glutamate receptor, metabotropic 7	HGNC:4599
CPAMD8	chr19	16868001	16868500	-2.63157	-1.71145	-0.935618	-0.703942	-0.515956	-3.45582	-3.4671	NA	NA	CPAMD8		GRM8	GRM8	glutamate receptor, metabotropic 8	HGNC:4600
CPAMD8	chr19	16869501	16870000	-2.14685	-0.755043	-0.211063	0.837884	-0.729691	-3.01702	-0.99045	NA	NA	CPAMD8		GSC	GSC	goosecoid homeobox	HGNC:4612
CPEB1	chr15	81013001	81013500	0.195172	0.108663	-0.495424	-0.0577185	-0.0397218	1.59425	1.99993	NA	NA	CPEB1		GSDMB	GSDMB	gasdermin B	HGNC:23690
CPEB1	chr15	81034501	81035000	0	2.22828	0	0	0	3.74763	0	NA	NA	CPEB1		GSG1	GSG1	germ cell associated 1	HGNC:19716
CPEB3	chr10	93989501	93990000	-2.67822	-3.84103	-2.81822	-2.67445	-3.35503	-3.18234	-4.98269	NA	NA	CPEB3		GSG1L	GSG1L	GSG1-like	HGNC:28283
CPEB3	chr10	93996001	93996500	-0.526091	0.0917223	0.83554	0.162848	0.999355	-1.20269	0.72398	NA	NA	CPEB3		GSK3A	GSK3A	glycogen synthase kinase 3 alpha	HGNC:4616
CPLX2	chr5	175166501	175167000	-0.140596	0	0.846939	0	0	0	8.15916	NA	NA	CPLX2		GSPT1	GSPT1	G1 to S phase transition 1	HGNC:4621
CPLX2	chr5	175176501	175177000	-0.16225	0.930231	0.274178	-0.350486	0.328326	0.749459	4.68593	NA	NA	CPLX2		GSR	GSR	glutathione reductase	HGNC:4623
CPLX2	chr5	175209501	175210000	1.01098	1.13283	1.61007	0.610412	-0.490182	0	7.7441	NA	NA	CPLX2		GSTM1	GSTM1	glutathione S-transferase mu 1	HGNC:4632
CPN1	chr10	101824501	101825000	0.94837	0.697767	-0.406347	-0.68553	-0.555762	1.16585	7.12258	NA	NA	CPN1		GSTM3	GSTM3	glutathione S-transferase mu 3 (brain)	HGNC:4635
CPNE2	chr16	55720501	55721000	2.08834	2.24633	1.74522	-0.367575	-0.567894	2.11887	5.59644	NA	NA	CPNE2		GSTP1	GSTP1	glutathione S-transferase pi 1	HGNC:4638
CPNE5	chr6	36899501	36900000	1.31011	1.7707	1.49245	0.32588	-0.0142573	3.35627	3.99469	NA	NA	CPNE5		GSTT1	GSTT1	glutathione S-transferase theta 1	HGNC:4641
CPNE5	chr6	36871001	36871500	0.961475	0	2.00382	0	0.21039	0	0	NA	NA	CPNE5		GTF2B	GTF2B	general transcription factor IIB	HGNC:4648
CPNE5	chr6	36892501	36893000	3.01334	0	0	0	0	0	0	NA	NA	CPNE5		GTF2I	GTF2I	general transcription factor IIi	HGNC:4659
CPNE8	chr12	37585501	37586000	0	0	0	0	0	7.06022	0	CPNE8	NA	NA		GTF2IRD1	GTF2IRD1	GTF2I repeat domain containing 1	HGNC:4661
CPPED1	chr16	12678501	12679000	0.622467	3.1846	0	-0.369	-0.794906	1.22845	7.47513	NA	NA	CPPED1		GTF3C1	GTF3C1	general transcription factor IIIC, polypeptide 1, alpha 220kDa	HGNC:4664
CPPED1	chr16	12675501	12676000	0	0	1.68531	0	0	4.29702	7.95941	NA	NA	CPPED1		GTF3C5	GTF3C5	general transcription factor IIIC, polypeptide 5, 63kDa	HGNC:4668
CPPED1	chr16	12674001	12674500	-0.0116825	0	0	0	-0.349435	2.4417	0	NA	NA	CPPED1		GTPBP1	GTPBP1	GTP binding protein 1	HGNC:4669
CPSF6	chr12	67930501	67931000	1.83925	6.81196	0	0	0	2.42221	0	NA	NA	CPSF6		GTSE1	GTSE1	G-2 and S-phase expressed 1	HGNC:13698
CPT1A	chr11	68302501	68303000	3.54024	1.69276	0	0.461159	0	2.45897	0	NA	NA	CPT1A		GTSF1	GTSF1	gametocyte specific factor 1	HGNC:26565
CPT1A	chr11	68341001	68341500	7.2687	0	0	0	0	0	0	NA	NA	CPT1A		GUCA1A	GUCA1A	guanylate cyclase activator 1A (retina)	HGNC:4678
CPT1A	chr11	68364001	68364500	7.52924	0	0	0	4.31374	0	0	NA	NA	CPT1A		GUCY2D	GUCY2D	guanylate cyclase 2D, membrane (retina-specific)	HGNC:4689
CPT1A	chr11	68366501	68367000	6.70262	2.68582	0.907852	0	1.56906	0	2.03056	CPT1A	NA	NA		GUK1	GUK1	guanylate kinase 1	HGNC:4693
CPT1A	chr11	68333501	68334000	7.63557	0	0	0	0	0	0	NA	NA	CPT1A		GUSBP1	GUSBP1	glucuronidase, beta pseudogene 1	HGNC:13670
CPT1A	chr11	68351001	68351500	6.33212	0	0	0	-1.19443	0	0	NA	NA	CPT1A		GYLTL1B	GYLTL1B	glycosyltransferase-like 1B	HGNC:16522
CPT1A	chr11	68281001	68281500	7.94073	0	0	0	0	0	0	NA	CPT1A	NA		GYPC	GYPC	glycophorin C (Gerbich blood group)	HGNC:4704
CPT1A	chr11	68287001	68287500	5.61904	0	0	2.03566	0	0	0	NA	NA	CPT1A		H2AFJ	H2AFJ	H2A histone family, member J	HGNC:14456
CPT1A	chr11	68312001	68312500	5.78254	0	0	-1.0719	2.55541	7.27189	0	NA	NA	CPT1A		H2AFY2	H2AFY2	H2A histone family, member Y2	HGNC:14453
CPT1A	chr11	68318501	68319000	4.20009	0.0634936	2.29756	0.790599	0.415884	3.60886	4.3735	NA	NA	CPT1A		H3F3AP1	H3F3AP1	H3 histone, family 3A, pseudogene 1	HGNC:31028
CPT1A	chr11	68354001	68354500	3.91213	0	0	1.13621	0	0	0	NA	NA	CPT1A		H3F3B	H3F3B	H3 histone, family 3B (H3.3B)	HGNC:4765
CPT1C	chr19	54894001	54894500	0	0.491523	-0.858756	0	-0.312362	1.66445	7.06383	NA	NA	CPT1C		HABP4	HABP4	hyaluronan binding protein 4	HGNC:17062
CPT1C	chr19	54886501	54887000	2.37939	2.87866	1.09837	0	1.41065	0	0	CPT1C	NA	NA		HADHA	HADHA	hydroxyacyl-CoA dehydrogenase/3-ketoacyl-CoA thiolase/enoyl-CoA hydratase (trifunctional protein), alpha subunit	HGNC:4801
CPT1C	chr19	54885001	54885500	-1.28743	0.76003	0.811512	0.102473	1.095	-2.00137	-2.54729	CPT1C	NA	NA		HADHB	HADHB	hydroxyacyl-CoA dehydrogenase/3-ketoacyl-CoA thiolase/enoyl-CoA hydratase (trifunctional protein), beta subunit	HGNC:4803
CPXM1	chr20	2722001	2722500	0	0	1.04667	0	0	0	0	NA	CPXM1	NA		HAND1	HAND1	heart and neural crest derivatives expressed 1	HGNC:4807
CPXM2	chr10	125600001	125600500	2.17685	0	1.51111	0	-1.28613	0	0	NA	NA	CPXM2		HAND2	HAND2	heart and neural crest derivatives expressed 2	HGNC:4808
CPXM2	chr10	125540501	125541000	0.818081	0	1.30694	-0.418444	-0.174937	0	3.97844	NA	NA	CPXM2		HAPLN2	HAPLN2	hyaluronan and proteoglycan link protein 2	HGNC:17410
CR1	chr1	205736001	205736500	4.07991	0	0	1.14383	0	0	0	CR1	NA	NA		HARBI1	HARBI1	harbinger transposase derived 1	HGNC:26522
CR1	chr1	205736501	205737000	2.78107	0	0	1.52343	1.5718	0	0	CR1	NA	NA		HAS3	HAS3	hyaluronan synthase 3	HGNC:4820
CRB3	chr19	6415501	6416000	0	-0.233988	2.46167	1.14655	0.610763	0	0	CRB3	NA	NA		HAUS7	HAUS7	HAUS augmin-like complex, subunit 7	HGNC:32979
CRCP	chr7	65247501	65248000	1.79784	2.26728	2.3887	0	0.506044	6.59112	0	NA	NA	CRCP		HAUS8	HAUS8	HAUS augmin-like complex, subunit 8	HGNC:30532
CRCP	chr7	65235001	65235500	1.41199	-1.53889	1.08095	1.02641	0	0.869681	0.99952	NA	NA	CRCP		HCN1	HCN1	hyperpolarization activated cyclic nucleotide-gated potassium channel 1	HGNC:4845
CREB3L1	chr11	46266001	46266500	0	0	1.9721	0	-0.00880911	0	4.06885	NA	NA	CREB3L1		HDAC1	HDAC1	histone deacetylase 1	HGNC:4852
CREB3L2	chr7	137329501	137330000	0	0	7.54046	0	0	0	0	NA	NA	CREB3L2		HDAC4	HDAC4	histone deacetylase 4	HGNC:14063
CREB5	chr7	28321501	28322000	0	0	0	0	0	2.95629	0	NA	NA	CREB5		HDGFP1	HDGFP1	hepatoma-derived growth factor pseudogene 1	HGNC:31836
CREB5	chr7	28698001	28698500	0	0	1.40377	0.301264	0	0	6.93344	NA	NA	CREB5		HDHD1	HDHD1	haloacid dehalogenase-like hydrolase domain containing 1	HGNC:16818
CREB5	chr7	28591501	28592000	4.2325	0	0	0	-1.36569	0	0	NA	NA	CREB5		HDLBP	HDLBP	high density lipoprotein binding protein	HGNC:4857
CREBBP	chr16	3734001	3734500	1.43445	1.03391	-0.701836	0	0	2.84244	0	NA	NA	CREBBP		HEATR5A	HEATR5A	HEAT repeat containing 5A	HGNC:20276
CRELD1	chr3	9963001	9963500	-0.372783	-0.908361	-0.336962	0.382152	0.92083	-2.13107	-4.39021	NA	CRELD1	NA		HEATR7A	HEATR7A	HEAT repeat containing 7A	HGNC:26958
CRHBP	chr5	76285501	76286000	1.87246	4.4066	0	1.84419	2.58556	0	0	NA	NA	CRHBP		HECTD1	HECTD1	HECT domain containing 1	HGNC:20157
CRHR1	chr17	41246501	41247000	4.90766	0	-1.78777	0	1.842	0	4.05188	NA	NA	CRHR1		HECW1	HECW1	HECT, C2 and WW domain containing E3 ubiquitin protein ligase 1	HGNC:22195
CRHR1	chr17	41230001	41230500	0.191195	-0.407848	0.856004	0.341905	-1.28635	-2.22102	2.22299	NA	NA	CRHR1		HECW2	HECW2	HECT, C2 and WW domain containing E3 ubiquitin protein ligase 2	HGNC:29853
CRHR2	chr7	30688501	30689000	0	2.29377	0	2.94534	3.25336	0	4.80026	CRHR2	NA	NA		HERC2	HERC2	hect domain and RLD 2	HGNC:4868
CRIP3	chr6	43384001	43384500	7.90674	4.82982	0	0.349288	0	0	0	CRIP3	NA	NA		HERC3	HERC3	hect domain and RLD 3	HGNC:4876
CRISPLD2	chr16	83441501	83442000	0.837363	1.33884	0.351935	0.439093	-0.549658	1.5259	6.58595	NA	NA	CRISPLD2		HERC4	HERC4	hect domain and RLD 4	HGNC:24521
CRISPLD2	chr16	83500001	83500500	0.75932	1.74634	1.87517	-0.053912	0.157784	5.52857	7.37624	NA	CRISPLD2	NA		HES2	HES2	hairy and enhancer of split 2 (Drosophila)	HGNC:16005
CRISPLD2	chr16	83441001	83441500	1.28844	0.525949	1.42685	-0.515254	0.130576	0.646771	2.25655	NA	NA	CRISPLD2		HGD	HGD	homogentisate 1,2-dioxygenase	HGNC:4892
CRISPLD2	chr16	83473501	83474000	0.721361	2.40393	2.45053	0	0	0	2.94321	NA	NA	CRISPLD2		HGSNAT	HGSNAT	heparan-alpha-glucosaminide N-acetyltransferase	HGNC:26527
CRISPLD2	chr16	83433501	83434000	-4.26205	1.73957	-0.301883	0.277415	-0.221447	0	4.42264	NA	NA	CRISPLD2		HHAT	HHAT	hedgehog acyltransferase	HGNC:18270
CRK	chr17	1290001	1290500	0	0.139927	0.130975	0.376605	-0.0652625	2.35841	1.49899	NA	NA	CRK		HHEX	HHEX	hematopoietically expressed homeobox	HGNC:4901
CRKL	chr22	19609001	19609500	3.10365	2.09488	1.26508	-0.132779	-0.313817	2.88994	1.92095	NA	NA	CRKL		HHIP	HHIP	hedgehog interacting protein	HGNC:14866
CRLF1	chr19	18577001	18577500	0.770987	-3.15914	0	-1.0918	0.192367	-4.32688	0.411501	NA	NA	CRLF1		HIBADH	HIBADH	3-hydroxyisobutyrate dehydrogenase	HGNC:4907
CRMP1	chr4	5895501	5896000	0.844407	0	1.68142	0.122212	-0.433573	3.55653	7.29321	NA	NA	CRMP1		HIBCH	HIBCH	3-hydroxyisobutyryl-CoA hydrolase	HGNC:4908
CRMP1	chr4	5940001	5940500	0	0	0	5.06004	0.131486	0	0	CRMP1	NA	NA		HIC1	HIC1	hypermethylated in cancer 1	HGNC:4909
CRMP1	chr4	5944501	5945000	4.80976	0	0.331362	2.58413	0.929139	1.71632	-3.29777	CRMP1	NA	NA		HIF3A	HIF3A	hypoxia inducible factor 3, alpha subunit	HGNC:15825
CRTAP	chr3	33135001	33135500	0	0	0	0	0	0	8.23147	NA	NA	CRTAP		HIP1	HIP1	huntingtin interacting protein 1	HGNC:4913
CRTC1	chr19	18682001	18682500	1.98734	0	0	0.449763	0.218912	2.49095	0	NA	NA	CRTC1		HIPK1	HIPK1	homeodomain interacting protein kinase 1	HGNC:19006
CRTC3	chr15	88949501	88950000	1.89167	0	0	0	-0.776302	4.95476	6.26025	NA	NA	CRTC3		HIRA	HIRA	HIR histone cell cycle regulation defective homolog A (S. cerevisiae)	HGNC:4916
CRX	chr19	53016001	53016500	0.843807	0	0	0	0	0	0	CRX	NA	NA		HIST1H1B	HIST1H1B	histone cluster 1, H1b	HGNC:4719
CRX	chr19	53027001	53027500	-2.32723	-0.086707	0.750953	0.608441	-0.619266	-0.72075	-0.71692	NA	NA	CRX		HIST1H1E	HIST1H1E	histone cluster 1, H1e	HGNC:4718
CRY2	chr11	45845501	45846000	0.809433	2.69918	0.420022	0.577946	-0.393123	3.0942	5.36435	NA	NA	CRY2		HIST1H2AB	HIST1H2AB	histone cluster 1, H2ab	HGNC:4734
CRYBB3	chr22	23927001	23927500	0.769164	0	0.357353	-0.303339	-0.646389	0	0	NA	NA	CRYBB3		HIST1H2AJ	HIST1H2AJ	histone cluster 1, H2aj	HGNC:4727
CRYGD	chr2	208697501	208698000	2.78844	0	2.22898	0.538433	0	4.72726	5.541	CRYGD	NA	NA		HIST1H2AL	HIST1H2AL	histone cluster 1, H2al	HGNC:4730
CRYGD	chr2	208697001	208697500	3.11954	1.8115	1.93082	1.08188	0.789568	1.78685	2.27106	CRYGD	NA	NA		HIST1H2APS3	HIST1H2APS3	histone cluster 1, H2a, pseudogene 3	HGNC:18805
CRYL1	chr13	19942001	19942500	0.0930363	0.725478	1.10342	-0.411146	-0.36679	3.26696	4.4326	NA	NA	CRYL1		HIST1H2BB	HIST1H2BB	histone cluster 1, H2bb	HGNC:4751
CRYL1	chr13	19944501	19945000	1.78388	5.52475	0	0	0	3.71235	0	NA	NA	CRYL1		HIST1H2BE	HIST1H2BE	histone cluster 1, H2be	HGNC:4753
CRYL1	chr13	19956001	19956500	-0.0305353	-0.0319737	0.467836	0.711625	-1.43797	0.868264	1.03638	NA	NA	CRYL1		HIST1H2BG	HIST1H2BG	histone cluster 1, H2bg	HGNC:4746
CRYZL1	chr21	33890501	33891000	0	0	0	0	1.65829	6.04813	0	NA	NA	CRYZL1		HIST1H2BI	HIST1H2BI	histone cluster 1, H2bi	HGNC:4756
CSDC2	chr22	40294001	40294500	1.2695	0.610819	0	1.6311	0	0	0	NA	NA	CSDC2		HIST1H2BPS2	HIST1H2BPS2	histone cluster 1, H2b, pseudogene 2	HGNC:4754
CSDC2	chr22	40292501	40293000	-0.684431	-1.58119	0.542815	-0.613199	0.52877	-6.39664	-0.229593	NA	NA	CSDC2		HIST1H3A	HIST1H3A	histone cluster 1, H3a	HGNC:4766
CSE1L	chr20	47115501	47116000	0	0	0	0	0	3.75747	0	NA	NA	CSE1L		HIST1H3C	HIST1H3C	histone cluster 1, H3c	HGNC:4768
CSF3	chr17	35428001	35428500	7.78849	3.05609	0	0	3.41445	7.09549	0	NA	CSF3	NA		HIST1H3D	HIST1H3D	histone cluster 1, H3d	HGNC:4767
CSF3R	chr1	36715501	36716000	-0.622682	0.128618	0.148527	0.0326259	0.332281	-1.7814	0.0714934	NA	NA	CSF3R		HIST1H3F	HIST1H3F	histone cluster 1, H3f	HGNC:4773
CSMD1	chr8	3171001	3171500	-0.692968	0	0	0	-0.896268	3.29234	6.59565	NA	NA	CSMD1		HIST1H3I	HIST1H3I	histone cluster 1, H3i	HGNC:4771
CSMD1	chr8	3040501	3041000	0	0	0	0	0	3.45357	0	NA	NA	CSMD1		HIST1H4D	HIST1H4D	histone cluster 1, H4d	HGNC:4782
CSMD2	chr1	34233001	34233500	0	0	0.277703	-0.509742	0	0	3.9684	NA	NA	CSMD2		HIST1H4F	HIST1H4F	histone cluster 1, H4f	HGNC:4783
CSNK1A1L	chr13	36576501	36577000	0.631859	1.75924	-0.484855	0	-0.350782	4.24383	7.4458	CSNK1A1L	NA	NA		HIST1H4H	HIST1H4H	histone cluster 1, H4h	HGNC:4788
CSNK1E	chr22	37031501	37032000	0	-0.530468	2.37819	0.345664	0.180537	0	0	NA	NA	CSNK1E		HIST1H4PS1	HIST1H4PS1	histone cluster 1, H4, pseudogene 1	HGNC:4786
CSNK1E	chr22	37061501	37062000	0	-0.764166	0.305121	-0.423093	-1.02754	-1.89391	0.116343	NA	NA	CSNK1E		HIST3H2A	HIST3H2A	histone cluster 3, H2a	HGNC:20507
CSRP1	chr1	199730001	199730500	2.98873	0	2.57866	3.3578	1.06029	4.56152	0	NA	NA	CSRP1		HIST3H2BA	HIST3H2BA	histone cluster 3, H2ba, pseudogene	HGNC:20515
CST3	chr20	23566001	23566500	0	0	-1.23864	0	2.96722	0	0	CST3	NA	NA		HIST3H2BB	HIST3H2BB	histone cluster 3, H2bb	HGNC:20514
CSTL1	chr20	23374501	23375000	1.13046	0.223643	1.15221	-0.70956	-1.1311	-2.28381	-0.33338	NA	CSTL1	NA		HIVEP1	HIVEP1	human immunodeficiency virus type I enhancer binding protein 1	HGNC:4920
CTBP1	chr4	1221001	1221500	1.56005	0.693905	0.154651	0.272468	-0.273294	4.45674	4.71254	NA	NA	CTBP1		HIVEP3	HIVEP3	human immunodeficiency virus type I enhancer binding protein 3	HGNC:13561
CTBP2	chr10	126780001	126780500	1.86467	2.48348	0.857887	-0.468339	-0.647934	1.97034	7.3111	NA	NA	CTBP2		HK1	HK1	hexokinase 1	HGNC:4922
CTBP2	chr10	126762501	126763000	0.548024	1.17474	0.874713	-0.721482	0.311882	3.09933	0	NA	NA	CTBP2		HK2	HK2	hexokinase 2	HGNC:4923
CTBP2	chr10	126754501	126755000	0	0	4.40502	3.59353	0	0	0	NA	NA	CTBP2		HKR1	HKR1	HKR1, GLI-Kruppel zinc finger family member	HGNC:4928
CTC-513N18.1	chr19	20398501	20399000	3.71542	0	0	0	0	5.20795	0	CTC-513N18.1	NA	NA		HLA-DPB2	HLA-DPB2	major histocompatibility complex, class II, DP beta 2 (pseudogene)	HGNC:4941
CTCF	chr16	66187001	66187500	0	0	0	0	0	1.58981	0	NA	NA	CTCF		HLA-DQB1	HLA-DQB1	major histocompatibility complex, class II, DQ beta 1	HGNC:4944
CTCF	chr16	66173501	66174000	0.106112	2.19167	1.51513	-0.809306	0.229719	2.4627	4.814	NA	NA	CTCF		HLCS	HLCS	holocarboxylase synthetase (biotin-(proprionyl-CoA-carboxylase (ATP-hydrolysing)) ligase)	HGNC:4976
CTCF	chr16	66217501	66218000	0	0	2.3292	0	-0.46502	2.9026	3.77343	NA	NA	CTCF		HLF	HLF	hepatic leukemia factor	HGNC:4977
CTD-2006C1.2	chr19	11959501	11960000	5.07607	0	0	0	0	5.1079	0	CTD-2006C1.2	NA	NA		HLTF	HLTF	helicase-like transcription factor	HGNC:11099
CTD-2201E18.3	chr5	43053501	43054000	5.50514	5.65975	-3.14021	0	0	5.61152	1.98779	CTD-2201E18.3	NA	NA		HMBOX1	HMBOX1	homeobox containing 1	HGNC:26137
CTD-2313F11.1	chr20	51623001	51623500	1.37741	0	1.23576	0	0.194899	6.54535	0	NA	NA	CTD-2313F11.1		HMGB1	HMGB1	high mobility group box 1	HGNC:4983
CTD-2313F11.1	chr20	51612501	51613000	2.1472	0	0	0.156649	-0.453237	3.7128	0	NA	NA	CTD-2313F11.1		HMGN3	HMGN3	high mobility group nucleosomal binding domain 3	HGNC:12312
CTD-3065J16.6	chr8	145177501	145178000	4.10323	3.55053	2.60392	3.09061	2.41572	0	0	CTD-3065J16.6	NA	NA		HMX2	HMX2	H6 family homeobox 2	HGNC:5018
CTD-3065J16.6	chr8	145176001	145176500	0	4.04256	0	0	0	0	0	CTD-3065J16.6	NA	NA		HMX3	HMX3	H6 family homeobox 3	HGNC:5019
CTDNEP1	chr17	7093501	7094000	-0.189426	1.72571	1.71719	-0.762264	0.302523	1.21319	0	NA	NA	CTDNEP1		HN1L	HN1L	hematological and neurological expressed 1-like	HGNC:14137
CTDSPL2	chr15	42525001	42525500	0	0.111271	1.28956	0.23298	-0.220905	0.935969	0	NA	NA	CTDSPL2		HNF1A	HNF1A	HNF1 homeobox A	HGNC:11621
CTNNA1	chr5	138294001	138294500	1.01273	2.86522	4.23885	0.213204	0.383344	5.07523	7.16238	NA	NA	CTNNA1		HNF1B	HNF1B	HNF1 homeobox B	HGNC:11630
CTNNA1	chr5	138127501	138128000	0	0	3.44031	0	-0.575692	4.62492	6.90639	NA	NA	CTNNA1		HNRNPA1P3	HNRNPA1P3	heterogeneous nuclear ribonucleoprotein A1 pseudogene 3	HGNC:16567
CTNNA3	chr10	67873501	67874000	0	0	1.77804	0	0	0	0	NA	NA	CTNNA3		HNRNPF	HNRNPF	heterogeneous nuclear ribonucleoprotein F	HGNC:5039
CTNNA3	chr10	68463501	68464000	-1.93614	-0.359699	-0.325588	-0.877793	0.0178867	-1.19734	0.336352	NA	NA	CTNNA3		HNRNPH2	HNRNPH2	heterogeneous nuclear ribonucleoprotein H2 (H')	HGNC:5042
CTNNBIP1	chr1	9882001	9882500	1.79528	2.24538	1.44961	0.0693563	0.457023	4.03077	0	NA	NA	CTNNBIP1		HNRNPM	HNRNPM	heterogeneous nuclear ribonucleoprotein M	HGNC:5046
CTNNBL1	chr20	35793001	35793500	1.12094	0.648397	1.84656	0	0	2.20248	4.50746	NA	NA	CTNNBL1		HNRPLL	HNRPLL	heterogeneous nuclear ribonucleoprotein L-like	HGNC:25127
CTNNBL1	chr20	35914001	35914500	1.05503	1.76188	0	0	0	3.94065	7.89583	NA	NA	CTNNBL1		HOMER3	HOMER3	homer homolog 3 (Drosophila)	HGNC:17514
CTNND1	chr11	57316501	57317000	7.72121	2.11918	0	0	0	8.66647	0	NA	NA	CTNND1		HOPX	HOPX	HOP homeobox	HGNC:24961
CTNND2	chr5	11299001	11299500	0	0	0	0	0	6.46194	0	NA	NA	CTNND2		HOXA1	HOXA1	homeobox A1	HGNC:5099
CTNND2	chr5	11417501	11418000	-0.402482	-0.253093	-0.817493	-0.327263	-0.774847	1.50201	4.32161	NA	NA	CTNND2		HOXA10	HOXA10	homeobox A10	HGNC:5100
CTNND2	chr5	11598001	11598500	0	1.88511	0	-0.264934	0.302464	1.23595	0	NA	NA	CTNND2		HOXA11	HOXA11	homeobox A11	HGNC:5101
CTNND2	chr5	11828001	11828500	-0.599659	0	-0.677004	0.121845	-0.33371	3.21144	2.84372	NA	NA	CTNND2		HOXA13	HOXA13	homeobox A13	HGNC:5102
CTNND2	chr5	11044001	11044500	0	1.42382	0.980944	0	0	3.12162	2.83559	NA	NA	CTNND2		HOXA2	HOXA2	homeobox A2	HGNC:5103
CTNND2	chr5	11956501	11957000	3.52232	0	0	0	-0.586721	0	0	CTNND2	NA	NA		HOXA4	HOXA4	homeobox A4	HGNC:5105
CTNS	chr17	3493001	3493500	-0.415722	0.304856	-0.074138	-0.171765	-1.1033	-0.739382	-0.736429	NA	NA	CTNS		HOXA5	HOXA5	homeobox A5	HGNC:5106
CTPS	chr1	41237501	41238000	6.24633	0	0	0	0	8.13676	0	NA	NA	CTPS		HOXA7	HOXA7	homeobox A7	HGNC:5108
CTPS2	chrX	16550001	16550500	2.9749	3.27323	1.95347	0	-0.744716	0	0	NA	NA	CTPS2		HOXA9	HOXA9	homeobox A9	HGNC:5109
CTPS2	chrX	16557001	16557500	1.66261	1.60118	1.15701	2.7477	0.00973553	3.93823	3.22673	NA	NA	CTPS2		HOXB13	HOXB13	homeobox B13	HGNC:5112
CTPS2	chrX	16616001	16616500	0	-0.340329	0.681649	0.289104	0.0841471	0	3.89839	NA	NA	CTPS2		HOXB2	HOXB2	homeobox B2	HGNC:5113
CTR9	chr11	10750501	10751000	1.39466	0.833595	0	-0.136138	-0.245064	3.49145	4.18888	NA	NA	CTR9		HOXB4	HOXB4	homeobox B4	HGNC:5115
CTSB	chr8	11764001	11764500	-0.727899	-0.610909	-0.302624	0.071348	-0.571067	-3.34853	-0.708105	CTSB	NA	NA		HOXB6	HOXB6	homeobox B6	HGNC:5117
CTSD	chr11	1736001	1736500	3.98309	0	2.64277	-1.34901	-0.81635	0	2.37348	NA	NA	CTSD		HOXB7	HOXB7	homeobox B7	HGNC:5118
CTSH	chr15	77002501	77003000	1.44283	1.40216	0	-0.0651697	0.325219	3.01755	7.7871	NA	NA	CTSH		HOXB8	HOXB8	homeobox B8	HGNC:5119
CTTN	chr11	69935501	69936000	3.38135	0.549268	0.646827	0.893226	-0.178376	3.17471	3.67219	NA	NA	CTTN		HOXC10	HOXC10	homeobox C10	HGNC:5122
CTTNBP2NL	chr1	112765501	112766000	0	0	0	0	0	3.11246	0	NA	NA	CTTNBP2NL		HOXC11	HOXC11	homeobox C11	HGNC:5123
CUEDC1	chr17	53298501	53299000	1.86428	1.61519	0	0.147006	-0.376724	3.15311	4.05859	NA	NA	CUEDC1		HOXC12	HOXC12	homeobox C12	HGNC:5124
CUL3	chr2	225140001	225140500	0.606869	1.25109	1.81136	-0.736539	-0.541899	2.63164	2.72158	NA	NA	CUL3		HOXC4	HOXC4	homeobox C4	HGNC:5126
CUL3	chr2	225089501	225090000	0.169173	0	3.27325	0	0.055493	1.63128	5.82544	NA	NA	CUL3		HOXC5	HOXC5	homeobox C5	HGNC:5127
CUL3	chr2	225124001	225124500	0.00787246	1.23176	1.96211	0.547562	-0.588184	-0.0307901	7.63653	NA	NA	CUL3		HOXC6	HOXC6	homeobox C6	HGNC:5128
CUL4A	chr13	112937001	112937500	0.306476	0	-0.0892629	-0.626346	0.67262	2.88203	0	NA	NA	CUL4A		HOXD10	HOXD10	homeobox D10	HGNC:5133
CUL4A	chr13	112964001	112964500	0.358116	0	1.46675	0.294056	-0.272757	2.92065	6.4171	NA	NA	CUL4A		HOXD12	HOXD12	homeobox D12	HGNC:5135
CUX1	chr7	101286501	101287000	5.87408	4.46601	0	0	0	0	5.41104	NA	NA	CUX1		HOXD3	HOXD3	homeobox D3	HGNC:5137
CUX1	chr7	101692001	101692500	4.96717	0	0	1.58967	0	0	0	NA	NA	CUX1		HOXD8	HOXD8	homeobox D8	HGNC:5139
CUX1	chr7	101254501	101255000	-0.572716	1.18781	0.820104	-0.0861986	0.402071	1.91485	4.08829	NA	NA	CUX1		HOXD9	HOXD9	homeobox D9	HGNC:5140
CUX1	chr7	101302001	101302500	-1.28236	0	0	0	0	0	0	NA	NA	CUX1		HP1BP3	HP1BP3	heterochromatin protein 1, binding protein 3	HGNC:24973
CUX1	chr7	101599501	101600000	0.210308	1.87514	1.17901	0.399968	-0.211598	1.87412	4.38869	NA	NA	CUX1		HPCAL1	HPCAL1	hippocalcin-like 1	HGNC:5145
CUX1	chr7	101264501	101265000	1.56552	0	1.32548	0	0	0	0	NA	NA	CUX1		HPS1	HPS1	Hermansky-Pudlak syndrome 1	HGNC:5163
CUX1	chr7	101267001	101267500	1.17354	0	2.01474	1.56235	-0.171769	3.9208	0	NA	NA	CUX1		HPS3	HPS3	Hermansky-Pudlak syndrome 3	HGNC:15597
CUX1	chr7	101277001	101277500	2.10015	2.09031	1.33227	-0.490997	0.402463	4.09484	7.39968	NA	NA	CUX1		HPS4	HPS4	Hermansky-Pudlak syndrome 4	HGNC:15844
CUX1	chr7	101370001	101370500	1.08874	0	0.49186	1.10211	-0.167857	3.16961	4.65296	NA	NA	CUX1		HPSE	HPSE	heparanase	HGNC:5164
[truncated: 12,747 more rows]
