# Supplementary material for: Genome-wide DNA methylation profiling of non-small cell lung carcinomas
Source: Epigenetics Chromatin. 2012 Jun 22;5:9. doi: 10.1186/1756-8935-5-9 (PMC3407794; doi:10.1186/1756-8935-5-9)
Supplement: Additional file 11 — FileS1. Tables with hyper- and hypomethylated regions separated in “All tumors”, SCC and ADC subtypes. Tables show hyper- and hypomethylated regions found present in all tumors or that were either unique for SCC or ADC, separated per tumor subtype and DMR type. [file 1756-8935-5-9-S11.xls]

## Sheet: DMRs per type
Additional File 11
FileS4: Hyper and Hypomethylated DMRs per all tumors and subtypes
Hypermethylated region in tumors
Scale for	log ratio
1 =<		=<2,5
2,5 <		=<4,5
4,5 <
overlapping region	Genomic position			log ratio of normalized methylation signal tumor vs. healthy							DMR overlapping in gene			Gene name	Gene Class/type/ biological function	Localization	Notes
	chr	start	stop	2214T	2236T	2246T	2256T	2258T	2262T	22tu	promoter	3' UTR	body
BARX1	chr9	95754501	95755000	6.96214	5.10461	4.46143	4.19911	4.22415	4.35663	3.9905	BARX1	NA	NA	BARX homeobox 1	transcription regulator	Nucleus	transcription regulator
DMRTA2	chr1	50659001	50659500	2.99214	3.15782	2.15258	2.77865	1.91618	4.44244	4.32272	DMRTA2	NA	NA	DMRT-like family A2	transcription regulator	Nucleus	transcription regulator
DMRTA2	chr1	50659501	50660000	2.27271	2.55442	3.08281	2.18084	1.52128	2.95584	4.05025	DMRTA2	NA	NA
FER1L4	chr20	33652001	33652500	3.79586	1.58998	2.94459	4.24992	3.34743	2.35314	3.29848	FER1L4	NA	NA	fer-1-like 4 (C. elegans) pseudogene	unknown	unknown	unknown
FGF12	chr3	193608501	193609000	3.51888	6.66529	2.94495	3.17143	1.49453	3.94836	4.21274	FGF12	NA	NA	fibroblast growth factor 12	growth factor	Extracellular Space	cell-cell signaling
GATA3	chr10	8137001	8137500	2.7519	4.12808	2.97114	2.81703	2.11527	3.1014	3.00804	GATA3	NA	NA	GATA binding protein 3	transcription regulator	Nucleus	transcription regulator
GRIK2	chr6	101954001	101954500	5.34185	1.62535	1.2167	1.74298	1.74934	3.90878	3.31241	GRIK2	NA	NA	glutamate receptor, ionotropic, kainate 2	ion channel	Plasma Membrane	ion channel
HOXA9	chr7	27171501	27172000	3.57662	2.72496	2.47173	3.54215	1.32221	5.27325	1.87794	HOXA9	NA	NA	homeobox A9	transcription regulator	Nucleus	transcription regulator
HOXA9	chr7	27172001	27172500	4.27578	4.16067	2.06673	3.54605	1.59699	1.82671	1.62326	HOXA9	NA	NA
HOXC12	chr12	52635001	52635500	1.76164	1.60924	1.10488	2.46726	2.19816	2.76151	1.86327	HOXC12	NA	NA	homeobox C12	transcription regulator	Nucleus	transcription regulator
IRX2	chr5	2801001	2801500	4.03787	3.20019	3.16576	3.12332	1.13882	1.63131	2.92817	NA	NA	IRX2	iroquois homeobox 2	transcription regulator	Nucleus	transcription regulator
MEIS1	chr2	66524501	66525000	2.22316	1.56903	1.43256	1.8563	1.4623	4.1159	4.62753	NA	NA	MEIS1	Meis homeobox 1	transcription regulator	Nucleus	transcription regulator
NKX2-4	chr20	21325501	21326000	2.29646	1.97741	1.16829	1.58004	1.48891	2.46558	1.96118	NKX2-4	NA	NA	NK2 homeobox 4	transcription regulator	Nucleus	transcription regulator
NPR3	chr5	32749001	32749500	3.8381	6.5046	2.54639	5.41266	2.33425	3.89113	2.13003	NA	NA	NPR3	natriuretic peptide receptor C/guanylate cyclase C (atrionatriuretic peptide receptor C)	G-protein coupled receptor	Plasma Membrane	G-protein coupled receptor
NRN1	chr6	5949501	5950000	3.82763	2.87074	1.07901	1.44274	1.52234	1.1926	1.30649	NA	NA	NRN1	neuritin 1	GPI-anchor protein	Plasma Membrane	promoting neuritogenesis
ONECUT2	chr18	53258001	53258500	3.72888	3.83949	2.83945	3.03828	1.97687	5.85947	3.92174	NA	NA	ONECUT2	one cut homeobox 2	transcription regulator	Nucleus	transcription regulator
ONECUT2	chr18	53258501	53259000	4.49539	1.99444	1.61786	1.53058	1.02875	4.26263	3.91436	NA	NA	ONECUT2
OTX1	chr2	63138501	63139000	7.04179	5.18405	2.04476	3.64401	2.08245	6.09466	1.84047	NA	OTX1	NA	orthodenticle homeobox 1	transcription regulator	Nucleus	transcription regulator
OTX1	chr2	63134501	63135000	6.56494	3.25338	1.15213	2.99166	2.0329	4.50612	3.59642	NA	OTX1	NA
OTX1	chr2	63135001	63135500	4.10632	3.7996	1.23237	1.98997	2.13186	5.72167	3.34024	NA	OTX1	NA
OTX1	chr2	63136001	63136500	3.84676	2.59455	1.02051	2.47927	2.21437	4.35647	2.57524	NA	NA	OTX1
OTX1	chr2	63137001	63137500	3.39298	3.51612	1.58165	1.86871	1.73135	4.47882	3.34656	NA	OTX1	NA
PAX9	chr14	36198501	36199000	6.77024	5.94822	3.40587	4.75488	1.71916	3.03826	4.13846	NA	NA	PAX9	paired box 9	transcription regulator	Nucleus	transcription regulator
PRDM14	chr8	71146501	71147000	4.2317	3.81492	3.64548	5.36049	1.48179	3.77067	2.42949	PRDM14	NA	NA	PR domain containing 14	transcription regulator	Nucleus	transcription regulator
PRDM14	chr8	71147001	71147500	2.56522	2.58047	3.33805	1.54565	1.74955	3.11701	4.64754	PRDM14	NA	NA
RAX	chr18	55090501	55091000	5.21915	2.92318	2.31005	2.80767	1.77265	4.17644	5.47543	RAX	NA	NA	retina OR anterior neural fold homeobox	transcription regulator	Nucleus	transcription regulator
SALL1	chr16	49741501	49742000	4.94092	4.68793	1.53584	2.45382	1.92464	2.12846	2.58276	SALL1	NA	NA	sal-like 1 (Drosophila)	transcription regulator	Nucleus	transcription regulator
SATB2	chr2	200035001	200035500	2.6025	1.80304	3.13575	2.74522	1.25277	2.50279	4.13997	NA	NA	SATB2	SATB homeobox 2	transcription regulator	Nucleus	transcription regulator
SHOX2	chr3	159303501	159304000	4.21612	2.34985	2.73341	4.89739	1.76377	4.80697	2.03883	NA	NA	SHOX2	short stature homeobox 2	transcription regulator	Nucleus	transcription regulator
SIX6	chr14	60046501	60047000	3.86662	2.5358	1.82765	2.58565	2.4548	3.31207	4.98108	SIX6	NA	NA	SIX homeobox 6	transcription regulator	Nucleus	transcription regulator
SIX6	chr14	60047001	60047500	4.14833	3.183	1.1666	2.34193	1.37576	3.51293	3.57994	NA	SIX6	NA
SIX6	chr14	60047501	60048000	3.48842	2.50355	1.57429	1.45564	1.65197	2.44301	4.90416	NA	SIX6	NA
SKOR1	chr15	65909001	65909500	4.07331	1.73718	2.88525	3.06273	1.39426	3.42804	4.21253	NA	NA	SKOR1	SKI family transcriptional corepressor 1	transcription regulator	Nucleus	transcription regulator
SSH1	chr12	107770501	107771000	1.09376	1.3212	1.27066	1.21956	1.48335	1.55635	4.99893	NA	NA	SSH1	slingshot homolog 1 (Drosophila)	cytoskeleton	Cytoplasm	actin cytoskeleton organization
TBX15	chr1	119324001	119324500	3.54086	2.36231	2.47657	1.91012	1.60332	3.25855	1.27141	NA	NA	TBX15	T-box 15	transcription regulator	Nucleus	transcription regulator
VAX1	chr10	118882001	118882500	3.06728	2.95179	3.62553	2.04049	1.43657	1.70997	1.8519	NA	NA	VAX1	ventral anterior homeobox 1	transcription regulator	Nucleus	transcription regulator
NA	chr1	33501001	33501500	2.41878	3.28788	2.65516	1.4277	1.0091	5.80548	6.87109	NA	NA	NA
NA	chr1	90965001	90965500	4.19826	2.86804	2.06711	4.56425	1.20893	3.91692	1.60149	NA	NA	NA
NA	chr10	22664001	22664500	2.89137	2.74148	2.40347	2.66583	1.36342	4.06597	1.2151	NA	NA	NA
NA	chr12	52646501	52647000	3.62979	1.44225	1.18833	3.9498	1.92782	1.54905	2.33815	NA	NA	NA
NA	chr13	99425501	99426000	3.27811	2.65238	1.59529	1.31175	1.02804	1.43721	4.25059	NA	NA	NA
NA	chr14	56331501	56332000	3.29507	3.39286	1.17559	3.34592	2.01298	4.50857	4.26663	NA	NA	NA
NA	chr14	60043001	60043500	5.87183	3.32839	2.03956	4.71357	1.98129	4.17372	5.11223	NA	NA	NA
NA	chr14	60043501	60044000	6.45044	1.50717	1.89886	2.52785	1.55248	4.21493	4.27523	NA	NA	NA
NA	chr15	50874501	50875000	6.5702	2.8115	1.97591	2.74218	1.00428	5.55854	3.40398	NA	NA	NA
NA	chr17	72743001	72743500	3.30169	2.88692	2.84084	2.01035	1.85031	5.38489	6.58093	NA	NA	NA
NA	chr2	161992001	161992500	3.92048	3.90257	1.7966	3.01802	2.23456	3.72419	1.58048	NA	NA	NA
NA	chr2	63139501	63140000	4.04175	3.14199	2.38007	2.3203	1.42951	3.48285	3.04881	NA	NA	NA
NA	chr2	156887001	156887500	3.4933	4.11827	3.08152	2.34405	1.12283	4.63906	3.47787	NA	NA	NA
NA	chr20	21630001	21630500	4.97676	3.27797	3.73672	2.34059	1.32407	4.99124	4.01535	NA	NA	NA
NA	chr21	36990001	36990500	3.24922	1.32803	1.34092	1.88075	1.10283	2.18167	2.53218	NA	NA	NA
NA	chr21	36990501	36991000	3.71147	3.82781	1.50702	2.93348	1.7251	4.19685	3.57861	NA	NA	NA
NA	chr3	123779001	123779500	2.85702	2.91263	3.94139	2.50336	2.50587	2.76535	2.47548	NA	NA	NA
NA	chr4	85622001	85622500	4.18347	3.226	2.09265	1.98019	1.69419	5.2234	2.77269	NA	NA	NA
NA	chr4	85623501	85624000	4.02486	2.21941	2.26407	3.6617	1.25846	3.66651	3.23881	NA	NA	NA
NA	chr5	54554501	54555000	4.24938	1.65969	1.90861	2.99389	1.31526	1.28266	2.24633	NA	NA	NA
NA	chr5	134404001	134404500	5.97965	3.66689	1.29308	3.35339	2.51723	1.50772	4.14393	NA	NA	NA
NA	chr6	10498501	10499000	4.05962	3.8878	1.38589	4.12547	1.81282	4.09292	2.3433	NA	NA	NA
NA	chr6	10530001	10530500	5.0183	5.55718	2.17047	4.16237	2.4936	1.94775	1.93848	NA	NA	NA
NA	chr7	27258001	27258500	3.77455	3.71004	3.44229	4.00738	1.31003	4.39881	1.71149	NA	NA	NA
NA	chr8	72633001	72633500	4.42831	3.92156	1.78929	5.16046	2.04054	5.33316	2.7382	NA	NA	NA
NA	chr9	963001	963500	2.78855	2.17206	1.9321	3.10143	1.14725	3.28378	4.07743	NA	NA	NA
Hypomethylated region in tumors
Scale for	log ratio
-1<		=< -2,5
- 2,5 <		=< -4,5
-4,5 >
overlapping region	Genomic position			log ratio of normalized methylation signal tumor vs. healthy							DMR overlapping in gene			Gene name	Gene Class/type/ biological function	Localization	Notes
	chr	start	stop	2214T	2236T	2246T	2256T	2258T	2262T	22tu	promoter	3' UTR	body
CNTD2	chr19	45424001	45424500	-1.26688	-1.553	-3.64437	-3.25741	-1.8716	-3.09225	-2.21339	CNTD2	NA	NA	cyclin N-terminal domain containing 2	unknown	unknown	unknown
CPEB3	chr10	93989501	93990000	-2.67822	-3.84103	-2.81822	-2.67445	-3.35503	-3.18234	-4.98269	NA	NA	CPEB3	cytoplasmic polyadenylation element binding protein 3	unknown	unknown	RNA binding
MYC	chr8	128820001	128820500	-3.86359	-1.45889	-1.94347	-3.24637	-3.95513	-4.60798	-1.1438	NA	NA	MYC	v-myc myelocytomatosis viral oncogene homolog (avian)	transcription regulator	Nucleus	transcription regulator
NAV1	chr1	199975501	199976000	-4.03238	-3.58611	-3.71799	-4.5067	-1.1289	-2.75066	-2.30067	NAV1	NA	NA	neuron navigator 1	enzyme	Cytoplasm	May be involved in neuronal migration
TSPAN9	chr12	3179001	3179500	-2.79825	-3.61371	-2.09729	-1.30541	-1.6571	-3.32916	-1.13007	NA	NA	TSPAN9	tetraspanin 9	unknown	Plasma Membrane	unknown
TSPAN9	chr12	3179501	3180000	-3.5069	-3.23759	-3.01248	-2.31783	-1.52287	-4.88121	-1.87144	TSPAN9	NA	NA
ZMYND10	chr3	50358001	50358500	-3.1707	-2.98378	-2.73753	-1.13932	-1.61696	-3.33972	-3.35875	ZMYND10	NA	NA	zinc finger, MYND-type containing 10	unknown	Cytoplasm	unknown
NA	chr11	62448001	62448500	-3.72074	-2.86926	-4.87964	-4.84578	-3.36143	-4.93812	-1.477	NA	NA	NA
Hypermethylated region in SCC
Scale for	log ratio
1 =<		=<2,5
2,5 <		=<4,5
4,5 <
overlapping region	Genomic position			log ratio of normalized methylation signal tumor vs. healthy							DMR overlapping in gene			Gene name	Gene Class/type/ biological function	Localization	Notes
	chr	start	stop	2214T	2236T	2246T	2256T	2258T	2262T	22tu	promoter	3' UTR	body
ABCG1	chr21	42552501	42553000	1.35838	2.37391	0	-0.12121	-0.408778	2.68362	0	NA	NA	ABCG1	ATP-binding cassette, sub-family G (WHITE), member 1	transporter	Plasma Membrane	cholesterol metabolic process
ABHD2	chr15	87470001	87470500	2.72858	7.40817	0	0	-0.0514151	8.6283	0	NA	NA	ABHD2	abhydrolase domain containing 2	Hydrolase	unknown	carboxylesterase activity
AC069214.1	chr12	119805001	119805500	1.05217	2.22909	0	0	0	1.89173	0	NA	NA	AC069214.1	-	unknown		unknown
AC106782.1	chr17	26096501	26097000	1.15892	1.54849	0	0	-0.21479	3.55021	0	NA	NA	AC106782.1	-	unknown		unknown
AC110298.1	chr4	54664501	54665000	4.09899	3.20271	0	0	0.784126	3.71057	0	AC110298.1	NA	NA	-	unknown		unknown
ACTN4	chr19	43877501	43878000	2.8675	2.12975	0	0.884879	0.109284	4.03444	0	NA	NA	ACTN4	actinin, alpha 4	Protein transport	Cytoplasm	vesicular trafficking
ACTN4	chr19	43878001	43878500	4.97517	6.05443	0	0	0	5.08171	0	NA	NA	ACTN4
ACTN4	chr19	43884001	43884500	2.30008	2.08183	0	0	0	2.17591	0	NA	NA	ACTN4
ADCK4	chr19	45910501	45911000	1.79053	1.62608	0.349226	-0.27154	-0.734912	5.12634	0	NA	NA	ADCK4	aarF domain containing kinase 4	kinase	unknown	unknown
AFMID	chr17	73708501	73709000	2.46205	1.56472	0.989727	0	-1.27356	4.80421	0	NA	NA	AFMID	arylformamidase	Hydrolase	Nucleus	Tryptophan catabolism
AGAP1	chr2	236066501	236067000	3.04761	1.87151	-0.674376	0.301641	0.24155	1.83269	-0.329594	AGAP1	NA	NA	ArfGAP with GTPase domain, ankyrin repeat and PH domain 1	Cytoskeleton	Cytoplasm	membrane traffic and actin cytoskeleton dynamics
ANKRD13B	chr17	24964501	24965000	6.57442	4.48585	0	0	0	3.74433	0	NA	ANKRD13B	NA	ankyrin repeat domain 13B	unknown	unknown	unknown
ANKRD27	chr19	37851501	37852000	2.92196	1.16741	0	0	0	2.58763	0	NA	NA	ANKRD27	ankyrin repeat domain 27 (VPS9 domain)	unknown	Cytoplasm	may regulate endosome dynamics
AOAH	chr7	36617001	36617500	2.28495	6.50918	0	0	0	7.38513	0	NA	NA	AOAH	acyloxyacyl hydrolase (neutrophil)	Hydrolase	unknown	inflammatory response
ARHGAP10	chr4	148993501	148994000	1.32071	4.10189	0	-1.69621	0	4.8803	0	NA	NA	ARHGAP10	Rho GTPase activating protein 10	cytoskeletal adaptor activity	Cytoplasm	regulation of apoptosis
ARHGAP4	chrX	152841001	152841500	2.64578	2.06371	0	0.826101	0	4.49808	0	NA	NA	ARHGAP4	Rho GTPase activating protein 4	Rho protein signal transduction	Cytoplasm	regulation of small GTP-binding proteins belonging to the RAS superfamily
ARPC1B	chr7	98813001	98813500	1.05431	2.1232	0.683758	0.119339	0.0445319	1.64854	0.713586	NA	NA	ARPC1B	actin related protein 2/3 complex, subunit 1B, 41kDa	Cytoskeleton	Cytoplasm	actin polymerization
ATG16L1	chr2	233835501	233836000	1.41182	2.22224	0	-0.699264	-1.28944	2.05367	0	NA	NA	ATG16L1	ATG16 autophagy related 16-like 1 (S. cerevisiae)	unknown	Cytoplasm	Plays a role in autophagy (By similarity)
ATP8B2	chr1	152572501	152573000	2.94368	2.58591	0	-0.281125	-0.528084	2.69875	0	NA	ATP8B2	NA	ATPase, class I, type 8B, member 2	transporter	Plasma Membrane	phospholipid-translocating ATPase activity
AUTS2	chr7	69867001	69867500	1.56336	1.55216	0.793899	0.435465	-0.610526	2.96566	0	NA	NA	AUTS2	autism susceptibility candidate 2	Cytoskeleton	unknown	remodeling of the actin cytoskeleton
BAIAP2L1	chr7	97788001	97788500	1.38685	3.22708	0	0	0	5.38973	0	NA	NA	BAIAP2L1	BAI1-associated protein 2-like 1	Cytoskeleton	Cytoplasm	action binding
BARX1	chr9	95753001	95753500	2.82269	4.24339	0	0	0	6.53683	0	NA	BARX1	NA	BARX homeobox 1	transcription regulator	Nucleus	transcription regulator
BDH1	chr3	198743001	198743500	2.19097	2.99034	0.658528	0	0	5.49347	0	NA	NA	BDH1	3-hydroxybutyrate dehydrogenase, type 1	Oxidoreductase	Cytoplasm	oxidation-reduction process
BRE	chr2	28412001	28412500	3.68608	1.2423	0	0	0	6.20646	0	NA	NA	BRE	brain and reproductive organ-expressed (TNFRSF1A modulator)	protein binding	Cytoplasm	DNA damage repair and apoptosis
C1orf21	chr1	182857001	182857500	2.41649	6.17511	0	0	0	7.13717	0	NA	C1orf21	NA	chromosome 1 open reading frame 21	unknown	unknown	unknown
C20orf152	chr20	34031501	34032000	3.15282	1.86318	0	0	0.348006	2.1772	0	NA	NA	C20orf152	chromosome 20 open reading frame 152	unknown	unknown	unknown
C21orf33	chr21	44379501	44380000	1.23933	1.38428	0.897677	0.545575	-0.269252	2.645	0	NA	NA	C21orf33	chromosome 21 open reading frame 33	unknown	Cytoplasm	mitochondrial protein
C3orf21	chr3	196448501	196449000	2.57152	5.38487	0	0	0	3.9166	0	NA	NA	C3orf21	chromosome 3 open reading frame 21	unknown	unknown	unknown
C5orf25	chr5	175703001	175703500	1.37965	2.61957	0.337356	0	-0.107054	2.08216	0	NA	NA	C5orf25	chromosome 5 open reading frame 25	unknown	unknown	unknown
CALCB	chr11	14883001	14883500	6.27457	3.63311	0	0	0	4.80773	0	CALCB	NA	NA	calcitonin-related polypeptide beta	hormone	Extracellular Space	calcium ion homeostasis
CARM1	chr19	10845001	10845500	1.31352	2.03104	0.972156	0	0	1.76348	0	NA	NA	CARM1	coactivator-associated arginine methyltransferase 1	transcription regulator	Nucleus	transcription regulator
CATSPERG	chr19	43517001	43517500	1.2549	3.07178	-0.269938	0.00297951	0.589233	1.31989	0	CATSPERG	NA	NA	cation channel, sperm-associated, gamma	Calcium chanel	unknown	ion channel
CCDC88C	chr14	90852501	90853000	1.00503	3.20387	0	0.856838	-1.23966	3.38461	0	NA	NA	CCDC88C	coiled-coil domain containing 88C	Regulation of Wnt	unknown	Wnt signaling pathway
CDC42EP4	chr17	68801001	68801500	1.5651	2.87124	0	0	0	6.55174	0	NA	NA	CDC42EP4	CDC42 effector protein (Rho GTPase binding) 4	Cytoskeleton	Cytoplasm	organization of the actin cytoskeleton
CENPP	chr9	94169001	94169500	1.89562	7.20377	0.788308	0	0.178299	3.45832	0	NA	NA	CENPP	centromere protein P	Cytoskeleton	unknown	centromere protein, involved in the assembly of kinetochore proteins
CEP72	chr5	682501	683000	5.16802	1.83912	0.439925	0	-0.321352	2.79462	0	NA	NA	CEP72	centrosomal protein 72kDa	Cytoskeleton	Cytoplasm	recruitment of key centrosomal proteins to the centrosome
CHCHD3	chr7	132129001	132129500	1.79414	2.88362	0	0	0.0290008	4.2072	0	NA	NA	CHCHD3	coiled-coil-helix-coiled-coil-helix domain containing 3	unknown	Cytoplasm	unknown
CHMP7	chr8	23168501	23169000	2.12664	1.85364	0	0	-0.3915	4.22437	0	NA	NA	CHMP7	CHMP family, member 7	transporter	Cytoplasm	late endosome to vacuole transport
CLUAP1	chr16	3516001	3516500	1.86296	3.13209	0.607437	0.693345	0.617125	3.14056	0	NA	NA	CLUAP1	clusterin associated protein 1	unknown	unknown	May play a role in cell proliferation or apoptosis
CNTN4	chr3	2998501	2999000	1.54506	1.27465	0	-0.718676	0.737732	4.68156	0	NA	NA	CNTN4	contactin 4	Cell Adhesion	Plasma Membrane	cell adhesion in neurons
COG7	chr16	23311501	23312000	1.20034	2.17276	0	-0.391164	0	2.1717	0	NA	NA	COG7	component of oligomeric golgi complex 7	transporter	Cytoplasm	intracellular protein transport golgi
COX7A2	chr6	76008001	76008500	1.76671	1.60691	0	0	-0.455475	6.39719	0	NA	NA	COX7A2	cytochrome c oxidase subunit VIIa polypeptide 2 (liver)	cytochrome-c oxidase activity	Cytoplasm	electron transport in mitochondria
CPSF6	chr12	67930501	67931000	1.83925	6.81196	0	0	0	2.42221	0	NA	NA	CPSF6	cleavage and polyadenylation specific factor 6, 68kDa	mRNA binding	Nucleus	RNA processing
CPT1A	chr11	68302501	68303000	3.54024	1.69276	0	0.461159	0	2.45897	0	NA	NA	CPT1A	carnitine palmitoyltransferase 1A (liver)	Fatty acid metabolism	Cytoplasm	carnitine-dependent transport
CREBBP	chr16	3734001	3734500	1.43445	1.03391	-0.701836	0	0	2.84244	0	NA	NA	CREBBP	CREB binding protein	transcription regulator	Nucleus	transcription regulator
CRYL1	chr13	19944501	19945000	1.78388	5.52475	0	0	0	3.71235	0	NA	NA	CRYL1	crystallin, lambda 1	fatty acid metabolic process	Cytoplasm	catalyzes the dehydrogenation of L-gulonate
CTNND1	chr11	57316501	57317000	7.72121	2.11918	0	0	0	8.66647	0	NA	NA	CTNND1	catenin (cadherin-associated protein), delta 1	Transcrption regulator	Nucleus	Transcrption regulator
DAP3	chr1	153972501	153973000	3.22879	1.12076	0	0	0	2.40566	0	NA	NA	DAP3	death associated protein 3	Ribossome subunit	Cytoplasm	mediating interferon-gamma-induced cell death
DHX37	chr12	124006001	124006500	2.61222	3.00789	0	0	0	3.72884	0	NA	NA	DHX37	DEAH (Asp-Glu-Ala-His) box polypeptide 37	ATP-dependent helicase activity	unknown	putative RNA helicases, believed to be involved in embryogenesis, spermatogenesis, and cellular growth and division
DIDO1	chr20	61031001	61031500	5.55571	5.66733	0	0	0	3.74425	0	NA	NA	DIDO1	death inducer-obliterator 1	Transcrption regulator (may be)	Nucleus	Transcrption regulator (putative)
DLGAP1	chr18	3494501	3495000	1.26017	6.98126	0	0	0	3.77481	0	NA	NA	DLGAP1	discs, large (Drosophila) homolog-associated protein 1	protein binding	Plasma Membrane	postsynaptic scaffold in neuronal cells
DOT1L	chr19	2120001	2120500	3.60974	6.32062	0	0	0	4.64938	0	NA	NA	DOT1L	DOT1-like, histone H3 methyltransferase (S. cerevisiae)	Chromatin regulator	Nucleus	Histone methyltransferase
DOT1L	chr19	2119501	2120000	4.05282	6.92381	0	0	0	4.40446	0	NA	NA	DOT1L
DYNC1H1	chr14	101571001	101571500	2.29954	1.07305	0.340956	0.490266	-0.899423	1.37505	0	NA	NA	DYNC1H1	dynein, cytoplasmic 1, heavy chain 1	microtubule motor activity	Cytoplasm	G2/M transition of mitotic cell cycle
EMP1	chr12	13216501	13217000	2.23943	6.89112	0	0	0	8.24866	0	NA	NA	EMP1	epithelial membrane protein 1	protein binding	Plasma Membrane	cell growth and cell proliferation
EPN1	chr19	60883001	60883500	1.13648	5.68827	0	0	0	3.44445	0	NA	NA	EPN1	epsin 1	protein binding	Plasma Membrane	negative regulates EGFR pathway
EYA2	chr20	44977001	44977500	1.66849	1.73829	0.949932	-0.36715	0.224979	3.71338	0	NA	NA	EYA2	eyes absent homolog 2 (Drosophila)	Chromatin regulator	Nucleus	DNA damage repair
EYA2	chr20	44976501	44977000	2.49586	1.19554	0	0	0.812038	3.57252	0	NA	NA	EYA2
FAM108C1	chr15	78809001	78809500	1.03261	3.432	0	0	0	4.27142	0	NA	NA	FAM108C1	family with sequence similarity 108, member C1	Hydrolase	unknown	hydrolase activity
FAM178B	chr2	96943501	96944000	2.92412	3.68973	0	0	0	4.30299	0	NA	NA	FAM178B	family with sequence similarity 178, member B	unknown	unknown	unknown
FAM179B	chr14	44583001	44583500	3.15622	3.5826	0	0	0	2.29465	0	NA	NA	FAM179B	family with sequence similarity 179, member B	unknown	unknown	unknown
FKBP1B	chr2	24132501	24133000	1.84664	1.36887	0	-0.482379	0	4.0725	0	NA	NA	FKBP1B	FK506 binding protein 1B, 12.6 kDa	peptidyl-prolyl cis-trans isomerase activity	Cytoplasm	immunoregulation and basic cellular processes involving protein folding and trafficking
FOXK1	chr7	4692001	4692500	2.43773	3.07632	0	0	0.5961	7.86978	0	NA	NA	FOXK1	forkhead box K1	transcription regulator	Nucleus	transcription regulator
FOXN3	chr14	88759501	88760000	1.08703	1.81342	0.732041	0.125157	-0.43667	3.86106	0	NA	NA	FOXN3	forkhead box N3	transcription regulator	Nucleus	transcription regulator
FRYL	chr4	48438001	48438500	2.44943	1.82922	-0.413035	0	-1.19827	3.43631	0	NA	NA	FRYL	FRY-like	Transcrption regulator (may be)	unknown	Transcrption regulator (putative)
GNB4	chr3	180623501	180624000	3.27696	1.75972	0	0	0	1.71364	0	NA	NA	GNB4	guanine nucleotide binding protein (G protein), beta polypeptide 4	signal transducer activity	Plasma Membrane	G protein-effector interaction
GOLGB1	chr3	122948001	122948500	1.22328	2.07501	0.696248	0	-0.241977	3.40082	0	NA	NA	GOLGB1	golgin B1	protein binding	Cytoplasm	Golgi organizatin
GPR137B	chr1	234382501	234383000	2.69286	1.83775	0	0.669023	-1.05358	2.05456	0	NA	NA	GPR137B	G protein-coupled receptor 137B	unknown	Plasma Membrane	G protein-coupled receptor
GTF3C1	chr16	27421001	27421500	5.01074	5.92501	0	0	0	4.10745	0	NA	NA	GTF3C1	general transcription factor IIIC, polypeptide 1, alpha 220kDa	transcription regulator	Nucleus	transcription regulator
GUK1	chr1	226402501	226403000	2.24423	3.99431	-0.242861	0.293065	0.453908	3.57573	0	NA	GUK1	NA	guanylate kinase 1	purine nucleotide metabolic process	Cytoplasm	recycling GMP
HIST1H2BB	chr6	26152001	26152500	5.30479	4.04384	0	0	0	7.47723	0	HIST1H2BB	NA	NA	histone cluster 1, H2bb	Histone protein	Nucleus	histone protein
HIST1H2BB	chr6	26152501	26153000	3.99329	6.80214	0	0	0	7.70251	0	HIST1H2BB	NA	NA
HIST1H3C	chr6	26153001	26153500	3.44452	4.45489	0	0	0	6.98556	0	HIST1H3C	NA	NA	histone cluster 1, H3c	Histone protein	Nucleus	histone protein
HLF	chr17	50726501	50727000	2.95165	3.53991	0	0	0.878305	3.11867	0	NA	NA	HLF	hepatic leukemia factor	transcription regulator	Nucleus	transcription regulator
IFFO1	chr12	6534501	6535000	1.59744	2.25274	0.400012	0.633737	0.0725112	1.94456	-6.75662	IFFO1	NA	NA	intermediate filament family orphan 1	Cytoskeleton	unknown	cytoskeleton and nuclear envelope
IFFO2	chr1	19114501	19115000	2.62822	2.8479	-0.870449	0	-0.344747	3.24334	0	NA	NA	IFFO2	intermediate filament family orphan 2	unknown	unknown	unknown
IMPA2	chr18	12001001	12001500	1.5883	6.00943	0.572934	0.130735	-0.583474	3.44038	0	NA	NA	IMPA2	inositol(myo)-1(or 4)-monophosphatase 2	signal transduction	Cytoplasm	signal transduction
ITPK1	chr14	92578501	92579000	2.99288	2.15809	0.233224	0	-0.249343	1.64622	0	NA	NA	ITPK1	inositol 1,3,4-triphosphate 5/6 kinase	Hydrolase	unknown	Modifies TNF-alpha-induced apoptosis by interfering with the activation of TNFRSF1A-associated death domain
KIAA1217	chr10	24560001	24560500	2.8902	7.38113	0.750967	0	-1.03571	1.97388	0	NA	NA	KIAA1217	KIAA1217	unknown	Cytoplasm	unknown
KRAS	chr12	25263001	25263500	1.50533	1.27411	0	0	0	2.59711	0	NA	NA	KRAS	v-Ki-ras2 Kirsten rat sarcoma viral oncogene homolog	signal transducer activity	Cytoplasm	signal transduction
LARGE	chr22	32289001	32289500	2.45659	2.81167	0	0.333007	0.846193	1.91593	0	NA	NA	LARGE	like-glycosyltransferase	enzyme	Cytoplasm	glycosylation of alpha-dystroglycan
LBH	chr2	30339501	30340000	3.42794	3.21928	0.81916	0	0	3.09668	0	NA	NA	LBH	limb bud and heart development homolog (mouse)	transcription regulator	Nucleus	transcription regulator
LGMN	chr14	92250001	92250500	2.01806	1.68923	0.317067	0.0211533	0.426445	5.03675	0	NA	NA	LGMN	legumain	peptidase	Cytoplasm	negative regulation of neuron apoptosis
LIMK1	chr7	73146501	73147000	4.29947	5.51384	0	0	0	4.44344	-0.982942	NA	NA	LIMK1	LIM domain kinase 1	Cytoskeleton	Cytoplasm	actin cytoskeleton organization
LRRK1	chr15	99289501	99290000	1.37221	1.42757	0	0	0.0825943	3.57763	0	NA	NA	LRRK1	leucine-rich repeat kinase 1	Serine/threonine-protein kinase	Cytoplasm	small GTPase mediated signal transduction
LYPLA1	chr8	55157001	55157500	3.40912	3.89328	0	0	0	4.22981	0	NA	NA	LYPLA1	lysophospholipase I	Hydrolase	Cytoplasm	hydrolyzes lysophosphatidylcholine
MAP6D1	chr3	185016001	185016500	3.53865	1.59526	0	0	0	6.10098	0	NA	MAP6D1	NA	MAP6 domain containing 1	Cytoskeleton	Cytoplasm	binds and stabilizes microtubules
MATN2	chr8	98999501	99000000	2.00528	2.21781	0	0	-0.114711	4.74308	0	NA	NA	MATN2	matrilin 2	Cytoskeleton	Extracellular Space	filamentous networks
MDN1	chr6	90453001	90453500	4.28134	6.65958	0	0	-0.917011	4.04029	0	NA	NA	MDN1	MDN1, midasin homolog (yeast)	Nuclear chaperone	Nucleus	regulation of protein complex assembly
MELK	chr9	36598501	36599000	1.78137	1.51954	-0.224053	-0.554754	-1.54296	3.49149	0	NA	NA	MELK	maternal embryonic leucine zipper kinase	Serine/threonine-protein kinase	Cytoplasm	protein phosphorylation
MT2A	chr16	55198501	55199000	3.60064	3.46178	0	0.499582	0.21129	3.90963	0	MT2A	NA	NA	metallothionein 2A	protein binding	Cytoplasm	cell proliferation, differentiation and apoptosis
MTAP	chr9	21959001	21959500	3.55482	2.69552	0	0	0	7.16669	0	NA	NA	MTAP	methylthioadenosine phosphorylase	Glycosyltransferase	Nucleus	salvage of both adenine and methionine. Codeleted wih p16 in many cancers
MYO10	chr5	16898501	16899000	1.02694	2.10669	0.975928	0.490506	-0.913645	3.05148	0	NA	NA	MYO10	myosin X	Cytoskeleton	Cytoplasm	Plays a role in regions of dynamic actin
NCOR2	chr12	123504501	123505000	4.48719	1.69486	0.145722	-0.209869	0.176774	3.02998	0	NA	NA	NCOR2	nuclear receptor corepressor 2	transcription regulator	Nucleus	transcription regulator
NF2	chr22	28420501	28421000	4.31922	2.89089	0	-0.156036	0.0147629	3.7371	0	NA	NA	NF2	neurofibromin 2 (merlin)	protein binding	Plasma Membrane	Suppresses cell proliferation and tumorigenesis by inhibiting E3 ubiquitin-protein ligase complex
NHS	chrX	17583501	17584000	5.50087	4.13076	-0.815483	-0.186335	-0.882621	3.81091	-0.884446	NA	NA	NHS	Nance-Horan syndrome (congenital cataracts and dental anomalies)	unknown	Nucleus	May have a key functions in the regulation of eye, tooth, brain and craniofacial development
NID2	chr14	51555501	51556000	2.54536	1.24487	0	0.550468	-1.05117	5.22018	0	NA	NA	NID2	nidogen 2 (osteonidogen)	Cytoskeleton	Extracellular Space	maintaining the structure of the basement membrane
NUDT3	chr6	34430001	34430500	2.79474	2.54888	0.0018553	0	-1.5173	2.23523	0	NA	NA	NUDT3	nudix (nucleoside diphosphate linked moiety X)-type motif 3	phosphatase	Cytoplasm	cell-cell signaling
NXPH1	chr7	8446501	8447000	3.12454	5.83993	0	0	0	7.78266	0	NA	NA	NXPH1	neurexophilin 1	protein binding	Extracellular Space	adhesion between dendrites and axons
OLA1	chr2	174721001	174721500	2.92709	3.70407	0	0	0	4.07396	0	NA	NA	OLA1	Obg-like ATPase 1	Hydrolase	Cytoplasm	Hydrolyzes ATP
PACSIN2	chr22	41685501	41686000	5.09674	1.80687	0	0	0	8.61675	0	PACSIN2	NA	NA	protein kinase C and casein kinase substrate in neurons 2	transporter	Cytoplasm	vesicle formation and transport
PAK4	chr19	44310001	44310500	1.43843	2.44054	-0.131483	0.800917	0.763287	3.1086	0	NA	NA	PAK4	p21 protein (Cdc42/Rac)-activated kinase 4	Serine/threonine-protein kinase	Cytoplasm	protein phosphorylation
PARVB	chr22	42825501	42826000	1.31718	1.53315	0.48369	0.707853	0.20962	4.21966	0	NA	NA	PARVB	parvin, beta	Cytoskeleton	Cytoplasm	maybe cell adhesion and cytoskeleton organization
PCMT1	chr6	150119001	150119500	2.42946	3.65549	-0.451013	0.886576	-0.968322	7.18516	0	NA	NA	PCMT1	protein-L-isoaspartate (D-aspartate) O-methyltransferase	O-methyltransferase activity	Cytoplasm	catalyzes the transfer of a methyl group from S-adenosyl-L-methionine
PDIA3	chr15	41842501	41843000	1.16273	2.80999	0	-0.157574	0	2.29754	0	NA	NA	PDIA3	protein disulfide isomerase family A, member 3	peptidase	Cytoplasm	signal transduction
PKN1	chr19	14414501	14415000	1.93763	4.61306	0	0	0.510104	3.56556	0	NA	NA	PKN1	protein kinase N1	Transcription regulation (putative)	Cytoplasm	Transcription regulation (putative)
PLXNB2	chr22	49074001	49074500	3.97615	3.02067	0	0	0	2.75447	0	PLXNB2	NA	NA	plexin B2	Cytoskeleton	Plasma Membrane	Receptor for SEMA4D. Plays a role in RHOA activation and subsequent changes of the actin cytoskeleton, nvasive growth and cell migration
PMM2	chr16	8817501	8818000	7.10439	1.36572	0	0	0	6.98933	0	NA	NA	PMM2	phosphomannomutase 2	Isomerase	Cytoplasm	glycoprotein biosynthesis
POLDIP3	chr22	41319501	41320000	1.99103	2.32341	0	0	-0.848908	2.86205	0	NA	NA	POLDIP3	polymerase (DNA-directed), delta interacting protein 3	protein binding	Nucleus	RNA processing. regulates cell growth
POLM	chr7	44084501	44085000	1.79202	1.02419	0.277059	0.672571	-0.507684	1.68579	0	NA	NA	POLM	polymerase (DNA directed), mu	DNA-directed DNA polymerase	Nucleus	DNA damage repair
PRKACA	chr19	14086001	14086500	2.32387	1.57629	0.0525816	0.118806	0.409121	1.84673	0	PRKACA	NA	NA	protein kinase, cAMP-dependent, catalytic, alpha	Serine/threonine-protein kinase	Cytoplasm	G2/M transition of mitotic cell cycle
PRUNE	chr1	149254001	149254500	1.92473	5.8742	0	0.250782	-0.248431	3.27053	0	NA	NA	PRUNE	prune homolog (Drosophila)	Hydrolase	Nucleus	Plays a role in cell proliferation. Negative regulator of NME1
PTPN18	chr2	130846001	130846500	1.57522	3.7568	0	0	0	5.07741	0	NA	NA	PTPN18	protein tyrosine phosphatase, non-receptor type 18 (brain-derived)	phosphatase	Nucleus	protein phospho and dephosphorylation
PTPRA	chr20	2903001	2903500	3.12707	4.85764	0	0	0	6.71132	0	NA	NA	PTPRA	protein tyrosine phosphatase, receptor type, A	phosphatase	Plasma Membrane	protein phospho and dephosphorylation
PYGB	chr20	25187001	25187500	2.4148	1.10585	0	0.461803	0.00912109	3.55604	0	NA	NA	PYGB	phosphorylase, glycogen; brain	glycogen phosphorylase activity	unknown	glycogen degradation
QDPR	chr4	17100501	17101000	2.26328	2.97562	0	0	0.212973	4.53725	0	NA	NA	QDPR	quinoid dihydropteridine reductase	Oxidoreductase	Cytoplasm	catalyzes the NADH-mediated reduction of quinonoid dihydrobiopterin
REST	chr4	57479001	57479500	3.73026	5.43516	0	-1.36788	0	2.26625	0	NA	NA	REST	RE1-silencing transcription factor	transcription regulator	Nucleus	transcription regulator
RHPN2	chr19	38221501	38222000	2.75081	1.63492	0	0	-0.674274	2.98048	0	NA	NA	RHPN2	rhophilin, Rho GTPase binding protein 2	Cytoskeleton	Cytoplasm	May be involved in the organization of the actin cytoskeleton
RORB	chr9	76305001	76305500	6.61145	2.17495	0	0	0	3.28494	0	NA	NA	RORB	RAR-related orphan receptor B	Transcription regulation	Nucleus	Transcription regulation
SCARF2	chr22	19118501	19119000	2.14718	2.96638	0	0.93114	-2.60083	3.15404	0	NA	NA	SCARF2	scavenger receptor class F, member 2	transmembrane receptor	Plasma Membrane	cell adhesion
SCN9A	chr2	166851001	166851500	4.26368	2.35061	0	0	0	3.7098	0	NA	NA	SCN9A	sodium channel, voltage-gated, type IX, alpha subunit	ion channel	Plasma Membrane	voltage-gated sodium channel activity
SEC14L2	chr22	29125001	29125500	1.7259	1.68831	0	0.203571	0.742321	1.85613	0	NA	NA	SEC14L2	SEC14-like 2 (S. cerevisiae)	Transcription regulation	Nucleus	Transcription regulation
SEMA4D	chr9	91261501	91262000	2.61807	2.93517	0	0	-0.85666	2.05405	0	SEMA4D	NA	NA	sema domain, immunoglobulin domain (Ig), transmembrane domain (TM) and short cytoplasmic domain, (semaphorin) 4D	protein binding	Plasma Membrane	May play a functional role in the immune system
SETD1A	chr16	30881501	30882000	2.85112	3.01229	0	0.472424	0	7.14314	0	NA	NA	SETD1A	SET domain containing 1A	Transcription regulation (putative)	Nucleus	Transcription regulation (putative)
SLC16A3	chr17	77791501	77792000	2.17471	1.78316	0	0.99599	-0.270026	2.59626	0.95322	NA	SLC16A3	NA	solute carrier family 16, member 3 (monocarboxylic acid transporter 4)	transporter	Plasma Membrane	symporter activity
SLC23A2	chr20	4814501	4815000	2.48091	2.50798	0	0	0	9.02013	0	NA	NA	SLC23A2	solute carrier family 23 (nucleobase transporters), member 2	transporter	Plasma Membrane	ion transport
SLC25A45	chr11	64902001	64902500	2.07447	1.30646	0.885898	0.51729	0.582835	3.24744	0	NA	NA	SLC25A45	solute carrier family 25, member 45	transporter	mitochondrium	transmembrane transport mitochondria
SLC35A1	chr6	88243001	88243500	1.52059	1.46249	0.930877	-0.0400334	-0.302852	2.67378	0	SLC35A1	NA	NA	solute carrier family 35 (CMP-sialic acid transporter), member A1	transporter	Cytoplasm	carbohydrate metabolic process
SLITRK1	chr13	83351001	83351500	4.00221	2.56682	0	0	0.184244	5.65724	-1.91351	NA	NA	SLITRK1	SLIT and NTRK-like family, member 1	unknown	unknown	Enhances neuronal dendrite outgrowth
SMARCA4	chr19	10975501	10976000	1.23825	1.72403	0.10983	0	0	3.15994	0	NA	NA	SMARCA4	SWI/SNF related, matrix associated, actin dependent regulator of chromatin, subfamily a, member 4	transcription regulator	Nucleus	transcription regulator
SMG1	chr16	18838001	18838500	2.23067	2.43414	-0.102982	0	-1.1952	2.83919	0	NA	NA	SMG1	SMG1 homolog, phosphatidylinositol 3-kinase-related kinase (C. elegans)	Serine/threonine-protein kinase	Cytoplasm	DNA damage repair
ST6GALNAC1	chr17	72147501	72148000	3.21501	6.962	0	-1.11723	0.494991	1.67721	0	NA	NA	ST6GALNAC1	ST6 (alpha-N-acetyl-neuraminyl-2,3-beta-galactosyl-1,3)-N-acetylgalactosaminide alpha-2,6-sialyltransferase 1	protein glycosylation	Cytoplasm	cell-cell interaction, interactions with the matrix, and the functions of intracellular molecules
STAT5A	chr17	37693001	37693500	4.35424	4.54156	0	0	0	5.37072	0	STAT5A	NA	NA	signal transducer and activator of transcription 5A	transcription regulator	Nucleus	transcription regulator
SYNE2	chr14	63420501	63421000	2.24244	2.84244	0.95302	-0.103102	-0.523515	3.34621	0	NA	NA	SYNE2	spectrin repeat containing, nuclear envelope 2	Cytoskeleton	Nucleus	binds cytoplasmic F-actin, maintenance of the structural integrity of the nucleus
TACR1	chr2	75157501	75158000	1.0372	3.07575	0	0	-1.39402	1.54811	0	NA	NA	TACR1	tachykinin receptor 1	G-protein coupled receptor	Plasma Membrane	G-protein coupled receptor
TBC1D9B	chr5	179226501	179227000	1.60371	1.51361	0	0.910387	-0.711507	3.37933	0	NA	NA	TBC1D9B	TBC1 domain family, member 9B (with GRAM domain)	protein binding	unknown	GTPase-activating protein for Rab family protein(s)
TBCD	chr17	78445501	78446000	2.00233	1.82307	0	0.913449	0.244513	3.84141	0	NA	NA	TBCD	tubulin folding cofactor D	Cytoskeleton	Cytoplasm	Modulates microtubule dynamics
TBL1XR1	chr3	178334001	178334500	3.14453	5.27078	0	0	-2.27222	8.47209	0	NA	NA	TBL1XR1	transducin (beta)-like 1 X-linked receptor 1	transcription regulator	Nucleus	transcription regulator
TG	chr8	133981501	133982000	2.36502	2.60514	0	-0.369321	-0.881051	4.40853	0	NA	NA	TG	thyroglobulin	hormone	Extracellular Space	hormone, glycoprotein homodimer
TJP2	chr9	71055001	71055500	1.67671	3.72077	0	0.22768	-0.522598	5.60061	0	NA	NA	TJP2	tight junction protein 2 (zona occludens 2)	guanylate kinase activity	Plasma Membrane	cellular component disassembly involved in apoptosis
TNFRSF10A	chr8	23128501	23129000	1.79587	1.17461	0.184662	0.20395	0.428004	3.03522	0	NA	NA	TNFRSF10A	tumor necrosis factor receptor superfamily, member 10a	transmembrane receptor	Plasma Membrane	induction of apoptosis via death domain receptors
TRAF3	chr14	102320501	102321000	1.62735	3.3986	0	0	-0.0617377	1.27097	0	NA	NA	TRAF3	TNF receptor-associated factor 3	signal transduction	Cytoplasm	induces NF-kappaB activation and cell death initiated by LTbeta ligation
TRAPPC9	chr8	141041501	141042000	2.48457	1.32555	0	0	0	1.86658	0	NA	NA	TRAPPC9	trafficking protein particle complex 9	protein binding	Plasma Membrane	likely plays a role in NF-kappa-B signaling. Cell differentiation
TRAPPC9	chr8	141524001	141524500	4.47512	7.28764	0	0	0	7.8249	0	NA	NA	TRAPPC9
TRIM61	chr4	166118001	166118500	1.82815	1.31874	-1.05878	0.232685	-0.0281862	2.59532	0	TRIM61	NA	NA	tripartite motif containing 61	unknown	unknown	unknown
TTC7B	chr14	90160501	90161000	2.06516	1.71996	0	0	0.916472	2.01926	0	NA	NA	TTC7B	tetratricopeptide repeat domain 7B	unknown	unknown	unknown
UBR1	chr15	41034001	41034500	3.47403	1.14101	0.767242	-0.304332	-0.584304	2.0465	0	NA	NA	UBR1	ubiquitin protein ligase E3 component n-recognin 1	E3 ubiquitin-protein ligase	Cytoplasm	negative regulator of the leucine-mTOR signaling pathway, thereby controlling cell growth
USP7	chr16	8941001	8941500	1.74431	1.59143	-0.469511	0.412286	0.512211	2.29891	0	NA	NA	USP7	ubiquitin specific peptidase 7 (herpes virus-associated)	transcription regulator	Nucleus	transcription regulator
VPS33A	chr12	121301501	121302000	1.53959	1.14848	0.722197	0.106683	-0.262573	3.57157	0	NA	NA	VPS33A	vacuolar protein sorting 33 homolog A (S. cerevisiae)	transporter	Cytoplasm	vesicle docking involved in exocytosis
WNK2	chr9	95044501	95045000	1.26507	4.15851	0	0	0.770128	3.10949	0	NA	NA	WNK2	WNK lysine deficient protein kinase 2	Serine/threonine-protein kinase	unknown	protein phosphorylation
WWP2	chr16	68518001	68518500	7.02755	1.37026	0	0	-1.12982	6.75205	0	NA	NA	WWP2	WW domain containing E3 ubiquitin protein ligase 2	E3 ubiquitin-protein ligase	Cytoplasm	Polyubiquitinates POU5F1 by 'Lys-63'-linked conjugation and promotes it to proteasomal degradation.
ZC3HC1	chr7	129468501	129469000	1.44005	3.88175	0	0	0	1.17767	0	NA	NA	ZC3HC1	zinc finger, C3HC-type containing 1	E3 ligase complex	Nucleus	Cell cylcle and cell division. May have an antiapoptotic role
ZIC3	chrX	136483501	136484000	3.9453	3.65398	-0.8586	0.430358	-1.0499	2.71292	-0.487315	NA	NA	ZIC3	Zic family member 3 (odd-paired homolog, Drosophila)	Transcription regulation	Nucleus	Transcription regulation
ZIC3	chrX	136485001	136485500	4.57116	4.48419	0	-0.725639	0.951697	2.49776	-0.157519	NA	NA	ZIC3
ZIC3	chrX	136484001	136484500	2.50654	2.85381	-0.085013	0.73857	0.228436	4.0232	-0.304135	NA	NA	ZIC3
ZIC4	chr3	148606001	148606500	7.69257	2.38324	0	0	-0.149513	6.58356	0	ZIC4	NA	NA	Zic family member 4	Transcription regulation (putative0	Nucleus	Transcription regulation (putative)
ZNF282	chr7	148543001	148543500	1.43123	1.47628	0.291062	0.0637057	-0.0958115	2.30335	0	NA	NA	ZNF282	zinc finger protein 282	transcription regulator	Nucleus	transcription regulator
ZNF512B	chr20	62086501	62087000	1.66012	3.57034	0.347011	0.0500247	0	3.49124	0	NA	NA	ZNF512B	zinc finger protein 512B	transcription regulator (may be)	Nucleus	transcription regulator (putative)
ZNF625	chr19	12127501	12128000	3.63149	2.18944	0	0	0	1.28251	0	ZNF625	NA	NA	zinc finger protein 625	transcription regulator (may be)	unknown	transcription regulator (putative)
NA	chr1	202965001	202965500	1.13789	2.59213	0	0	0	2.29512	0	NA	NA	NA	NA
NA	chr1	170076501	170077000	1.37403	1.97308	0	0	0.314246	1.22979	0	NA	NA	NA	NA
NA	chr1	224009001	224009500	1.12476	1.46464	0	0	0	3.02688	0	NA	NA	NA	NA
NA	chr1	224375001	224375500	1.57543	2.20024	0	0	-0.608906	1.23883	0	NA	NA	NA	NA
NA	chr1	234151501	234152000	2.76067	3.28489	0	0	0	8.19442	0	NA	NA	NA	NA
NA	chr1	27713001	27713500	6.77856	3.66021	0	0	0.252661	5.44272	0	NA	NA	NA	NA
NA	chr11	74070001	74070500	3.46775	6.63173	0	0	0	1.01361	0	NA	NA	NA	NA
NA	chr11	15921001	15921500	1.97475	2.44442	0	0	0	2.75669	0	NA	NA	NA	NA
NA	chr11	75537001	75537500	1.17638	1.68722	0	-0.653319	-0.0837726	2.0696	0	NA	NA	NA	NA
NA	chr11	31802501	31803000	5.29937	3.47698	0	0	0	4.95635	0	NA	NA	NA	NA
NA	chr11	31802001	31802500	6.08505	3.5426	0	0	0	7.61126	0	NA	NA	NA	NA
NA	chr12	84192001	84192500	5.43341	4.87343	0	0	0	7.90428	0	NA	NA	NA	NA
NA	chr12	31974001	31974500	4.40946	6.88597	0	0	0	8.28308	0	NA	NA	NA	NA
NA	chr14	76472001	76472500	7.45251	3.53811	0	0.796484	-2.54182	2.42543	0	NA	NA	NA	NA
NA	chr14	88644501	88645000	2.85874	3.78457	0	0	-0.0101871	3.0758	0	NA	NA	NA	NA
NA	chr14	89078001	89078500	3.04552	4.08522	0.230675	0	0.119569	2.12495	0	NA	NA	NA	NA
NA	chr14	96480501	96481000	1.36722	1.2676	0.472272	0.0421449	-0.249405	3.35538	0	NA	NA	NA	NA
NA	chr15	50002001	50002500	2.08923	1.49741	0.783922	0	0.396381	2.87842	0	NA	NA	NA	NA
NA	chr15	87754501	87755000	5.21095	5.84669	0	0	0	7.15796	0	NA	NA	NA	NA
NA	chr17	36098001	36098500	1.18652	1.74019	0.841288	0.613738	0	1.22429	0	NA	NA	NA	NA
NA	chr17	70678001	70678500	1.41928	1.37075	0	0	-1.70647	3.16368	0	NA	NA	NA	NA
NA	chr17	70683501	70684000	2.71276	2.21011	0	0.727693	-0.100848	2.47252	0	NA	NA	NA	NA
NA	chr17	46220501	46221000	4.81268	6.17854	0	0	-1.19481	4.8016	0	NA	NA	NA	NA
NA	chr18	8976001	8976500	1.47545	2.45682	0	0	0	3.14662	0	NA	NA	NA	NA
NA	chr18	9005001	9005500	1.81579	7.35731	0	0	-1.57243	3.56185	0	NA	NA	NA	NA
NA	chr19	15018001	15018500	1.34839	2.92528	0	0	0.083643	1.39271	0	NA	NA	NA	NA
NA	chr19	45034001	45034500	2.62091	1.59643	0	0	0	5.16239	0	NA	NA	NA	NA
NA	chr19	52061001	52061500	2.0436	1.939	0	-1.21461	0	8.31334	0	NA	NA	NA	NA
NA	chr19	61335501	61336000	3.36355	2.52758	0	0.271293	-0.376377	1.99035	0	NA	NA	NA	NA
NA	chr2	119328501	119329000	5.09248	4.21102	0	0	0	2.63929	0	NA	NA	NA	NA
NA	chr2	25289001	25289500	2.14462	2.93391	0.310079	0.190329	0.119526	1.5322	0	NA	NA	NA	NA
NA	chr2	60834001	60834500	1.19739	1.33864	0.0690536	0.789371	-0.45011	2.77993	0	NA	NA	NA	NA
NA	chr2	62652001	62652500	3.94204	3.71058	0	0	0	4.26813	0	NA	NA	NA	NA
NA	chr2	98755001	98755500	2.19749	4.52312	0	0	0	2.8054	0	NA	NA	NA	NA
NA	chr2	101515001	101515500	1.22308	6.56178	0	0	0	3.71489	0	NA	NA	NA	NA
NA	chr2	143169501	143170000	2.53342	3.26768	0	0	0	2.50734	0	NA	NA	NA	NA
NA	chr2	178902501	178903000	2.97032	3.02175	0	0	0.139278	3.53284	0	NA	NA	NA	NA
NA	chr2	45082001	45082500	3.7445	4.82384	0	0	0.136542	5.74811	0	NA	NA	NA	NA
NA	chr2	156885501	156886000	4.85781	5.11533	0	0	0	6.66869	0	NA	NA	NA	NA
NA	chr2	45082501	45083000	4.15132	5.81991	0	0	-0.971744	6.61851	0	NA	NA	NA	NA
NA	chr2	120935501	120936000	4.70307	6.48328	0	0	0	8.73151	0	NA	NA	NA	NA
NA	chr2	135187001	135187500	2.67488	1.88391	0	0	-1.86742	5.3003	0	NA	NA	NA	NA
NA	chr20	9437001	9437500	5.80001	4.0465	0	0	0	4.80582	0.949678	NA	NA	NA	NA
NA	chr20	3419001	3419500	2.24218	4.27485	0	0	0.587038	4.66061	0	NA	NA	NA	NA
NA	chr20	29677501	29678000	3.46689	5.53756	0	0	0	3.33762	0	NA	NA	NA	NA
NA	chr22	40993501	40994000	1.34648	3.11127	0	0	0	2.94974	0	NA	NA	NA	NA
NA	chr22	30043001	30043500	1.31161	2.09618	-0.300386	0	-0.51426	2.25908	0	NA	NA	NA	NA
NA	chr22	30112001	30112500	2.79022	1.84619	0	0	0.177468	1.5147	0	NA	NA	NA	NA
NA	chr3	143795501	143796000	1.1822	6.72468	0	0	0	2.84167	0	NA	NA	NA	NA
NA	chr3	182925001	182925500	3.4746	4.79574	0.646522	0	0	2.64367	-3.82018	NA	NA	NA	NA
NA	chr3	183713501	183714000	1.52896	2.63312	-1.10739	0	0	2.12608	0	NA	NA	NA	NA
NA	chr3	150591501	150592000	1.10772	5.2513	0.565068	0.404789	-0.51306	2.79818	0	NA	NA	NA	NA
NA	chr3	183796001	183796500	1.99923	6.77946	0	0	0	6.6449	0	NA	NA	NA	NA
NA	chr3	188579501	188580000	2.63075	1.03921	0	0.463304	-0.329099	6.99159	0	NA	NA	NA	NA
NA	chr3	195757501	195758000	2.65768	2.11923	0	0.918882	-0.141032	3.10899	0	NA	NA	NA	NA
NA	chr3	197130501	197131000	1.96079	4.04751	0	0	0	1.94305	0	NA	NA	NA	NA
NA	chr3	183583501	183584000	5.02201	3.3063	0	-0.600354	0	3.0424	0	NA	NA	NA	NA
NA	chr3	182905501	182906000	5.99258	5.82159	0	0	0	5.19106	0	NA	NA	NA	NA
NA	chr3	183468501	183469000	3.33807	4.64818	0	0	0	2.7145	0	NA	NA	NA	NA
NA	chr4	75083001	75083500	5.70234	1.72973	0	0	0.519992	3.82065	-1.98745	NA	NA	NA	NA
NA	chr4	88187501	88188000	1.83034	6.25552	0.158339	0	-0.250439	3.42406	0	NA	NA	NA	NA
NA	chr4	83749501	83750000	1.9177	1.58003	0	0	0	2.89472	0	NA	NA	NA	NA
NA	chr4	111751501	111752000	4.65021	5.60335	0	0	0	4.94095	0	NA	NA	NA	NA
NA	chr4	13967501	13968000	1.27416	2.40209	0	0	-1.23223	8.85322	0	NA	NA	NA	NA
NA	chr5	32531001	32531500	1.85784	3.37867	0	0.821552	0.0984035	2.06193	0	NA	NA	NA	NA
NA	chr5	87477001	87477500	5.50667	1.92477	0	0	0	3.95971	0	NA	NA	NA	NA
NA	chr6	20343501	20344000	1.72602	2.56222	0	0	0.0140644	7.30413	0	NA	NA	NA	NA
NA	chr6	21563501	21564000	1.80531	3.81787	0	0	0.00207621	6.95996	0	NA	NA	NA	NA
NA	chr6	26863501	26864000	3.2552	3.08759	0	0	0	6.19564	0	NA	NA	NA	NA
NA	chr6	154961001	154961500	1.44532	3.45663	0	0	0	3.58534	0	NA	NA	NA	NA
NA	chr6	26806001	26806500	5.2183	4.11442	0	0	0	4.35771	0	NA	NA	NA	NA
NA	chr6	28710501	28711000	3.68352	3.42659	0	0	0	1.8673	0	NA	NA	NA	NA
NA	chr6	167827001	167827500	1.98147	1.98018	0.230315	0	-0.370116	3.1587	0	NA	NA	NA	NA
NA	chr7	96460001	96460500	4.65315	4.89522	0	0	0	3.47805	0	NA	NA	NA	NA
NA	chr7	48758501	48759000	2.12243	2.29148	0	0.272688	0.00642209	2.29386	0	NA	NA	NA	NA
NA	chr7	149692001	149692500	2.75547	6.90717	0	0	0	5.02148	0	NA	NA	NA	NA
NA	chr7	5077501	5078000	1.68927	1.68522	0.883305	-0.634968	0.79804	1.11662	0	NA	NA	NA	NA
NA	chr8	71514501	71515000	1.55498	6.08517	0.902412	-0.169455	-1.23978	1.90837	0	NA	NA	NA	NA
NA	chr8	9685501	9686000	1.45238	2.84672	0	0	-0.798675	1.89526	0	NA	NA	NA	NA
NA	chr8	119200001	119200500	1.75227	2.05177	0.506785	0.139596	0.75676	3.1474	0	NA	NA	NA	NA
NA	chr8	135556001	135556500	1.70084	4.22151	0	0	0	2.74431	0	NA	NA	NA	NA
NA	chr8	128344001	128344500	2.64834	7.09745	0	0	0	3.27305	0	NA	NA	NA	NA
NA	chr9	116343001	116343500	1.89027	1.54204	0	0.36245	-0.649727	4.28153	0	NA	NA	NA	NA
NA	chr9	133249501	133250000	1.87359	2.93359	0	0	-1.06989	6.03036	0	NA	NA	NA	NA
NA	chr9	97513501	97514000	1.05621	1.78417	0.540327	0	-0.89656	2.32013	0	NA	NA	NA	NA
NA	chrX	136338501	136339000	5.73755	5.16013	-0.653494	0.150753	0.635771	5.68299	-1.25212	NA	NA	NA	NA
NA	chrX	136458501	136459000	6.30509	5.19665	0.0704321	-0.288024	0	4.80068	-0.784476	NA	NA	NA	NA
NA	chrX	136459001	136459500	5.29451	4.57227	0.261455	-0.359886	0	4.07033	-1.13304	NA	NA	NA	NA
NA	chrX	136460001	136460500	3.63329	2.75036	-0.157692	0.174622	0	5.69113	-0.357629	NA	NA	NA	NA
NA	chrX	139633001	139633500	1.1896	2.04959	0.389269	-0.418495	0	1.38429	0	NA	NA	NA	NA
NA	chrX	152432001	152432500	1.24182	1.87328	0	-0.928903	0	3.85462	0	NA	NA	NA	NA
NA	chrX	64543501	64544000	5.02247	2.84628	0.186428	0.182343	0	3.03475	-1.00855	NA	NA	NA	NA
NA	chrX	64544001	64544500	3.90559	1.51102	0.0875082	-0.387707	0	2.7838	-0.554151	NA	NA	NA	NA
Hypomethylated region in SCC
Scale for	log ratio
-1<		=< -2,5
- 2,5 <		=< -4,5
-4,5 >
overlapping region	Genomic position			log ratio of normalized methylation signal tumor vs. healthy							DMR overlapping in gene			Gene name	Gene Class/type/ biological function	Localization	Notes
	chr	start	stop	2214T	2236T	2246T	2256T	2258T	2262T	22tu	promoter	3' UTR	body
	chr	start	stop	2213N_2214T	2235N_2236T	2245N_2246T	2255N_2256T	2257N_2258T	2261N_2262T	TB0022he_TB0022tu	overlapping.gene.promoter	overlapping.gene.three.prime	overlapping.gene.body	overlapping.gene
AC126564.1	chr12	130255501	130256000	-1.51029	-1.02647	-0.995061	-0.236703	0.332012	-4.01035	-0.161861	NA	NA	AC126564.1
BAIAP3	chr16	1332501	1333000	-4.27301	-1.45281	0	-0.109487	-0.800001	-2.55623	-0.514183	NA	NA	BAIAP3	BAI1-associated protein 3	G-protein coupled receptor	unknown	G-protein coupled receptor
CBY3	chr5	179037001	179037500	-2.63685	-1.2654	-0.32989	-0.189836	0.236341	-2.64566	-0.51062	NA	CBY3	NA	chibby homolog 3 (Drosophila)	unknown	unknown	unknown
DLG2	chr11	84513501	84514000	-2.30993	-1.91257	-0.0633574	0.606991	1.203	-1.43746	-0.852904	NA	NA	DLG2	discs, large homolog 2 (Drosophila)	kinase	Plasma Membrane	guanylate kinase activity
GRIN1	chr9	139175001	139175500	-1.14772	-1.30572	-0.325945	0.0145923	0.540863	-3.45826	-0.182486	NA	NA	GRIN1	glutamate receptor, ionotropic, N-methyl D-aspartate 1	ion channel	Plasma Membrane	ion channel
KCNQ2	chr20	61557501	61558000	-1.39409	-1.67971	-0.635125	-0.345402	-0.361461	-4.935	-0.885067	NA	NA	KCNQ2	potassium voltage-gated channel, KQT-like subfamily, member 2	ion channel	Plasma Membrane	ion channel
MAP1LC3B2	chr12	115481001	115481500	-3.40648	-1.85228	-0.923194	-0.373037	-0.345792	-1.13235	0.341254	MAP1LC3B2	NA	NA	microtubule-associated protein 1 light chain 3 beta 2	microtubule	unknown	Cytoskeleton
MAP3K10	chr19	45388001	45388500	-3.58957	-2.05919	0.141627	4.84485	0	-3.36456	1.45937	MAP3K10	NA	NA	mitogen-activated protein kinase kinase kinase 10	kinase	Cytoplasm	apoptosis
METRNL	chr17	78643001	78643500	-1.34639	-1.0191	-0.224354	0.448296	0.125173	-3.09928	-0.368222	NA	NA	METRNL	meteorin, glial cell differentiation regulator-like	unknown	unknown	unknown
OR10G7	chr11	123414501	123415000	-1.0911	-1.0384	-0.323368	0.502739	0.0609664	-2.5876	0.640857	OR10G7	NA	NA	olfactory receptor, family 10, subfamily G, member 7	G-protein coupled receptor	Plasma Membrane	G-protein coupled receptor
PRKG1	chr10	52611001	52611500	-3.86782	-1.87673	0.582059	0	0	-1.20216	-0.212807	NA	NA	PRKG1	protein kinase, cGMP-dependent, type I	kinase	Cytoplasm	actin cytoskeleton organization
RASIP1	chr19	53930501	53931000	-2.74208	-1.23193	0.22207	0.422422	0.737173	-2.78545	-0.375504	NA	NA	RASIP1	Ras interacting protein 1	signal transduction	Cytoplasm	signal transduction
SSPO	chr7	149111001	149111500	-1.05953	-1.12774	-0.50602	-0.0117954	-0.273224	-2.33962	2.59697	NA	NA	SSPO	SCO-spondin homolog (Bos taurus)	cell adhesion	unknown	cell adhesion
TMEM132D	chr12	128782001	128782500	-1.03093	-1.01171	-0.401549	-0.659909	0.144993	-3.88007	-0.943215	NA	NA	TMEM132D	transmembrane protein 132D	unknwon	unknown	unknwon
UNC93B5	chr4	9107001	9107500	-1.19049	-1.31572	-0.065219	-0.501928	-0.852574	-2.73345	-0.843947	NA	NA	UNC93B5	unc-93 homolog B5 (C. elegans)	unknown	unknown	unknown
WDR72	chr15	51620001	51620500	-2.35308	-1.34906	-0.846558	-0.626468	-0.385671	-3.644	-0.781668	NA	NA	WDR72	WD repeat domain 72	unknown	unknown	unknown
NA	chr1	186249001	186249500	-1.1713	-1.26425	-0.95385	-0.0210644	0.445202	-1.07947	-0.561115	NA	NA	NA
NA	chr1	218963001	218963500	-2.2285	-1.28797	-0.582404	0.523433	-0.404953	-2.90716	-0.140477	NA	NA	NA
NA	chr1	226760001	226760500	-2.52745	-1.18243	-0.187086	0.855566	-0.945519	-2.53386	-0.199915	NA	NA	NA
NA	chr10	83522501	83523000	-2.48745	-1.37521	-0.0898841	0.719119	-0.138886	-2.23304	-0.848092	NA	NA	NA
NA	chr11	45381001	45381500	-1.19565	-1.66747	-0.279133	0.467325	0.947326	-2.03246	0.124268	NA	NA	NA
NA	chr12	55183501	55184000	-1.35128	-1.5488	0	1.24079	0	-2.7507	-0.317191	NA	NA	NA
NA	chr12	67264501	67265000	-3.90974	-1.32314	-0.328016	0	-0.79826	-2.9028	-0.173887	NA	NA	NA
NA	chr13	24842501	24843000	-1.65056	-1.9166	0.801403	0.240854	-0.207253	-1.80718	-0.0890223	NA	NA	NA
NA	chr14	104625501	104626000	-2.37606	-1.57239	-0.216109	-0.23026	1.03852	-3.89369	0.495915	NA	NA	NA
NA	chr15	27408501	27409000	-1.605	-1.94605	0.226836	0.207552	-0.342513	-3.51321	-0.259468	NA	NA	NA
NA	chr16	5449501	5450000	-1.5809	-1.07911	0.420291	-0.935897	-0.188921	-2.55725	0	NA	NA	NA
NA	chr16	85090001	85090500	-1.04625	-3.48659	0	1.38197	-0.326572	-3.53949	0.25481	NA	NA	NA
NA	chr17	13104501	13105000	-3.4473	-1.09351	-0.860211	-0.172563	-0.289548	-2.85524	-0.305569	NA	NA	NA
NA	chr18	30165001	30165500	-2.70646	-1.03048	-0.9433	-0.783363	-0.324827	-3.74515	-0.860775	NA	NA	NA
NA	chr18	68277501	68278000	-1.15824	-1.02847	-0.588921	-0.396711	-0.227899	-1.44972	-0.975488	NA	NA	NA
NA	chr19	38788001	38788500	-2.59486	-2.22413	0.872991	0	-0.941353	-4.23488	-0.0632582	NA	NA	NA
NA	chr2	4436501	4437000	-2.70473	-1.52339	-0.124614	-0.544968	-0.936055	-1.23348	1.37306	NA	NA	NA
NA	chr2	225885001	225885500	-1.79577	-1.73476	-0.229091	0.490459	-0.764568	-1.1063	-0.665503	NA	NA	NA
NA	chr2	226553501	226554000	-1.53021	-1.41469	0.646619	-0.0652237	-0.273829	-3.4971	-0.608879	NA	NA	NA
NA	chr20	38745501	38746000	-2.09573	-1.42263	-0.556877	1.80411	-0.285589	-1.66764	0.580794	NA	NA	NA
NA	chr20	57349001	57349500	-1.49347	-1.12665	-0.358537	-0.684092	-0.274488	-2.28489	0.219643	NA	NA	NA
NA	chr3	43136001	43136500	-1.01626	-1.75334	0.533175	-0.653903	-0.406814	-2.06943	-0.421107	NA	NA	NA
NA	chr5	162115501	162116000	-1.56703	-1.20242	-0.174826	-0.168	-0.208446	-2.4898	-0.287539	NA	NA	NA
NA	chr6	89173001	89173500	-1.44682	-1.56692	-0.67662	-0.153396	0.19958	-4.32095	-0.807409	NA	NA	NA
NA	chr6	98971001	98971500	-2.55472	-1.84899	-0.50122	-0.392044	0.0757479	-4.90289	-0.990486	NA	NA	NA
NA	chr7	56423501	56424000	-1.69323	-1.77347	0.263523	-0.382303	0.0770366	-1.67376	0	NA	NA	NA
NA	chr8	97198001	97198500	-1.39563	-1.68167	-0.920302	0.468011	0.0129655	-2.42664	-0.923457	NA	NA	NA
NA	chr8	138059001	138059500	-2.45219	-1.86811	-0.195699	0.385371	-0.828668	-2.49289	0	NA	NA	NA
NA	chrX	17703501	17704000	-1.27113	-1.21134	-0.730852	-0.620052	0.0173152	-5.14318	-0.732213	NA	NA	NA
NA	chrX	56164001	56164500	-1.76827	-3.75364	-0.213223	0	0	-1.1241	-0.630323	NA	NA	NA
NA	chrX	86620501	86621000	-1.14221	-1.21503	-0.54575	0.114141	0	-1.25344	-0.479259	NA	NA	NA
Hypermethylated region in ADC
Scale for	log ratio
1 =<		=<2,5
2,5 <		=<4,5
4,5 <
overlapping region	Genomic position			log ratio of normalized methylation signal tumor vs. healthy							DMR overlapping in gene			Gene name	Gene Class/type/ biological function	Localization	Notes
	chr	start	stop	2214T	2236T	2246T	2256T	2258T	2262T	22tu	promoter	3' UTR	body
C3orf45	chr3	50293501	50294000	0	-0.242106	2.10527	1.40917	1.20763	0	-1.89226	NA	NA	C3orf45	chromosome 3 open reading frame 45	unknown	unknown	unknown
FAM78B	chr1	164401001	164401500	0	0	5.02325	4.30055	2.96257	0	0	NA	NA	FAM78B	family with sequence similarity 78, member B	unknown	unknown	unknown
GAS1	chr9	88750501	88751000	0	0	2.05824	2.79088	4.93727	0	0	GAS1	NA	NA	growth arrest-specific 1	Cell cycle/growth	Plasma Membrane	Cell growth/proliferation/differentiation/apoptosis
GDF10	chr10	48058501	48059000	0	0	1.42611	3.45771	1.31495	0	0	GDF10	NA	NA	growth differentiation factor 10	growth factor	Extracellular Space	growth factor activity
HOXA1	chr7	27102001	27102500	0	0	3.95644	2.88477	3.86085	0	0	HOXA1	NA	NA	homeobox A1	transcription regulator	Nucleus	transcription regulator
LHX1	chr17	32368001	32368500	0	0	3.24103	1.64172	1.52522	0	0	LHX1	NA	NA	LIM homeobox 1	transcription regulator	Nucleus	transcription regulator
MSC	chr8	72918501	72919000	0	0	2.41337	6.29376	1.62561	0	0	MSC	NA	NA	musculin	transcription regulator	Cytoplasm	transcription regulator
MSC	chr8	72919001	72919500	0	0	2.97773	5.57585	4.65742	0	0	MSC	NA	NA
POU3F3	chr2	104837501	104838000	0	0	1.73665	3.67924	2.40917	0	0	POU3F3	NA	NA	POU class 3 homeobox 3	transcription regulator	Nucleus	transcription regulator
PTPRN2	chr7	157175501	157176000	0	0	1.66375	4.82446	2.94845	0	0	NA	NA	PTPRN2	protein tyrosine phosphatase, receptor type, N polypeptide 2	phosphatase	Plasma Membrane	transmembrane receptor protein tyrosine phosphatase activity
RAPGEF5	chr7	22196001	22196500	-0.180303	0.559056	2.05515	2.87575	1.27912	0	0	NA	NA	RAPGEF5	Rap guanine nucleotide exchange factor (GEF) 5	Guanine-nucleotide releasing factor	Nucleus	small GTPase mediated signal transduction
RP11-379F12.7	chr10	8132001	8132500	0	0	1.69266	2.12642	3.30126	0	0	NA	RP11-379F12.7	NA	-
RSPO2	chr8	109163501	109164000	0	0	2.88553	1.52311	3.68734	0	0	NA	NA	RSPO2	R-spondin 2 homolog (Xenopus laevis)	Wnt receptor signaling pathway	Extracellular Space	Wnt signaling pathway
SEPT9	chr17	72959001	72959500	0	0	5.35224	3.02482	1.44013	0	0	NA	NA	SEPT9	septin 9	enzyme	Cytoplasm	Cell cycle/ growth/proliferation/differentiation/apoptosis
SLC6A2	chr16	54247001	54247500	0	0.58111	1.76455	3.56566	1.47172	0	0	SLC6A2	NA	NA	solute carrier family 6 (neurotransmitter transporter, noradrenalin), member 2	transporter	Plasma Membrane	Neurotransmitter transport
SLIT2	chr4	19865501	19866000	0.348895	-1.16991	1.78888	1.79891	1.11173	-3.35914	0	NA	NA	SLIT2	slit homolog 2 (Drosophila)	differentiation/apoptosis	Extracellular Space	Cell growth/proliferation/differentiation/apoptosis
SYT6	chr1	114498001	114498500	0	0	1.26849	3.77829	1.7746	0	0	SYT6	NA	NA	synaptotagmin VI	transporter	Cytoplasm	metal ion binding
TRPA1	chr8	73150001	73150500	0	0	2.02136	3.30059	2.19418	0	0	TRPA1	NA	NA	transient receptor potential cation channel, subfamily A, member 1	transporter	Plasma Membrane	ion channel
NA	chr1	229363501	229364000	0	0.86889	2.39758	1.98585	1.9937	0	0	NA	NA	NA
NA	chr12	29193501	29194000	0	0	3.11697	4.34191	2.44725	0	0	NA	NA	NA
NA	chr14	104346001	104346500	0	0	1.67334	1.33245	1.46375	0	0	NA	NA	NA
NA	chr15	78331001	78331500	0	0	1.74857	4.03049	2.65688	0	0	NA	NA	NA
NA	chr16	63712501	63713000	0	0	2.15346	3.19757	2.69253	0	0	NA	NA	NA
NA	chr2	45016001	45016500	0	0	4.56501	4.27043	2.05829	0	0	NA	NA	NA
Hypomethylated region in SCC
Scale for	log ratio
-1<		=< -2,5
- 2,5 <		=< -4,5
-4,5 >
overlapping region	Genomic position			log ratio of normalized methylation signal tumor vs. healthy							DMR overlapping in gene			Gene name	Gene Class/type/ biological function	Localization	Notes
	chr	start	stop	2214T	2236T	2246T	2256T	2258T	2262T	22tu	promoter	3' UTR	body
RHOF	chr12	120715001	120715500	2.06889	0.0746535	-2.65514	-1.59303	-1.26877	-0.694222	2.20056	RHOF	NA	NA	ras homolog gene family, member F (in filopodia)	cytoskeleton	Cytoplasm	actin filament organization
ZNF423	chr16	48094501	48095000	0.421236	0	-1.54001	-1.36133	-1.94836	0	1.83718	NA	NA	ZNF423	zinc finger protein 423	transcription regulator	Nucleus
NA	chr12	123806001	123806500	1.53366	0.240466	-1.30283	-1.07959	-1.77307	0	5.21299	NA	NA	NA
