# Supplementary material for: Genome-wide DNA methylation profiling of non-small cell lung carcinomas
Source: Epigenetics Chromatin. 2012 Jun 22;5:9. doi: 10.1186/1756-8935-5-9 (PMC3407794; doi:10.1186/1756-8935-5-9)
Supplement: Additional file 13 — FileS2. Tables with bisulfite sequence analysis of tumor versus lung. Counts and statistics per CpG for all clones in CDKN2A, RASSF1, Frag_01, Frag_02 and EN1 fragments. [file 1756-8935-5-9-S13.xls]

## Sheet: Methylation counts
Additional File 13																																													Additional File 14: Bisulfite Sequence analysis. Methylation counts per clones and CpG in all samples
FilesS2: Bisulfite Sequence analysis. Methylation counts per clones and CpG in all samples
CDKN2A																																													CDKN2A
																																														All clones 2213N vs 2214T
			2213N and 2214T											2235N and 2236T											2245N and 2246T											2255N and 2256T										Summary of information
																																														length		298
			Clone ID	seq. identity	conver. rate	N-sites non-CpG	N-sites CpG	gap	meth %					Clone ID	seq. identity	conver. rate	N-sites non-CpG	N-sites CpG	gap	meth %					Clone ID	seq, identity	conver, rate	N-sites non-CpG	N-sites CpG	gap	meth %					Clone ID	seq, identity	conver, rate	N-sites non-CpG	N-sites CpG	gap	meth %				CpGs		27
			13N_c20	88.9	ND	ND	ND	ND	ND					35N_c16	97.3	100	0	22.2	0.3	0					45N_c24	0	ND	ND	ND	ND	ND					55N_c05	99.3	93.8	0	0	0	33.3				Normal	N	31
			13N_c22	87.2	ND	ND	ND	ND	ND					35N_c29	96.6	100	1.6	22.2	0.3	4.8					46T_c08	89.8	ND	ND	ND	ND	ND					55N_c10	96	100	0	25.9	0	30					N excl.	5
			13N_c36	63.5	ND	ND	ND	ND	ND					36T_c09	97	100	0	22.2	0.3	4.8					45N_c33	99.7	93.8	0	0	0	0					55N_c18	85.6	ND	ND	ND	ND	ND					N total	36
			14T_c01	64.5	ND	ND	ND	ND	ND					36T_c16	93.9	100	3.1	22.2	0.3	100					46T_c06	91.9	90.3	1.6	8	0	8.7					55N_c33	98.7	89.1	0	7.4	0	44				Tumor	N	34
			14T_c02	60.8	ND	ND	ND	ND	ND					36T_c28	99.3	67.2	0	0	0	96.2					45N_c04	100	100	100	100	0.3	0					55N_c34	98.7	81.2	0	11.1	0	41.7					N excl.	2
			13N_c16	95.3	100	0	33.3	0	11.1					35N_c05	98.7	96.9	100	85.2	0	0					45N_c07	99.7	98.4	100	96.3	0	0					56T_c02	87.9	ND	ND	ND	ND	ND					N total	36
			13N_c01	99	100	100	92.6	0	4					35N_c10	98	100	100	85.2	0	0					45N_c21	98	100	100	88.5	0	0					56T_c08	96	100	1.6	22.2	0	4.8
			13N_c02	99	100	100	88.9	0	4.2					35N_c24	98.7	100	100	88.9	0	0					45N_c25	100	100	100	100	0.3	0					56T_c09	96.6	98.4	0	22.2	0	33.3					All
			13N_c03	100	100	100	100	0.3	3.7					35N_c30	99.3	98.4	100	100	0	0					45N_c28	98.3	100	100	85.2	0	0					56T_c16	96	100	0	22.2	0.7	47.6					Normal
			13N_c05	100	100	100	100	0.3	7.4					35N_c22	100	98.4	100	100	0	3.7					45N_c11	100	100	100	100	0.3	3.7					55N_c08	98.7	100	100	92.6	0.3	8				CpG pos.	Met CpGs	# CpGs	ratio (%)
			13N_c06	99	100	100	96.3	0	0					35N_c33	98.7	100	100	92.6	0	4					45N_c08	99	96.9	100	92.6	0	4					55N_c13	100	98.4	100	100	0.3	7.4				4	3	31	9.7
			13N_c07	99.7	100	100	96.3	0	7.7					35N_c20	97	100	100	81.5	0.7	4.5					45N_c26	99	96.9	100	92.6	0	4					55N_c15	98.3	98.4	100	88.9	0	8.3				17	1	31	3.2
			13N_c08	100	100	100	100	0.7	3.7					35N_c09	99.7	100	100	96.3	0	7.7					45N_c19	98.3	100	100	85.2	0	4.3					55N_c17	99.3	100	100	92.6	0	0				25	3	31	9.7
			13N_c25	98.3	100	100	85.2	0.3	0					35N_c03	99	100	100	88.9	0	8.3					45N_c22	98.3	96.9	100	85.2	0	4.3					55N_c19	98.3	95.3	100	88.9	0	0				28	5	31	16.1
			13N_c29	98.7	100	100	88.9	0.3	0					35N_c19	98.3	100	100	88.9	0	8.3					45N_c17	97.7	98.4	100	81.5	0	4.5					55N_c20	100	98.4	100	100	0.3	0				35	1	31	3.2
			13N_c30	98.7	96.9	100	88.9	0	4.2					35N_c28	98.7	98.4	100	88.9	0	8.3					45N_c12	99.3	100	100	96.3	0	7.7					55N_c24	100	98.4	100	100	0.3	0				50	4	31	12.9
			13N_c31	100	100	100	100	0.3	7.4					35N_c31	98	96.8	100	88.9	0	8.3					45N_c30	98.7	95.3	100	92.6	0	8					55N_c25	98.7	100	100	88.9	0	8.3				64	5	31	16.1
			13N_c32	99.7	98.4	100	100	0	7.4					35N_c12	99	100	100	88.9	0	12.5					45N_c15	98.3	100	100	85.2	0	8.7					55N_c29	99	100	100	88.9	0	0				85	3	31	9.7
			13N_c12	99.3	100	100	92.6	0	8					35N_c36	98.7	98.4	100	88.9	0	12.5					45N_c18	98.7	100	100	85.2	0	8.7					55N_c31	98.7	96.9	100	88.9	0	8.3				115	3	31	9.7
			13N_c23	98.7	100	100	92.6	0	8					35N_c21	98	98.4	100	85.2	0	13					45N_c10	99.3	100	100	96.3	0	11.5					55N_c35	99.3	100	100	92.6	0	0				140	0	31	0
			13N_c17	98.7	100	100	88.9	0	8.3					35N_c08	99.7	98.4	100	100	0.7	14.8					45N_c27	98.7	98.4	100	88.9	0	12.5					55N_c36	98.7	100	100	88.9	0	8.3				146	3	31	9.7
			13N_c34	98.3	98.4	100	88.9	0.3	8.3					35N_c34	99.7	100	100	100	0.3	14.8					45N_c23	98.3	98.4	100	85.2	0	13					55N_c21	98.3	100	100	85.2	0	8.7				148	1	31	3.2
			13N_c04	98.7	98.4	100	85.2	0	8.7					35N_c18	99	100	100	92.6	0	16					45N_c32	98	98.4	100	85.2	0	13					55N_c09	99.7	100	100	96.3	0	11.5				192	3	31	9.7
			13N_c27	97.7	100	100	85.2	0	8.7					35N_c02	99.7	98.4	100	96.3	0	19.2					45N_c03	100	98.4	100	100	0.3	14.8					55N_c30	98.3	98.4	100	88.9	0	12.5				213	5	31	16.129
			13N_c24	100	100	100	100	0.3	11.1					35N_c23	99	100	100	92.6	0	20					45N_c06	99.7	100	100	96.3	0	15.4					55N_c01	99.3	98.4	100	96.3	0	15.4				218	0	31	0
			13N_c28	100	100	100	100	0.3	11.1					35N_c26	99.3	100	100	96.3	0	23.1					45N_c01	99.3	100	100	92.6	0	16					55N_c02	99.7	98.4	100	96.3	0	15.4				220	0	31	0
			13N_c09	99	96.9	100	96.3	0	11.5					35N_c14	99	100	100	92.6	0	24					45N_c34	99	100	100	92.6	0	16					55N_c26	99	98.4	100	92.6	0	16				222	3	31	9.7
			13N_c14	94	98.4	98.4	96.2	0	12					35N_c25	98.3	98.4	100	88.9	0	25					45N_c02	100	100	100	100	0.3	18.5					55N_c22	99	100	100	88.9	0	16.7				226	4	31	12.9
			13N_c13	98.7	98.4	100	88.9	0	12.5					35N_c01	100	100	100	100	0.3	25.9					45N_c35	100	100	100	100	0.3	18.5					55N_c23	98	96.9	100	88.9	0	16.7				228	2	27	7.4
			13N_c15	98.7	100	100	88.9	0	12.5					35N_c17	97.7	100	100	85.2	0	26.1					45N_c20	98.7	100	100	88.9	0	20.8					55N_c27	98.7	98.4	100	85.2	0	17.4				244	7	31	22.6
			13N_c18	98.7	98.4	100	88.9	0	12.5					35N_c32	98.3	100	100	85.2	0	26.1					45N_c16	98.3	100	100	85.2	0	21.7					55N_c16	100	100	100	100	0.3	18.5				247	4	31	12.9
			13N_c19	98.7	98.4	100	88.9	0	12.5					35N_c07	98.7	98.4	100	88.9	0	29.2					45N_c05	100	100	100	100	0.3	22.2					55N_c06	98	98.4	100	85.2	0	21.7				262	3	31	9.7
			13N_c26	98.3	100	100	85.2	0	17.4					35N_c13	98.3	100	100	88.5	0.3	30.4					45N_c36	98.3	100	100	88.9	0	29.2					55N_c12	99.3	100	100	92.6	0.3	24				270	6	31	19.4
			13N_c11	100	100	100	100	0	18.5					35N_c15	100	100	100	100	0.3	33.3					45N_c29	98	98.4	100	85.2	0	30.4					55N_c28	98.7	98.4	100	88.9	0	25				274	2	31	6.5
			13N_c35	100	98.4	100	100	0	18.5					35N_c35	100	98.4	100	100	0.3	33.3					45N_c31	98.7	100	100	92.6	0	32					55N_c32	97.7	98.4	100	81.5	0	27.3				277	1	30	3.3
			13N_c33	99	98.4	100	92.6	0	20					35N_c27	98.7	100	100	88.9	0	37.5					45N_c14	99	95.3	100	92.6	0	56					55N_c14	98.7	100	100	92.6	0	32				279	2	31	6.5
			13N_c10	98.7	98.4	100	85.2	0	21.7					35N_c06	99.3	98.4	100	96.3	0.3	38.5					45N_c09	98.7	98.4	100	88.9	0.3	75					55N_c07	99.3	100	100	92.6	0	36				296	0	29	0
			13N_c21	96.6	100	100	77.8	0.3	28.6					35N_c04	98.3	100	100	88.9	0	50					45N_c13	99	98.4	100	96.3	0	96.2					55N_c03	98.3	100	100	92.6	0	40				Total	74	830	8.91566
			14T_c04	99.7	100	100	96.3	0.3	100					35N_c11	98.7	98.4	100	92.6	0	56					46T_c04	99.7	100	100	100	0	100					55N_c11	98.3	98.4	98.4	92.6	0	40
			14T_c05	98.3	100	100	92.6	0	96					36T_c03	99.7	100	100	100	0	85.2					46T_c07	99.3	98.4	100	96.3	0.3	100					55N_c04	98.3	100	100	85.2	0	65.2				Normal	S,D, of % methylatied (between CpGs)
			14T_c10	98	100	100	92.6	0	96					36T_c06	100	96.9	100	100	0.3	100					46T_c10	99.3	100	100	96.3	0	100					56T_c01	99.7	96.9	100	96.3	0	19.2					S,E, of % methylatied (between CpGs)
			14T_c15	98.3	98.4	100	85.2	0	100					36T_c08	98.7	100	100	88.9	0	87.5					46T_c12	97	100	100	88.9	0.3	100					56T_c04	99.3	100	100	92.6	0	16					S,D, of % methylatied (between sequences)
			14T_c16	100	98.4	100	100	0.3	96.3					36T_c10	98.7	100	100	88.9	0	91.7					46T_c18	99.3	100	100	96.3	0	100					56T_c07	100	100	100	100	0.7	14.8					S,E, of % methylatied (between sequences)
			14T_c20	100	98.4	100	100	0.3	100					36T_c13	98.3	98.4	100	88.9	0	95.8					46T_c19	100	100	100	100	0.3	100					56T_c10	98	100	100	88.9	0	29.2				Tumor	S,D, of % methylatied (between CpGs)
			14T_c22	98	100	100	92.6	0.3	100					36T_c18	98.7	100	100	88.9	0	95.8					46T_c20	98	100	100	88.9	0.3	100					56T_c15	98.3	100	100	85.2	0	56.5					S,E, of % methylatied (between CpGs)
			14T_c27	98.7	98.4	100	92.6	0	96					36T_c23	98.7	100	100	96.3	0	92.3					46T_c29	99.3	100	100	96.3	0	100					56T_c21	98	100	100	88.9	0.3	37.5					S,D, of % methylatied (between sequences)
			14T_c28	98.7	96.9	100	92.6	0	96					36T_c29	99	98.4	100	96.3	0	100					46T_c27	100	100	100	100	0.3	96.3					56T_c22	100	98.4	100	100	0.3	100					S,E, of % methylatied (between sequences)
			14T_c30	99.3	98.4	100	96.3	0	96.2					36T_c30	98	100	100	85.2	0	100					46T_c09	98.3	100	100	88.9	0	95.8					56T_c26	92.6	98.4	100	92	0	21.7				total	S,D, of % methylatied (between CpGs)
			14T_c33	100	98.4	100	100	0.3	96.3					36T_c32	98.3	98.4	100	88.9	0	95.8					46T_c03	96.3	100	100	81.5	0.3	90.9					56T_c27	99.7	98.4	100	100	0.3	51.9					S,E, of % methylatied (between CpGs)
			14T_c34	99.3	98.4	100	96.3	0	96.2					36T_c33	98.3	98.4	100	85.2	0	95.7					46T_c31	99	100	100	92.6	0	76					56T_c28	98.3	100	100	88.9	0	12.5					S,D, of % methylatied (between sequences)
			14T_c17	98	98.4	100	85.2	0	95.7					36T_c34	99	100	100	92.6	0	100					46T_c15	99	100	100	92.6	0	52					56T_c29	100	100	100	100	0.3	48.1					S,E, of % methylatied (between sequences)
			14T_c06	99	98.4	100	92.6	0	92					36T_c26	98	100	100	85.2	0	60.9					46T_c33	98.3	100	100	85.2	0	26.1					56T_c30	99.3	98.4	100	92.6	0	12
			14T_c08	98.3	100	100	88.9	0	91.7					36T_c24	100	96.9	100	100	0.3	55.6					46T_c24	98.7	100	100	88.9	0	25					56T_c24	100	100	100	100	0.3	11.1
			14T_c21	99	100	100	88.9	0	91.7					36T_c17	99	100	100	92.6	0	48					46T_c34	99.3	98.4	100	96.3	0	23.1					56T_c19	99	100	100	88.9	0	8.3
			14T_c36	99.3	100	100	96.3	0	88.5					36T_c11	99.3	100	100	92.6	0	40					46T_c01	99.7	100	100	100	0	22.2					56T_c11	98.7	95.3	100	92.6	0	8
			14T_c26	97.3	100	100	88.9	0	87.5					36T_c35	100	96.9	100	100	0.3	37					46T_c30	99.7	100	100	100	0	14.8					56T_c35	99	96.9	100	92.6	0.3	8
			14T_c24	98.3	96.9	100	92.6	0	80					36T_c27	99.7	98.4	100	100	0.3	25.9					46T_c17	98.3	100	100	85.2	0	13					56T_c17	99.3	100	100	96.3	0	7.7
			14T_c29	99	96.9	100	92.6	0	80					36T_c14	98.7	96.9	100	88.9	0	25					46T_c25	98.7	100	100	92.6	0	12					56T_c03	99.7	100	100	100	0.7	7.4
			14T_c31	98	98.4	100	85.2	0	69.6					36T_c31	98.7	98.4	100	88.9	0	25					46T_c02	99	100	100	88.9	0	8.3					56T_c25	100	98.4	100	100	0.3	7.4
			14T_c14	98	100	100	85.2	0	60.9					36T_c12	97.3	100	100	92.6	0.3	20					46T_c05	98.3	98.4	100	88.9	0	8.3					56T_c05	98.7	100	100	88.9	0.3	4.2
			14T_c18	99.7	98.4	100	100	0.7	25.9					36T_c02	99.3	98.4	100	96.3	0	19.2					46T_c32	97.7	100	100	88.9	0	8.3					56T_c13	98.7	100	100	88.9	0	4.2
			14T_c23	97.7	100	100	85.2	0.3	21.7					36T_c22	97.7	98.4	100	85.2	0	17.4					46T_c23	99	100	100	92.6	0	8					56T_c23	98.3	98.4	100	88.9	0	4.2
			14T_c12	99	100	100	96.3	0	11.5					36T_c05	99.3	100	100	96.3	0	15.4					46T_c36	99	100	100	92.6	0	8					56T_c06	99.3	100	100	92.6	0	4
			14T_c35	98	100	100	88.5	0	8.7					36T_c04	99.7	100	100	100	0.3	14.8					46T_c22	99.7	100	100	96.3	0	7.7					56T_c14	98.7	100	100	92.6	0.3	4
			14T_c13	98.7	100	100	88.9	0	8.3					36T_c19	98.7	98.4	100	92.3	0.3	8.3					46T_c14	98.3	100	100	88.9	0	4.2					56T_c18	99.7	100	100	96.3	0	3.8
			14T_c03	98.7	100	100	92.6	0	8					36T_c25	98.7	98.4	100	88.9	0	8.3					46T_c11	99.3	100	100	92.6	0	4					56T_c20	99	100	100	96.3	0.3	3.8
			14T_c09	99	100	100	92.6	0	8					36T_c20	97	100	100	81.5	0	4.5					46T_c13	99	100	100	92.6	0	4					56T_c31	99.7	100	100	100	0.3	3.7
			14T_c07	100	100	100	100	0.3	7.4					36T_c21	98.3	98.4	100	85.2	0	4.3					46T_c16	100	100	100	100	0.3	0					56T_c32	98.7	100	100	88.9	0	0
			14T_c19	98.7	100	100	88.9	0	4.2					36T_c07	100	98.4	100	100	0.3	3.7					46T_c21	99.3	100	100	92.6	0	0					56T_c33	98.7	98.4	100	85.2	0	0
			14T_c25	99.7	98.4	100	100	0.3	3.7					36T_c15	100	100	100	100	0.3	3.7					46T_c26	99.7	100	100	100	0.3	0					56T_c34	98.3	100	100	88.9	0.3	0
			14T_c11	100	100	100	100	0.7	0					36T_c01	100	98.4	100	100	0.3	0					46T_c28	99.3	98.4	100	92.6	0	0
			14T_c32	100	100	100	100	0.7	0																46T_c35	99.7	100	100	100	0	0
			2257N and 2258T											2261N and 2262T											TB0022he and TB0022tu											Total M and Total U										All clones 2257N vs 2258T
			Clone ID	seq. identity	conver. rate	N-sites non-CpG	N-sites CpG	gap	meth %					Clone ID	seq. identity	conver. rate	N-sites non-CpG	N-sites CpG	gap	meth %					Clone ID	seq, identity	conver, rate	N-sites non-CpG	N-sites CpG	gap	meth %					Clone ID	seq, identity	conver, rate	N-sites non-CpG	N-sites CpG	gap	meth %				Summary of information
			58T_c02	72.2	ND	ND	ND	ND	ND					61N_c01	60.3	ND	ND	ND	ND	ND					he_c17	95.3	98.4	0	25.9	0.7	0					M_c1	51.4	ND	ND	ND	ND	ND				length		298
			58T_c04	56.7	ND	ND	ND	ND	ND					61N_c02	67.9	ND	ND	ND	ND	ND					he_c30	97.7	100	0	22.2	0	19					M_c19	75.1	ND	ND	ND	ND	ND				CpGs		27
			57N_c29	96	98.4	1.6	33.3	0	11.1					61N_c03	46.4	ND	ND	ND	ND	ND					he_c01	99	98.4	100	100	0.7	3.8					U_c19	89.2	ND	ND	ND	ND	ND				Normal	N	35
			57N_c02	100	98.4	100	100	0.3	3.7					61N_c04	71.4	ND	ND	ND	ND	ND					he_c02	94.3	100	98.4	96.3	0	3.8					U_c15	99.7	98.4	100	100	0.3	92.6					N excl.	1
			57N_c06	99.7	100	100	96.3	0.3	3.8					61N_c05	61.9	ND	ND	ND	ND	ND					he_c04	92.6	96.8	98.4	84.6	0	0					U_c18	99.7	98.4	100	100	0.3	92.6					N total	36
			57N_c12	100	98.4	100	100	0.3	3.7					61N_c06	56	ND	ND	ND	ND	ND					he_c05	95.6	98.4	100	96.2	0	0					U_c1	99	100	100	92.6	0	0				Tumor	N	34
			57N_c15	99.3	100	100	92.6	0	0					61N_c07	41	ND	ND	ND	ND	ND					he_c08	91.9	96.7	100	100	0	0					U_c10	99.3	100	100	92.6	0	0					N excl.	2
			57N_c18	99.7	96.9	100	100	0	0					61N_c08	45.3	ND	ND	ND	ND	ND					he_c10	99.7	98.4	100	96.3	0	0					U_c12	99.7	98.4	100	96.3	0	0					N total	36
			57N_c21	100	100	100	100	0.3	0					61N_c09	47.3	ND	ND	ND	ND	ND					he_c12	98.7	100	100	88.9	0	0					U_c13	92.3	100	93.8	84.6	0	0
			57N_c22	98.7	100	100	92.6	0	4					61N_c10	70.8	ND	ND	ND	ND	ND					he_c13	100	100	100	100	0.7	3.7					U_c14	98.3	100	100	92.6	0	0					All
			57N_c24	99.7	100	100	100	0	3.7					61N_c11	72.3	ND	ND	ND	ND	ND					he_c22	98.3	98.4	100	88.9	0	0					U_c17	99	100	100	88.9	0	0					Normal
			57N_c26	97.7	98.4	100	81.5	0	0					61N_c12	82.3	ND	ND	ND	ND	ND					he_c27	100	98.4	100	100	1	3.7					U_c2	99	100	100	92.6	0	0				CpG pos.	Met CpGs	# CpGs	ratio (%)
			57N_c28	100	98.4	100	100	0.3	3.7					62T_c29	48.3	ND	ND	ND	ND	ND					he_c31	98.3	96.9	100	85.2	0	0					U_c3	96	98.4	100	77.8	0.3	0				4	5	35	14.2857
			57N_c31	98	100	100	81.5	0	0					61N_c25	100	62.5	0	0	0	33.3					he_c34	99.3	100	100	96.3	0	3.8					U_c4	98.3	100	100	85.2	0	0				17	4	35	11.4286
			57N_c32	98	98.4	100	81.5	0	0					61N_c13	98.3	100	100	88.9	0	4.2					he_c28	98.7	100	100	92.6	0	4					U_c7	99.7	100	100	96.3	0	0				25	8	34	23.5294
			57N_c03	98	100	100	88.9	0	4.2					61N_c14	99.3	100	100	96.3	0	0					he_c21	98	100	100	85.2	0.3	4.3					U_c8	100	100	100	100	0.3	0				28	3	35	8.57143
			57N_c17	98.3	98.4	100	88.9	0	4.2					61N_c17	99	98.4	100	92.6	0	4					he_c23	97.7	100	100	85.2	0.3	4.3					U_c9	99	100	100	92.6	0	0				35	3	35	8.57143
			57N_c33	98.3	98.4	100	88.9	0	4.2					61N_c18	99	100	100	92.6	0	0					he_c26	98.3	100	100	85.2	0	4.3					U_c20	100	98.4	100	100	0.3	0				50	4	35	11.4286
			57N_c01	100	96.9	100	100	0.3	7.4					61N_c19	99	98.4	100	92.6	0	0					he_c14	100	100	100	100	0.3	7.4					U_c21	99.3	98.4	100	92.6	0	0				64	5	35	14.2857
			57N_c11	99.7	100	100	100	0.3	7.4					61N_c20	99.7	100	100	96.3	0	0					he_c11	93	98.4	95.3	100	0	7.7					U_c22	98	98.4	100	85.2	0	0				85	2	35	5.71429
			57N_c05	99	100	100	88.9	0	8.3					61N_c21	98.3	100	100	85.2	0	4.3					he_c29	99	100	100	96.3	0	7.7					U_c6	99.7	100	100	100	0.3	3.7				115	5	35	14.2857
			57N_c16	98.7	100	100	88.9	0	8.3					61N_c23	98.3	96.9	100	85.2	0	4.3					he_c32	99	100	100	92.6	0	12					U_c11	99.3	100	100	96.3	0	3.8				140	7	35	20
			57N_c23	98	100	100	85.2	0.3	8.7					61N_c26	98.3	98.4	100	85.2	0	4.3					he_c16	98.7	100	100	88.9	0	12.5					U_c23	99.3	100	100	96.3	0	3.8				146	6	35	17.1429
			57N_c19	97.7	100	100	81.5	0.3	9.1					61N_c28	99	100	100	92.6	0	0					he_c07	91.9	96.9	100	96.3	0	15.4					U_c16	97.7	100	100	81.5	0.3	4.5				148	5	35	14.2857
			57N_c08	99.3	100	100	100	0	11.1					61N_c31	97.3	98.4	100	77.8	0	0					he_c09	99	100	100	96.3	0	15.4					U_c5	98.7	100	100	88.9	0.3	12.5				192	2	34	5.88235
			57N_c27	98.7	100	100	88.9	0	12.5					61N_c35	98.3	96.9	100	85.2	0	0					he_c20	99.7	100	100	96.3	0	15.4					M_c14	99.3	98.4	100	96.3	0	100				213	3	35	8.57143
			57N_c36	99.3	100	100	96.3	0	15.4					61N_c36	97.7	100	100	77.8	0	4.8					he_c03	99.3	100	100	92.6	0	16					M_c15	98.7	100	100	85.2	0	100				218	3	35	8.57143
			57N_c13	98.7	100	100	88.9	0	16.7					61N_c29	98	100	100	81.5	0	9.1					he_c36	98.7	100	100	88.9	0	16.7					M_c17	99.7	98.4	100	100	0	100				220	4	35	11.4286
			57N_c35	97.3	96.8	98.4	88.9	0	16.7					61N_c34	97.7	95.3	100	84.6	0	9.1					he_c33	97.7	100	100	81.5	0.3	18.2					M_c18	99.3	100	100	96.3	0	100				222	4	35	11.4286
			57N_c30	98.3	100	100	85.2	0	17.4					61N_c32	99.7	98.4	100	100	0	11.1					he_c15	99.7	98.4	100	100	0.3	18.5					M_c20	99	100	100	100	0	100				226	2	35	5.71429
			57N_c07	99.7	100	100	96.3	0	19.2					61N_c30	99.7	96.9	100	100	0.3	11.5					he_c24	99.7	98.4	100	100	0.3	18.5					M_c21	99.3	100	100	96.3	0	100				228	2	35	5.71429
			57N_c04	99	100	100	88.9	0	20.8					61N_c15	96.6	100	98.4	96.2	0.3	12					he_c25	99.7	98.4	100	100	0.3	18.5					M_c22	100	100	100	100	0.3	100				244	6	35	17.1429
			57N_c25	98	95.3	100	85.2	0	21.7					61N_c27	95.3	100	98.4	96.2	0.3	12					he_c18	98.3	100	100	85.2	0	21.7					M_c4	99.3	100	100	96.3	0	100				247	2	35	5.71429
			57N_c34	97.3	100	98.4	85.2	0.3	26.1					61N_c33	98	98.4	100	81.5	0	18.2					he_c06	99.7	95.3	100	96.3	0	26.9					M_c6	98.3	100	100	81.5	0	100				262	7	35	20
			57N_c14	99.3	100	100	96.3	0	30.8					61N_c22	99.7	100	100	100	0.3	18.5					he_c19	98.7	100	100	88.9	0	29.2					M_c7	100	98.4	100	100	0.3	100				270	7	35	20
			57N_c20	99	100	100	92.6	0	32					61N_c16	99	100	100	92.6	0.3	28					he_c35	100	96.9	100	100	0.3	37					M_c8	97	100	98.4	77.8	0	100				274	8	35	22.8571
			57N_c09	99.7	100	100	100	0	37					61N_c24	95.6	96.9	100	74.1	0.7	30					tu_c02	99	100	100	88.9	0	16.7					M_c9	100	100	100	100	0.3	100				277	5	27	18.5185
			57N_c10	99.7	100	100	100	0	100					62T_c03	99.3	96.9	100	96.3	0	96.2					tu_c05	98	96.9	100	88.9	0	16.7					M_c23	99.3	100	100	96.3	0	100				279	1	35	2.85714
			58T_c03	100	98.4	100	100	0.3	77.8					62T_c07	98.3	100	100	85.2	0	100					tu_c06	99.7	95.3	100	100	0.3	14.8					M_c3	100	100	100	100	0.7	96.3				296	6	32	18.75
			58T_c05	98.3	96.8	98.4	96.3	0	46.2					62T_c11	95.3	95.3	100	74.1	0	100					tu_c08	98.7	100	100	88.9	0	41.7					M_c13	100	100	100	100	0.3	96.3				Total	119	932	12.7682
			58T_c06	99	100	100	88.9	0.3	100					62T_c12	98	100	98.4	88.9	0	100					tu_c13	98.3	98.4	100	88.9	0	12.5					M_c24	100	100	100	100	0.3	96.3
			58T_c09	97	98.4	98.4	88.5	0.3	95.7					62T_c15	99.3	100	100	96.3	0	96.2					tu_c17	99	100	100	88.9	0.3	12.5					M_c11	99.3	100	100	96.3	0	96.2				Normal	S,D, of % methylatied (between CpGs)
			58T_c11	98.3	96.9	100	88.9	0	100					62T_c17	99.3	100	100	96.3	0	100					tu_c19	98.7	98.4	100	92.6	0	12					M_c10	97.3	100	100	81.5	0.3	95.5					S,E, of % methylatied (between CpGs)
			58T_c15	97.7	100	100	81.5	0	86.4					62T_c21	98.7	100	100	92.6	0	96					tu_c20	96.3	100	98.4	81.5	0.3	40.9					M_c2	98.7	100	100	88.9	0	87.5					S,D, of % methylatied (between sequences)
			58T_c16	99.7	98.4	100	100	0.7	100					62T_c23	100	95.3	100	100	0.3	100					tu_c21	99	98.4	100	92.6	0	16					M_c5	98.7	98.4	100	88.9	0	83.3					S,E, of % methylatied (between sequences)
			58T_c18	99.3	100	100	96.3	0	100					62T_c25	100	98.4	100	100	0.3	96.3					tu_c28	99.7	100	100	100	0.7	22.2					M_c12	100	100	100	100	0.3	81.5				Tumor	S,D, of % methylatied (between CpGs)
			58T_c23	98	100	100	85.2	0.3	34.8					62T_c28	98.3	98.4	100	85.2	0	100					tu_c29	99	98.4	100	96.3	0	19.2					M_c16	98.3	98.4	100	85.2	0	73.9					S,E, of % methylatied (between CpGs)
			58T_c24	99.3	100	100	96.3	0	100					62T_c34	98	98.4	100	85.2	0	100					tu_c32	99	100	100	92.6	0	40																S,D, of % methylatied (between sequences)
			58T_c27	99.3	100	100	96.3	0	100					62T_c35	97.3	100	100	81.5	0	100					tu_c07	94.9	100	100	96.3	0.3	11.5																S,E, of % methylatied (between sequences)
			58T_c32	100	100	100	100	0.3	85.2					62T_c02	98	100	100	88.9	0	95.8					tu_c23	99.3	100	100	96.3	0	11.5															total	S,D, of % methylatied (between CpGs)
			58T_c21	98.3	98.4	100	85.2	0	30.4					62T_c10	97.7	100	100	88.9	0	95.8					tu_c26	99.3	100	100	96.3	0	11.5																S,E, of % methylatied (between CpGs)
			58T_c30	98	100	100	85.2	0.3	30.4					62T_c14	98.7	100	100	88.9	0	95.8					tu_c03	98.7	100	100	100	0.3	11.1																S,D, of % methylatied (between sequences)
			58T_c31	99.3	98.4	100	96.3	0	26.9					62T_c31	97.7	100	98.4	81.5	0.3	95.5					tu_c35	98	100	100	85.2	0	8.7																S,E, of % methylatied (between sequences)
			58T_c22	100	98.4	100	100	0.7	25.9					62T_c06	94.3	100	100	77.8	0.3	95.2					tu_c09	93.6	96.9	100	92.3	0	8.3
			58T_c10	99.3	100	100	100	0	18.5					62T_c18	96.6	100	98.4	77.8	0	95.2					tu_c33	98.3	100	100	88.9	0	8.3
			58T_c33	98.3	98.4	100	85.2	0.3	17.4					62T_c30	99	96.9	100	96.3	0	92.3					tu_c27	99.3	100	100	92.6	0	8
			58T_c36	98.3	100	100	85.2	0	17.4					62T_c04	98	100	100	88.9	0	91.7					tu_c11	99.7	98.4	100	96.3	0	7.7
			58T_c35	99.3	95.3	100	96.2	0	16					62T_c08	98.7	98.4	100	88.9	0.3	91.7					tu_c15	99.3	98.4	100	96.3	0	7.7
			58T_c29	98	100	100	96.3	0	15.4					62T_c27	99	96.9	100	88.9	0	91.7					tu_c04	98.3	98.4	100	100	0	7.4
			58T_c01	98.3	100	100	85.2	0.3	13					62T_c33	99	98.4	100	92.3	0.3	91.7					tu_c16	100	96.9	100	100	0.3	7.4
			58T_c19	99	100	100	100	0.3	11.1					62T_c01	98	100	100	85.2	0	91.3					tu_c25	99.7	100	100	100	0.3	7.4
			58T_c14	98.3	100	100	88.9	0.3	8.3					62T_c09	96	96.8	98.4	85.2	0	91.3					tu_c22	98	100	100	81.5	0	4.5
			58T_c17	98.7	100	100	88.9	0	8.3					62T_c24	98	100	100	85.2	0	91.3					tu_c12	98	98.4	98.4	96.3	0.3	3.8
			58T_c07	99	98.4	100	100	0	7.4					62T_c16	99.3	98.4	100	96.3	0	88.5					tu_c30	100	98.4	100	100	0.3	3.7
			58T_c20	100	100	100	100	0.3	7.4					62T_c26	99	100	100	96.3	0	88.5					tu_c31	100	98.4	100	100	0.7	3.7
			58T_c34	98.3	98.4	100	85.2	0	4.3					62T_c32	98.7	98.4	98.4	92.6	0	84					tu_c01	99.7	100	100	100	1	0
			58T_c28	98.7	100	100	88.9	0	4.2					62T_c22	100	100	100	100	0.3	81.5					tu_c10	96	100	98.4	100	0	0
			58T_c08	98.3	100	100	92.6	0	4					62T_c20	99	100	100	92.6	0	80					tu_c14	98	98.4	100	88.5	0	0
			58T_c12	99.3	100	100	92.6	0	0					62T_c05	99.3	100	100	96.3	0	57.7					tu_c18	99	100	100	92.6	0	0
			58T_c13	98	100	100	85.2	0	0					62T_c13	98	96.9	100	85.2	0	17.4					tu_c24	98.7	98.4	100	96.2	0	0
			58T_c25	98.7	98.4	100	88.9	0	0					62T_c19	98	98.4	100	85.2	0	8.7					tu_c34	100	100	100	100	0.3	0
			58T_c26	99.3	98.4	100	92.6	0	0																tu_c36	98.7	100	100	88.9	0	0
RASSF1
		2213N and 2214T											2235N and 2236T											2245N and 2246T											2255N and 2256T											All clones - 2213N vs 2214T
			Clone ID	seq. identity	conver. rate	N-sites non-CpG	N-sites CpG	gap	meth %					Clone ID	seq. identity	conver. rate	N-sites non-CpG	N-sites CpG	gap	meth %					Clone ID	seq, identity	conver, rate	N-sites non-CpG	N-sites CpG	gap	meth %					Clone ID	seq, identity	conver, rate	N-sites non-CpG	N-sites CpG	gap	meth %				Summary of information
				87.8	ND	ND	ND	ND	ND					35N_c01	54.6	ND	ND	ND	ND	ND					45N_c20	83.4	ND	ND	ND	ND	ND					55N_c01	52.6	ND	ND	ND	ND	ND
				71.5	ND	ND	ND	ND	ND					35N_c02	54.6	ND	ND	ND	ND	ND					45N_c31	86.8	ND	ND	ND	ND	ND					55N_c03	53.7	ND	ND	ND	ND	ND				length		297
				82.8	ND	ND	ND	ND	ND					35N_c15	76	ND	ND	ND	ND	ND					45N_c32	91.9	96.8	100	100	0.7	0					55N_c19	46.2	ND	ND	ND	ND	ND				CpGs		36
				76	ND	ND	ND	ND	ND					35N_c23	89.2	ND	ND	ND	ND	ND					46T_c05	50.7	ND	ND	ND	ND	ND					55N_c25	51	ND	ND	ND	ND	ND				Normal	N	25
				73.3	ND	ND	ND	ND	ND					35N_c29	84.4	ND	ND	ND	ND	ND					46T_c13	56	ND	ND	ND	ND	ND					55N_c26	54.4	ND	ND	ND	ND	ND					N excl.	11
				86.1	ND	ND	ND	ND	ND					35N_c30	89.9	95.5	0	3.1	0.3	0					46T_c17	84.6	ND	ND	ND	ND	ND					55N_c27	51.6	ND	ND	ND	ND	ND					N total	36
				41.7	ND	ND	ND	ND	ND					36T_c18	73.3	ND	ND	ND	ND	ND					46T_c24	100	94	0	0	0	0					55N_c30	58.4	ND	ND	ND	ND	ND				Tumor	N	31
				70.9	ND	ND	ND	ND	ND					36T_c20	87.2	ND	ND	ND	ND	ND					45N_c01	99.7	98.5	100	100	0	0					55N_c02	100	100	100	100	0	0					N excl.	4
				82.1	ND	ND	ND	ND	ND					36T_c35	100	76.1	0	0	0	100					45N_c05	100	100	100	100	0	0					55N_c05	96.3	100	95.5	100	0	0					N total	35
				84.1	ND	ND	ND	ND	ND					35N_c03	100	98.5	100	100	0	0					45N_c06	100	100	100	100	0	0					55N_c06	99.3	100	100	100	0	0
				89.2	ND	ND	ND	ND	ND					35N_c04	100	100	100	100	0	0					45N_c07	100	100	100	100	0	0					55N_c07	96.3	100	100	97.1	0.7	0
				77.7	ND	ND	ND	ND	ND					35N_c06	99.7	100	100	100	0	0					45N_c11	100	97	100	100	0	0					55N_c08	96.6	98.5	100	100	0	0					All
				73	ND	ND	ND	ND	ND					35N_c07	100	100	100	100	0	0					45N_c13	100	98.5	100	100	0	0					55N_c09	99	98.5	100	100	0	0
				76.9	ND	ND	ND	ND	ND					35N_c09	99.3	100	100	100	0	0					45N_c15	100	100	100	100	0	0					55N_c11	97.6	100	100	100	0	0					Normal
				94.6	94	0	13.9	0.3	25.8					35N_c11	100	100	100	100	0	0					45N_c16	99.7	100	100	100	0.7	0					55N_c12	99	98.5	100	91.7	0	0
				100	100	100	100	0	0					35N_c12	99.3	100	100	100	0	0					45N_c23	100	100	100	100	0	0					55N_c15	100	98.5	100	100	0	0				CpG pos.	Met CpGs	# CpGs	ratio (%)
				92.6	98.5	100	100	0	0					35N_c13	99.7	100	100	97.2	0	0					45N_c24	100	100	100	100	0	0					55N_c22	99.7	100	100	100	0	0
				99.3	100	100	100	0	0					35N_c14	100	97	100	100	0	0					45N_c26	100	100	100	100	0	0					55N_c24	100	98.5	100	100	0	0
				99.7	97	100	100	0	0					35N_c16	99.7	100	100	100	0	0					45N_c28	96	100	100	97.2	0	0					55N_c33	100	98.5	100	100	0	0
				91.2	95.5	100	94.1	0	0					35N_c17	99.3	100	100	100	0	0					45N_c30	98.3	100	98.5	100	0	0					55N_c14	100	100	100	100	0	0
				93.3	97	100	97.1	0.3	0					35N_c22	96	98.5	98.5	97.2	0	0					45N_c33	100	100	100	100	0	0					55N_c18	100	100	100	100	0	0				25	0	25	0
				92.6	100	98.5	94.1	0	0					35N_c24	96	97	100	100	0	0					45N_c35	100	97	100	100	0	0					55N_c20	100	100	100	100	0	0				39	0	25	0
				99.3	98.5	100	100	0	0					35N_c25	100	100	100	100	0	0					45N_c36	99.7	98.5	100	97.2	0	0					55N_c28	100	100	100	100	0	0				46	0	25	0
				100	100	100	100	0	0					35N_c26	96.3	98.5	100	94.4	0	0					45N_c03	99.7	100	100	100	0	2.8					55N_c29	100	100	100	100	0	0				48	1	25	4
				100	100	100	100	0	0					35N_c27	98	100	100	97.2	0	0					45N_c09	100	98.5	100	100	0	2.8					55N_c34	100	100	100	100	0	0				61	0	25	0
				99.7	100	100	100	0.7	0					35N_c28	98.3	100	98.5	100	0	0					45N_c14	100	98.5	100	100	0	2.8					55N_c36	100	100	100	100	0	0				67	0	25	0
				99.3	100	100	100	0	0					35N_c32	97.3	100	100	97.2	0	0					45N_c19	99.3	100	100	100	0	2.8					55N_c04	99.7	98.5	100	100	0	2.8				76	0	25	0
				100	100	100	100	0	2.8					35N_c35	96.3	100	100	97.1	0	0					45N_c25	100	100	100	100	0	2.8					55N_c31	100	98.5	100	100	0	2.8				84	0	25	0
				100	98.5	100	100	0	8.3					35N_c36	99.7	100	100	100	0	0					45N_c29	100	98.5	100	100	0	2.8					55N_c13	100	100	100	100	0	2.8				86	0	25	0
				100	98.5	100	100	0	5.6					35N_c08	100	100	100	100	0	2.8					45N_c34	100	100	100	100	0	2.8					55N_c16	100	100	100	100	0	2.8				91	0	25	0
				100	97	100	100	0	25					35N_c10	100	100	100	100	0	2.8					45N_c18	92.6	96.9	97	91.7	0	3					55N_c23	100	100	100	100	0	2.8				96	0	25	0
				90.9	95.5	100	91.4	1.3	9.4					35N_c34	99.7	100	100	100	0	2.8					45N_c02	99.7	98.5	100	100	0	5.6					55N_c35	100	100	100	100	0.3	2.8				98	0	25	0
				100	100	100	100	0	5.6					35N_c31	92.6	96.9	98.5	100	0	2.9					45N_c04	99.7	100	100	100	0	5.6					55N_c32	100	95.5	100	100	0	5.6				100	0	25	0
				92.6	98.5	100	97.1	0	2.9					35N_c33	95.6	95.5	98.5	100	0	2.9					45N_c12	100	97	100	100	0	5.6					55N_c21	99.7	100	100	100	0	8.6				108	0	25	0
				92.6	95.5	98.5	97.2	0	0					35N_c21	90.6	97	100	97	0	3.1					45N_c27	100	98.5	100	100	0.3	5.6					55N_c10	99	98.5	100	100	0	11.1				110	0	25	0
				97.3	98.5	100	97.2	0	0					35N_c18	90.9	95.4	100	100	0	3.2					45N_c22	99.3	100	98.5	97.2	0	5.7					55N_c17	100	98.5	100	100	0	22.2				124	0	25	0
				100	100	100	100	0	5.6					35N_c19	91.2	98.5	100	93.8	0.3	3.3					45N_c17	91.2	98.5	100	100	0.3	6.5					56T_c02	100	100	100	100	0	2.8				142	0	25	0
				100	100	100	100	0	0					35N_c05	100	100	100	100	0	5.6					45N_c08	99.7	98.5	100	100	0	8.3					56T_c03	96.3	100	98.5	100	0	2.8				151	1	25	4
				100	98.5	100	100	0	27.8					35N_c20	93.6	95.5	100	100	0	5.7					45N_c10	100	100	100	100	0	8.3					56T_c04	99.7	98.5	100	100	0.7	2.9				162	1	25	4
				99.3	98.5	100	100	0	22.2					36T_c02	100	100	100	100	0	100					45N_c21	100	95.5	100	100	0	11.1					56T_c07	99.3	98.5	100	100	0	0				164	2	25	8
				100	100	100	100	0	30.6					36T_c03	99.7	98.5	100	100	0	100					46T_c01	99.7	100	100	100	0	0					56T_c08	100	100	100	100	0	2.8				171	1	25	4
				99.7	100	100	100	0	44.4					36T_c05	100	100	100	100	0	100					46T_c02	99.3	100	100	100	0	2.8					56T_c12	100	100	100	100	0	2.8				176	1	25	4
				100	100	100	100	0	27.8					36T_c09	99.7	100	100	100	0	100					46T_c03	100	100	100	100	0	0					56T_c13	99.3	98.5	100	100	0	0				182	0	25	0
				100	98.5	100	100	0	33.3					36T_c10	100	100	100	100	0	100					46T_c10	99.3	98.5	100	100	0	5.6					56T_c26	100	97	100	100	0	2.8				189	1	25	4
				97.6	100	100	97.2	0	22.9					36T_c11	100	100	100	100	0	100					46T_c11	99.3	97	100	100	0	2.8					56T_c31	100	95.5	100	100	0	0				201	1	23	4.3
				99.7	98.5	100	100	0	30.6					36T_c14	99.7	100	100	100	0	100					46T_c16	99.7	98.5	100	100	0	5.6					56T_c32	99.7	100	100	100	0	2.8				216	0	25	0
				99.7	98.5	100	100	0	36.1					36T_c15	100	100	100	100	0	100					46T_c20	100	100	100	100	0.3	16.7					56T_c33	99.3	100	100	100	0	2.8				219	0	25	0
				98.3	100	100	100	0	22.2					36T_c16	99.7	100	100	100	0	100					46T_c22	100	98.5	100	100	0	22.2					56T_c34	100	100	100	100	0	2.8				223	0	24	0
				100	100	100	100	0	36.1					36T_c19	100	100	100	100	0.3	100					46T_c23	100	98.5	100	100	0	5.6					56T_c06	99.7	98.5	100	100	0	0				240	1	25	4
				100	100	100	100	0	25					36T_c24	100	100	100	100	0	100					46T_c27	99.7	100	100	100	0	2.8					56T_c16	99.7	98.5	100	100	0	0				242	3	25	12
				98	100	100	97.2	0	20					36T_c27	100	100	100	100	0	100					46T_c34	100	97	100	100	0	2.8					56T_c21	99.7	98.5	100	100	0	0				244	3	25	12
				99.7	98.5	100	100	0.7	20					36T_c28	99.7	98.5	100	100	0	100					46T_c36	100	98.5	100	100	0	2.8					56T_c01	100	98.5	100	100	0	0				259	1	25	4
				99.7	97	100	100	0	19.4					36T_c30	100	100	100	100	0	100					46T_c04	100	98.5	100	100	0	0					56T_c22	100	98.5	100	100	0	0				261	0	24	0
				96	95.5	100	91.7	0	18.2					36T_c31	100	100	100	100	0	100					46T_c06	98	100	100	100	0	0					56T_c23	100	98.5	100	100	0	0				263	4	25	16
				96.3	100	100	91.7	0	15.2					36T_c06	100	98.5	100	100	0	97.2					46T_c07	100	98.5	100	100	0	0					56T_c25	100	98.5	100	100	0	0				269	4	25	16
				98.3	98.5	100	100	0	11.1					36T_c07	99.7	98.5	100	100	0	97.2					46T_c08	99.3	100	100	100	0	0					56T_c30	92.6	100	100	94.3	0	0				275	4	23	17.4
				100	100	100	100	0	5.6					36T_c12	99.7	98.5	100	100	0	97.2					46T_c09	98	100	100	100	0	0					56T_c18	97.3	100	100	97.2	0	0				Total	29	894	3.24385
				100	98.5	100	100	0	2.8					36T_c21	99.7	100	100	100	0	97.2					46T_c12	100	98.5	100	100	0	0					56T_c15	97.6	100	100	97.2	0	0
				99.7	100	100	100	0	2.8					36T_c23	99.7	100	100	100	0	97.2					46T_c14	99.3	100	100	94.4	0	0					56T_c27	98	100	100	100	0	0
				99.3	100	100	100	0	2.8					36T_c25	100	98.5	100	100	0	97.2					46T_c15	100	100	100	100	0	0					56T_c29	98	100	100	97.2	0	0				Normal	S,D, of % methylatied (between CpGs)
				97.3	100	100	97.2	0	0					36T_c33	100	100	100	100	0	97.2					46T_c18	96.3	100	98.5	97.2	0	0					56T_c19	99	100	100	100	0	0					S,E, of % methylatied (between CpGs)
				96.3	100	98.5	100	0	0					36T_c01	100	100	100	100	0	94.4					46T_c19	100	100	100	100	0	0					56T_c05	99.3	100	98.5	97.2	0	0					S,D, of % methylatied (between sequences)
				100	100	100	100	0	0					36T_c04	100	100	100	100	0	94.4					46T_c21	99.7	100	100	100	0.7	0					56T_c14	99.7	100	100	100	0.7	0					S,E, of % methylatied (between sequences)
				90.6	95.5	100	100	0	0					36T_c08	100	100	100	100	0	94.4					46T_c25	99.7	100	100	100	0	0					56T_c28	99.7	100	100	100	0	0				Tumor	S,D, of % methylatied (between CpGs)
				91.2	100	98.5	100	0.7	0					36T_c26	100	100	100	100	0	5.6					46T_c26	100	100	100	100	0	0					56T_c35	99.7	100	100	100	0	0					S,E, of % methylatied (between CpGs)
				100	98.5	100	100	0	0					36T_c22	100	100	100	100	0	2.8					46T_c28	99.7	100	100	100	0	0					56T_c09	100	100	100	100	0	0					S,D, of % methylatied (between sequences)
				97.3	98.5	100	97.2	0	0					36T_c13	100	100	100	100	0	0					46T_c29	96	100	100	97.1	0	0					56T_c10	100	100	100	100	0	0					S,E, of % methylatied (between sequences)
				100	98.5	100	100	0	0					36T_c17	98.3	100	100	100	0	0					46T_c30	99.7	100	100	100	0	0					56T_c11	100	100	100	100	0	0				total	S,D, of % methylatied (between CpGs)
				100	98.5	100	100	0	0					36T_c29	94.6	97	98.5	91.7	0	0					46T_c31	97.6	100	100	97.2	0	0					56T_c17	100	100	100	100	0	0					S,E, of % methylatied (between CpGs)
				95.3	100	100	97.1	0	0					36T_c32	94.6	95.5	100	100	0	0					46T_c32	100	98.5	100	100	0	0					56T_c20	100	100	100	100	0	0					S,D, of % methylatied (between sequences)
				97.6	100	100	100	0	0					36T_c34	94.9	97	100	100	0	0					46T_c33	99.3	100	100	100	0	0					56T_c24	100	100	100	100	0	0					S,E, of % methylatied (between sequences)
																									46T_c35	100	100	100	100	0	0
		2257N and 2258T											2261N and 2262T											TB0022he and TB0022tu											Totally Methylated and Totally Unmethylated											All clones - 2257N vs 2258T
			Clone ID	seq. identity	conver. rate	N-sites non-CpG	N-sites CpG	gap	meth %					Clone ID	seq. identity	conver. rate	N-sites non-CpG	N-sites CpG	gap	meth %					Clone ID	seq, identity	conver, rate	N-sites non-CpG	N-sites CpG	gap	meth %					Clone ID	seq, identity	conver, rate	N-sites non-CpG	N-sites CpG	gap	meth %				Summary of information
			57N_c29	84.3	ND	ND	ND	ND	ND					61N_c01	87.1	ND	ND	ND	ND	ND					he_c01	42.4	ND	ND	ND	ND	ND					U_c19	43.6	ND	ND	ND	ND	ND
			58T_c01	88.2	ND	ND	ND	ND	ND					61N_c06	87.5	ND	ND	ND	ND	ND					he_c02	46.5	ND	ND	ND	ND	ND					U_c20	98.7	98.5	100	100	0.3	97.2				length		297
			58T_c16	94.3	98.5	1.5	44.4	0	100					61N_c19	87.2	ND	ND	ND	ND	ND					he_c03	41.3	ND	ND	ND	ND	ND					U_c12	98.7	98.5	100	100	0.3	97.2				CpGs		36
			57N_c01	100	98.5	100	100	0	0					62T_c20	86.7	ND	ND	ND	ND	ND					he_c04	39.2	ND	ND	ND	ND	ND					U_c14	98.7	98.5	100	100	0.3	97.2				Normal	N	35
			57N_c06	96.6	100	98.5	97.2	0	0					62T_c33	83.8	ND	ND	ND	ND	ND					he_c05	39.7	ND	ND	ND	ND	ND					U_c01	100	100	100	100	0	0					N excl.	1
			57N_c07	100	100	100	100	0	0					62T_c15	93.6	94	0	2.9	0	5.9					he_c06	51.1	ND	ND	ND	ND	ND					U_c02	100	100	100	100	0	0					N total	36
			57N_c08	98.7	100	100	100	0	0					62T_c18	89.9	97	1.5	9.1	0	3.3					he_c07	45.7	ND	ND	ND	ND	ND					U_c03	100	100	100	100	0	0				Tumor	N	33
			57N_c11	99	100	100	100	0	0					61N_c04	99.7	98.5	100	100	0	0					he_c08	48.5	ND	ND	ND	ND	ND					U_c05	99.7	100	100	100	0	0					N excl.	2
			57N_c15	96	98.5	100	100	0	0					61N_c07	100	98.5	100	100	0	0					he_c09	45.2	ND	ND	ND	ND	ND					U_c07	98	100	100	97.2	0	0					N total	35
			57N_c24	100	98.5	100	100	0	0					61N_c10	100	100	100	100	0	0					he_c10	43.4	ND	ND	ND	ND	ND					U_c08	100	100	100	100	0	0
			57N_c25	98.3	100	100	100	0	0					61N_c14	97.6	100	100	100	0	0					he_c11	44.4	ND	ND	ND	ND	ND					U_c09	100	100	100	100	0	0
			57N_c27	100	97	100	100	0	0					61N_c16	100	98.5	100	100	0	0					he_c12	47.9	ND	ND	ND	ND	ND					U_c10	99.7	100	100	100	0	0					All
			57N_c30	100	100	100	100	0	0					61N_c18	100	100	100	100	0	0					he_c20	38.9	ND	ND	ND	ND	ND					U_c15	99.7	100	100	100	0	0
			57N_c34	99.7	100	100	100	0	0					61N_c22	94.9	100	100	97.1	0	0					he_c28	41.8	ND	ND	ND	ND	ND					U_c16	100	100	100	100	0	0					Normal
			57N_c35	100	100	100	100	0	0					61N_c25	96.6	100	100	94.4	0	0					tu_c05	45.4	ND	ND	ND	ND	ND					U_c17	100	100	100	100	0	0
			57N_c31	100	97	100	100	0	0					61N_c26	99.7	100	100	100	0	0					tu_c06	51	ND	ND	ND	ND	ND					U_c23	100	100	100	100	0	0				CpG pos.	Met CpGs	# CpGs	ratio (%)
			57N_c12	100	100	100	100	0	2.8					61N_c29	99.3	100	100	100	0	0					tu_c12	40.1	ND	ND	ND	ND	ND					U_c22	100	98.5	100	100	0	0
			57N_c18	100	100	100	100	0	2.8					61N_c33	98	100	100	100	0	0					tu_c18	83.7	ND	ND	ND	ND	ND					U_c18	96.3	98.5	100	97.2	0	0
			57N_c19	100	100	100	100	0	2.8					61N_c36	99.7	100	100	100	0	0					he_c13	97	98.5	100	100	0	0					U_c04	99.7	97	100	100	0	0
			57N_c20	100	100	100	100	0	2.8					61N_c17	99.7	98.5	100	100	0	0					he_c14	99.3	100	100	100	0.7	0					U_c11	99.3	100	100	100	0	19.4
			57N_c23	100	100	100	100	0	2.8					61N_c21	99.7	98.5	100	100	0	0					he_c15	100	100	100	100	0	0					U_c13	99.3	100	100	100	0	19.4				25	1	35	2.9
			57N_c33	100	100	100	100	0	2.8					61N_c27	96.3	98.5	100	97.2	0.3	0					he_c17	98.3	98.5	100	100	0	0					U_c21	99.3	100	100	100	0	19.4				39	1	35	2.9
			57N_c03	99.7	100	100	100	0	2.8					61N_c15	92.9	98.4	95.5	100	0.3	0					he_c19	98.3	98.5	100	100	0	0					U_c06	99	100	98.5	100	0	19.4				46	1	35	2.9
			57N_c26	99	98.5	100	100	0.7	2.9					61N_c09	97	97	100	100	0	0					he_c23	100	100	100	100	0	0					M_c02	100	100	100	100	0	100				48	2	35	5.7
			57N_c16	100	100	100	100	0	5.6					61N_c12	95.3	97	98.5	100	0	0					he_c24	100	100	100	100	0	0					M_c04	100	100	100	100	0	100				61	2	35	5.7
			57N_c21	100	98.5	100	100	0	5.6					61N_c02	100	100	100	100	0	2.8					he_c26	100	100	100	100	0	0					M_c05	100	100	100	100	0	100				67	1	35	2.9
			57N_c09	97	97	100	100	0	5.6					61N_c13	99.7	100	100	100	0	2.8					he_c30	98	100	100	100	0	0					M_c06	100	100	100	100	0	100				76	1	35	2.9
			57N_c10	100	100	100	100	0	8.3					61N_c30	96.3	100	100	100	0.7	2.8					he_c31	97.6	98.5	100	97.2	0	0					M_c07	100	100	100	100	0	100				84	3	35	8.6
			57N_c05	99.3	100	100	100	0	8.3					61N_c20	99.7	98.5	100	100	0	2.8					he_c35	99	100	100	100	0	0					M_c08	100	100	100	100	0	100				86	2	35	5.7
			57N_c13	98.7	100	100	100	0	8.6					61N_c11	97	98.5	100	100	0.3	2.8					he_c36	99.7	98.5	100	100	0	0					M_c09	99.7	100	100	100	0	100				91	5	35	14.3
			57N_c36	100	100	100	100	0	11.1					61N_c24	99.7	100	100	100	0.7	2.9					he_c18	100	97	100	100	0	0					M_c10	100	100	100	100	0	100				96	2	35	5.7
			57N_c14	99.7	100	100	100	0	16.7					61N_c34	95.9	100	100	94.4	0.3	2.9					he_c34	100	97	100	100	0	0					M_c11	100	100	100	100	0	100				98	2	35	5.7
			57N_c32	99.7	97	100	100	0	16.7					61N_c28	99	98.5	100	100	0	2.9					he_c27	100	100	100	100	0	2.8					M_c12	100	100	100	100	0	100				100	3	35	8.6
			57N_c17	100	98.5	100	100	0	19.4					61N_c32	94.3	97	98.5	91.7	0	3					he_c33	99.7	100	100	100	0	2.8					M_c13	100	100	100	100	0	100				108	2	35	5.7
			57N_c22	99.3	97	100	100	0	25.7					61N_c23	100	100	100	100	0	5.6					he_c22	100	98.5	100	100	0	2.8					M_c24	100	100	100	100	0	100				110	2	35	5.7
			57N_c04	100	98.5	100	100	0	33.3					61N_c08	99.7	100	100	100	0	8.3					he_c29	100	98.5	100	100	0	2.8					M_c19	99.7	100	100	100	0	100				124	3	35	8.6
			57N_c28	100	98.5	100	100	0	63.9					61N_c03	98.6	100	100	97.1	0.7	8.8					he_c25	100	98.5	100	100	0	5.6					M_c23	99.7	100	100	100	0	100				142	2	35	5.7
			57N_c02	98.3	97	100	97.2	0.3	97.1					61N_c31	91.9	98.4	95.5	80.6	0	13.8					he_c16	99.7	98.5	100	100	0	5.6					M_c16	100	98.5	100	100	0	100				151	3	35	8.6
			58T_c02	100	100	100	100	0	100					61N_c05	100	98.5	100	100	0	13.9					he_c32	100	98.5	100	100	0	8.3					M_c21	100	98.5	100	100	0	100				162	3	35	8.6
			58T_c04	100	98.5	100	100	0	100					61N_c35	100	98.5	100	100	0	16.7					he_c21	100	100	100	100	0	22.2					M_c22	100	98.5	100	100	0	100				164	4	35	11.4
			58T_c05	100	100	100	100	0	97.2					62T_c01	100	98.5	100	100	0	13.9					tu_c01	99.7	98.5	100	100	0	27.8					M_c20	100	97	100	100	0	100				171	5	35	14.3
			58T_c07	100	98.5	100	100	0	100					62T_c03	99.7	100	100	100	0	2.8					tu_c03	99.7	100	100	100	0	36.1					M_c01	100	100	100	100	0	97.2				176	2	35	5.7
			58T_c08	100	97	100	100	0	100					62T_c10	100	100	100	100	0	8.3					tu_c15	100	98.5	100	100	0	27.8					M_c17	99.7	100	100	100	0	97.2				182	3	35	8.6
			58T_c10	99.3	98.5	100	100	0	100					62T_c11	92.6	97	100	100	0.3	2.9					tu_c22	100	100	100	100	0	41.7					M_c18	100	98.5	100	100	0	97.2				189	4	35	11.4
			58T_c13	100	100	100	100	0	100					62T_c12	94.9	98.5	100	100	0	5.6					tu_c23	99.7	100	100	100	0	41.7					M_c03	100	97	100	100	0	97.2				201	3	35	8.6
			58T_c22	100	100	100	100	0	100					62T_c14	99	98.5	100	100	0	2.8					tu_c24	99.3	98.5	100	100	0	31.4					M_c15	100	100	100	100	0	88.9				216	3	35	8.6
			58T_c31	100	100	100	100	0	100					62T_c16	96	97	100	100	0	2.9					tu_c26	99.7	98.5	100	100	0	31.4					M_c14	100	100	100	100	0	77.8				219	3	35	8.6
			58T_c32	99.7	98.5	100	100	0	100					62T_c17	98.3	98.5	100	100	0.7	2.9					tu_c29	97.6	98.5	100	97.2	0	37.1															223	5	35	14.3
			58T_c33	99.7	100	100	100	0	100					62T_c21	99.3	100	100	100	0	5.6					tu_c31	100	98.5	100	100	0	50															240	4	35	11.4
			58T_c34	99.3	100	100	100	0	97.2					62T_c23	98.7	100	100	100	0	2.8					tu_c32	100	98.5	100	100	0	41.7															242	3	35	8.6
			58T_c03	99.7	98.5	100	100	0	97.2					62T_c30	96.6	100	100	100	0	2.8					tu_c34	100	100	100	100	0	38.9															244	5	35	14.3
			58T_c06	99.7	98.5	100	100	0	97.2					62T_c32	99.7	100	100	100	0	2.8					tu_c35	100	98.5	100	100	0	33.3															259	8	35	22.9
			58T_c23	100	97	100	100	0	97.2					62T_c25	98	98.5	100	100	0	2.8					tu_c25	100	98.5	100	100	0	27.8															261	4	35	11.4
			58T_c14	100	98.5	100	100	0	94.4					62T_c22	100	100	100	100	0	0					tu_c13	100	98.5	100	100	0	25															263	8	35	22.9
			58T_c17	99.7	98.5	100	100	0	19.4					62T_c19	97.3	100	100	100	0	0					tu_c36	100	98.5	100	100	0	25															269	7	35	20
			58T_c11	100	100	100	100	0	2.8					62T_c04	96.3	100	97	97.2	0	0					tu_c16	99.7	100	100	100	0	22.9															275	13	35	37.1
			58T_c20	100	100	100	100	0	2.8					62T_c29	92.9	100	98.5	91.2	0	0					tu_c08	100	100	100	100	0	19.4															Total	125	1260	9.92063
			58T_c15	96.6	100	100	100	0	2.8					62T_c02	100	98.5	100	100	0	0					tu_c20	100	100	100	100	0	16.7
			58T_c18	99.3	97	100	100	0	2.8					62T_c24	99.7	98.5	100	100	0	0					tu_c27	100	100	100	100	0	16.7
			58T_c09	100	100	100	100	0	0					62T_c35	99.7	98.5	100	100	0.7	0					tu_c09	99.7	100	100	100	0	13.9															Normal	S,D, of % methylatied (between CpGs)
			58T_c24	100	100	100	100	0	0					62T_c06	98	98.5	100	100	0	0					tu_c04	100	100	100	100	0	13.9																S,E, of % methylatied (between CpGs)
			58T_c25	100	100	100	100	0	0					62T_c05	97	98.5	100	94.4	0	0					tu_c17	91.6	100	98.4	94.3	0.3	12.1																S,D, of % methylatied (between sequences)
			58T_c28	99.7	100	100	100	0	0					62T_c27	96.3	98.5	100	100	0	0					tu_c07	98	100	100	100	0	11.1																S,E, of % methylatied (between sequences)
			58T_c26	96.6	100	100	97.2	0	0					62T_c08	94.6	98.5	100	97.2	0	0					tu_c21	99.7	100	100	100	0	11.1															Tumor	S,D, of % methylatied (between CpGs)
			58T_c35	96.6	100	100	100	0.7	0					62T_c13	93.3	98.5	100	100	0	0					tu_c10	100	98.5	100	100	0	5.6																S,E, of % methylatied (between CpGs)
			58T_c21	95.3	100	100	97.2	0	0					62T_c31	92.6	98.5	98.5	100	0	0					tu_c30	98.3	100	100	88.9	0	3.1																S,D, of % methylatied (between sequences)
			58T_c30	94.6	100	100	100	0	0					62T_c28	100	97	100	100	0	0					tu_c11	97	100	100	97.2	0	2.9																S,E, of % methylatied (between sequences)
			58T_c36	100	98.5	100	100	0	0					62T_c09	99.7	97	100	100	0	0					tu_c02	99.3	98.5	100	100	0	2.8															total	S,D, of % methylatied (between CpGs)
			58T_c19	100	97	100	100	0	0					62T_c26	95.3	97	98.5	97.2	0	0					tu_c14	100	98.5	100	100	0	2.8																S,E, of % methylatied (between CpGs)
			58T_c27	97.6	97	100	100	0	0					62T_c07	91.2	97	100	100	0.7	0					tu_c19	97.3	100	100	97.2	0	0																S,D, of % methylatied (between sequences)
			58T_c29	93.6	97	98.5	97.1	0	0					62T_c34	94.6	95.5	100	100	0	0					tu_c33	99.7	100	100	100	0	0																S,E, of % methylatied (between sequences)
																									tu_c28	100	100	100	100	0	0
Frag_01
		2213N and 2214T											2235N and 2236T											2245N and 2246T											2255N and 2256T											All clones - 2213N vs 2214T
			Clone ID	seq. identity	conver. rate	N-sites non-CpG	N-sites CpG	gap	meth %					Clone ID	seq. identity	conver. rate	N-sites non-CpG	N-sites CpG	gap	meth %					Clone ID	seq, identity	conver, rate	N-sites non-CpG	N-sites CpG	gap	meth %					Clone ID	seq, identity	conver, rate	N-sites non-CpG	N-sites CpG	gap	meth %				Summary of information
			13N_c13	40.7	ND	ND	ND	ND	ND					35N_c12	67.1	ND	ND	ND	ND	ND					45N_c08	88.4	ND	ND	ND	ND	ND					55N_c18	89.7	ND	ND	ND	ND	ND
			13N_c01	100	100	100	100	0	0					36T_c09	90	ND	ND	ND	ND	ND					45N_c10	89.7	ND	ND	ND	ND	ND					55N_c28	89	ND	ND	ND	ND	ND				length		302
			13N_c05	100	98.7	100	100	0	0					35N_c20	100	65.4	0	0	0	36					45N_c16	46.9	ND	ND	ND	ND	ND					55N_c33	85.7	ND	ND	ND	ND	ND				CpGs		25
			13N_c06	100	100	100	100	0	0					35N_c36	100	20.5	0	0	0	68					45N_c24	0	ND	ND	ND	ND	ND					56T_c12	98.3	72.7	1.3	4	0	50				Normal	N	35
			13N_c07	100	98.7	100	100	0	0					36T_c03	95	100	0	32	0	76.5					45N_c07	92.1	93.5	0	4.2	0.3	0					56T_c32	99.7	71.8	0	0	0	88					N excl.	1
			13N_c09	99.7	100	100	96	0	0					35N_c01	100	100	100	100	0	4					45N_c35	100	94.9	0	0	0	8					55N_c01	99.7	100	100	100	0	0					N total	36
			13N_c10	100	100	100	100	0	0					35N_c07	100	100	100	100	0	0					46T_c07	99	94.9	0	4	0	54.2					55N_c05	99.7	100	100	100	0	4				Tumor	N	36
			13N_c16	100	98.7	100	100	0	0					35N_c14	99.7	100	100	100	0	0					46T_c09	94.7	100	0	20	0	20					55N_c10	98	100	100	88	0	0					N excl.	0
			13N_c21	100	100	100	100	0	0					35N_c15	99.3	98.7	100	100	0	0					46T_c33	94	93.3	2.6	0	0.7	0					55N_c12	99.3	100	100	100	0	0					N total	36
			13N_c24	100	100	100	100	0	0					35N_c16	100	100	100	100	0	0					45N_c01	100	100	100	100	0	0					55N_c14	99.3	97.4	100	100	0	0
			13N_c33	100	100	100	100	0	0					35N_c18	99.7	100	100	100	0	0					45N_c03	97.4	100	100	96	0	0					55N_c16	98	100	100	100	0	4
			13N_c35	99.3	100	100	100	0	0					35N_c19	100	100	100	100	0	0					45N_c06	94	97.4	98.7	96	0	0					55N_c17	99	100	100	100	0	0					All
			13N_c36	100	100	100	100	0	0					35N_c21	100	98.7	100	100	0	0					45N_c11	96	100	98.7	88	0	0					55N_c20	98.7	100	98.7	100	0	0
			13N_c23	100	98.7	100	100	0	0					35N_c25	100	100	100	100	0	4					45N_c13	100	98.7	100	100	0	0					55N_c21	100	100	100	100	0	4					Normal
			13N_c26	100	98.7	100	100	0	0					35N_c26	100	100	100	100	0	0					45N_c19	100	100	100	100	0	4					55N_c22	98.7	100	98.7	96	0	0
			13N_c32	100	97.4	100	100	0	0					35N_c29	100	100	100	100	0	4					45N_c20	99.7	98.7	100	100	0	0					55N_c27	100	98.7	100	100	0	4				CpG pos.	Met CpGs	# CpGs	ratio (%)
			13N_c04	100	100	100	100	0	4					35N_c30	100	100	100	100	0	4					45N_c21	100	100	100	100	0	0					55N_c32	99.3	97.4	100	100	0	0
			13N_c18	100	100	100	100	0	4					35N_c05	99.7	100	100	100	0	4					45N_c25	100	100	100	100	0	4					55N_c06	99.7	98.7	100	100	0	4
			13N_c19	100	100	100	100	0	4					35N_c32	99.3	100	100	100	0	4					45N_c31	99.3	100	98.7	100	0	0					55N_c04	98	98.7	100	96	0	4.2
			13N_c22	100	100	100	100	0	4					35N_c23	100	98.7	100	100	0	4					45N_c33	99.7	98.7	100	100	0	0					55N_c30	96.3	97.4	100	100	0.3	4.3
			13N_c27	100	100	100	100	0	4					35N_c33	100	98.7	100	100	0	4					45N_c36	100	98.7	100	100	0	0					55N_c03	99.7	100	100	100	0	8				1	4	35	11.4
			13N_c28	100	100	100	100	0	4					35N_c03	100	100	100	100	0	8					45N_c27	100	100	100	100	0	4					55N_c34	99.3	100	100	100	0	8				3	5	35	14.3
			13N_c20	99.7	100	100	100	0	4					35N_c27	100	100	100	100	0	8					45N_c12	100	98.7	100	100	0	4					55N_c29	100	98.7	100	100	0	8				11	1	35	2.9
			13N_c29	99.7	98.7	100	100	0	4					35N_c34	100	100	100	100	0	8					45N_c17	100	98.7	100	100	0	4					55N_c02	100	97.4	100	100	0	8				23	4	34	11.8
			13N_c25	100	97.4	100	100	0	4					35N_c10	99.7	100	100	100	0	8					45N_c18	99.3	98.7	100	100	0	4					55N_c08	96	97.4	98.7	100	0	8.3				27	5	35	14.3
			13N_c31	100	100	100	100	0	8					35N_c04	100	98.7	100	100	0	8					45N_c05	92.1	96	96.2	100	0	4					55N_c31	100	100	100	100	0	12				32	2	35	5.7
			13N_c02	99.7	100	98.7	100	0	8					35N_c24	99.3	100	100	100	0	8.3					45N_c04	95.7	100	100	96	0	4.2					55N_c11	98.7	100	100	100	0	12				56	2	35	5.7
			13N_c03	99.7	98.7	100	100	0	8					35N_c08	95.7	100	100	96	0	8.3					45N_c09	95	97.4	100	92	0	4.3					55N_c09	100	98.7	100	100	0	12				65	0	35	0
			13N_c34	100	98.7	100	100	0	12					35N_c09	97.7	98.7	100	92	0	8.7					45N_c02	100	100	100	100	0	8					55N_c15	99.7	98.7	100	100	0	12				91	3	35	8.6
			13N_c11	100	98.7	100	100	0	16					35N_c22	100	97.4	100	100	0.3	16					45N_c14	100	98.7	100	100	0	8					55N_c35	99	97.4	98.7	100	0	12				93	2	35	5.7
			13N_c14	100	100	100	100	0	20					35N_c31	100	100	100	100	0	20					45N_c32	100	98.7	100	100	0	8					55N_c25	100	98.7	100	100	0	16				118	2	35	5.7
			13N_c15	100	100	100	100	0	20					35N_c28	100	98.7	100	100	0	20					45N_c28	100	100	100	100	0	12					55N_c24	99.7	98.7	100	100	0	16				134	4	35	11.4
			13N_c30	100	100	100	100	0	24					35N_c06	100	98.7	100	100	0	36					45N_c22	100	98.7	100	100	0	12					55N_c26	99.7	98.7	100	100	0	16				145	2	35	5.7
			13N_c12	100	100	100	100	0	36					35N_c11	100	98.7	100	100	0	36					45N_c23	100	98.7	100	100	0	12					55N_c19	98	98.7	97.4	100	0	16				157	5	35	14.3
			13N_c08	100	100	100	100	0	44					35N_c02	100	100	100	100	0	40					45N_c34	99.7	97.4	100	100	0.3	12					55N_c36	100	100	100	100	0	20				166	2	35	5.7
			13N_c17	100	100	100	100	0	44					35N_c17	100	98.7	100	100	0	44					45N_c30	100	97.4	100	100	0	16					55N_c13	99.7	98.7	100	100	0	20				174	0	35	0
			14T_c02	100	100	100	100	0	84					35N_c35	100	100	100	100	0	48					45N_c26	100	98.7	100	100	0	24					55N_c07	98.3	97.4	98.7	100	0	20				184	9	35	25.7
			14T_c03	100	100	100	100	0	88					35N_c13	99.7	98.7	100	100	0	52					45N_c15	98.7	100	98.7	100	0	28					55N_c23	100	100	100	100	0	24				188	2	35	5.7
			14T_c11	99.7	100	100	100	0	84					36T_c05	96.7	100	100	92	0	73.9					45N_c29	99.7	98.7	100	100	0	92					56T_c02	100	98.7	100	100	0	52				194	5	35	14.3
			14T_c12	100	100	100	100	0	88					36T_c12	96.7	98.7	100	88	0	77.3					46T_c02	100	98.7	100	100	0	32					56T_c03	99.7	98.7	100	100	0	80				205	1	35	2.9
			14T_c14	99.7	100	100	100	0	88					36T_c14	100	100	100	100	0	72					46T_c04	99.3	100	100	100	0	52					56T_c05	100	100	100	100	0	72				219	2	35	5.7
			14T_c18	99.7	100	100	100	0	84					36T_c17	100	97.4	100	100	0	80					46T_c06	99.3	100	100	100	0	32					56T_c14	99.7	98.7	100	100	0	64				223	2	35	5.7
			14T_c20	100	100	100	100	0	92					36T_c19	99.3	98.7	100	100	0	72					46T_c14	100	100	100	100	0	44					56T_c15	99.7	100	100	100	0	56				243	0	35	0
			14T_c21	100	98.7	100	100	0	88					36T_c22	100	97.4	100	100	0	72					46T_c18	100	100	100	100	0	36					56T_c16	99.7	98.7	100	100	0	64				270	3	35	8.6
			14T_c25	100	98.7	100	100	0	88					36T_c23	99.7	98.7	100	100	0	72					46T_c20	100	100	100	100	0	32					56T_c19	99.7	97.4	100	100	0	48				299	2	35	5.7
			14T_c26	100	97.4	100	100	0	92					36T_c25	100	100	100	100	0	88					46T_c22	100	100	100	100	0	32					56T_c21	100	100	100	100	0	44				Total	69	874	7.89474
			14T_c29	99.7	98.7	100	100	0	87.5					36T_c26	100	98.7	100	100	0	72					46T_c24	100	100	100	100	0	44					56T_c23	99.7	98.7	100	100	0	84
			14T_c32	100	98.7	100	100	0	88					36T_c27	100	97.4	100	100	0	84					46T_c30	100	98.7	100	100	0	36					56T_c25	99.7	98.7	100	100	0	84
			14T_c07	99.3	100	100	100	0	84					36T_c30	100	100	100	100	0	76					46T_c31	100	100	100	100	0	40					56T_c26	99.7	98.7	100	100	0	64				Normal	S,D, of % methylatied (between CpGs)
			14T_c27	100	98.7	100	100	0	84					36T_c32	99.7	98.7	100	100	0	76					46T_c35	100	100	100	100	0	40					56T_c29	99.7	98.7	100	100	0	72					S,E, of % methylatied (between CpGs)
			14T_c09	100	98.7	100	100	0	84					36T_c16	100	100	100	100	0	68					46T_c36	99.7	100	100	100	0	48					56T_c18	99.7	98.7	100	100	0	44					S,D, of % methylatied (between sequences)
			14T_c06	99	98.7	100	96	0	83.3					36T_c28	100	100	100	100	0	68					46T_c19	100	97.4	100	100	0	28					56T_c13	99.7	100	100	100	0	40					S,E, of % methylatied (between sequences)
			14T_c23	100	100	100	100	0	80					36T_c35	100	100	100	100	0	68					46T_c32	100	100	100	100	0	24					56T_c10	100	98.7	100	100	0	40				Tumor	S,D, of % methylatied (between CpGs)
			14T_c08	99.7	100	100	100	0	80					36T_c18	100	98.7	100	100	0	68					46T_c12	96.4	98.7	100	92	0	17.4					56T_c04	99.3	100	100	100	0	36					S,E, of % methylatied (between CpGs)
			14T_c19	100	98.7	100	100	0	80					36T_c21	100	97.4	100	100	0	60					46T_c25	100	98.7	100	100	0	16					56T_c28	100	100	100	100	0	28					S,D, of % methylatied (between sequences)
			14T_c05	100	100	100	100	0	76					36T_c11	94	100	100	88	0	45.5					46T_c03	99.7	97.4	100	100	0	16					56T_c01	98.3	100	100	96	0	25					S,E, of % methylatied (between sequences)
			14T_c22	100	98.7	100	100	0	76					36T_c06	94.4	97.4	100	84	0	42.9					46T_c15	99.7	100	100	100	0	8					56T_c24	100	100	100	100	0	16				total	S,D, of % methylatied (between CpGs)
			14T_c10	99.7	98.7	100	100	0	76					36T_c02	96.7	100	100	84	0	33.3					46T_c17	100	97.4	100	100	0	8					56T_c34	99.7	97.4	100	100	0	16					S,E, of % methylatied (between CpGs)
			14T_c15	100	97.4	100	100	0	76					36T_c20	100	100	100	100	0	28					46T_c26	100	97.4	100	100	0	8					56T_c08	100	100	100	100	0	12					S,D, of % methylatied (between sequences)
			14T_c13	99.7	96.2	100	100	0	76					36T_c29	100	100	100	100	0	28					46T_c05	98	100	100	96	0	4.2					56T_c06	99.7	100	100	100	0	12					S,E, of % methylatied (between sequences)
			14T_c01	100	100	100	100	0	72					36T_c01	100	100	100	100	0	20					46T_c21	98.3	98.7	98.7	100	0	4					56T_c11	100	100	100	100	0	8
			14T_c04	99.7	100	100	100	0	72					36T_c31	99.7	98.7	100	100	0	20					46T_c01	100	100	100	100	0	0					56T_c07	99.7	100	100	100	0	8
			14T_c31	100	100	100	100	0	68					36T_c13	100	100	100	100	0	16					46T_c16	100	100	100	100	0	0					56T_c33	99.7	100	100	100	0	8
			14T_c16	100	100	100	100	0	68					36T_c24	99.7	97.4	100	100	0	12					46T_c28	100	100	100	100	0	0					56T_c20	99.7	98.7	100	100	0	8
			14T_c17	98.7	98.7	100	96	0.7	66.7					36T_c10	93	97.4	98.7	96	0	8.3					46T_c29	100	100	100	100	0	0					56T_c30	98	100	100	95.7	18.2	4.5
			14T_c36	100	100	100	100	0	64					36T_c33	100	100	100	100	0	8					46T_c23	99.7	100	100	100	0	0					56T_c27	99.7	100	100	100	0	4
			14T_c30	100	100	100	100	0	64					36T_c15	99.7	100	100	100	0	8					46T_c10	96.7	100	100	100	0	0					56T_c17	98.7	100	97.4	100	0	4
			14T_c34	100	100	100	100	0	60					36T_c34	100	97.4	100	100	0	8					46T_c08	100	98.7	100	100	0	0					56T_c35	99.7	98.7	100	100	0	4
			14T_c33	100	98.7	100	100	0	56					36T_c04	98	100	100	100	0	4					46T_c13	100	98.7	100	100	0	0					56T_c22	98.7	100	100	100	0	0
			14T_c35	100	100	100	100	0	28					36T_c08	95	100	100	95.8	0	0					46T_c27	100	98.7	100	100	0	0					56T_c09	99.7	98.7	100	100	0	0
			14T_c24	100	100	100	100	0	20					36T_c07	94	100	98.7	95.8	0	0					46T_c34	100	98.7	100	100	0	0					56T_c31	97	97.4	97.4	100	0.3	0
			14T_c28	100	100	100	100	0	0																46T_c11	97	98.7	100	100	0	0
		2257N and 2258T											2261N and 2262T											TB0022he and TB0022tu											Totally Unmethylated and Totally Methylated											All clones - 2257N vs 2258T
			Clone ID	seq. identity	conver. rate	N-sites non-CpG	N-sites CpG	gap	meth %					Clone ID	seq. identity	conver. rate	N-sites non-CpG	N-sites CpG	gap	meth %					Clone ID	seq, identity	conver, rate	N-sites non-CpG	N-sites CpG	gap	meth %					Clone ID	seq, identity	conver, rate	N-sites non-CpG	N-sites CpG	gap	meth %				Summary of information
			58T_c10	99.3	21.8	0	4	0	91.7					61N_c15	99.7	66.7	0	0	0	60					he_c24	48.1	ND	ND	ND	ND	ND					U_c14	90	ND	ND	ND	ND	ND
			58T_c16	100	10.3	0	0	0	76					61N_c16	99.7	66.7	0	0	0	60					he_c25	72.3	ND	ND	ND	ND	ND					U_c03	100	100	100	100	0	0				length		302
			58T_c18	99	22.1	1.3	4	0	91.7					61N_c01	99	100	100	92	0	0					he_c26	85.7	ND	ND	ND	ND	ND					U_c04	100	100	100	100	0	0				CpGs		25
			58T_c34	93.4	100	2.6	72	0	28.6					61N_c02	99.7	100	98.7	100	0	0					tu_c12	64.6	ND	ND	ND	ND	ND					U_c05	100	100	100	100	0	0				Normal	N	36
			57N_c01	100	98.7	100	100	0	0					61N_c10	98	98.7	100	100	0	0					tu_c18	90	ND	ND	ND	ND	ND					U_c07	100	100	100	100	0	0					N excl.	0
			57N_c04	100	98.7	100	100	0	0					61N_c13	100	100	100	100	0	4					tu_c29	64.6	ND	ND	ND	ND	ND					U_c09	100	100	100	100	0	0					N total	36
			57N_c05	99.3	97.4	100	100	0	0					61N_c14	100	100	100	100	0	4					he_c18	90	95.9	1.3	4.3	0.3	0					U_c10	100	100	100	100	0	0				Tumor	N	31
			57N_c10	99.3	100	97.4	100	0	0					61N_c18	99.7	97.4	100	100	0	0					he_c32	99.3	76.9	0	0	0	32					U_c12	100	100	100	100	0	0					N excl.	4
			57N_c11	99.7	98.7	100	100	0	0					61N_c24	100	100	100	100	0	0					he_c03	99.3	96.2	100	100	0	0					U_c15	99.7	100	100	100	0	0					N total	35
			57N_c13	96.7	97.3	96.2	100	0	0					61N_c25	100	98.7	100	100	0	0					he_c04	99.7	100	100	100	0	0					U_c19	100	100	100	100	0	0
			57N_c15	100	100	100	100	0	0					61N_c31	100	98.7	100	100	0	0					he_c07	99.3	100	100	100	0	0					U_c22	100	100	100	100	0	0
			57N_c18	100	100	100	100	0	0					61N_c34	99.7	100	100	100	0	0					he_c08	99.7	98.7	100	100	0	0					U_c23	100	100	100	100	0	0					All
			57N_c21	100	100	100	100	0	0					61N_c35	100	100	100	100	0	0					he_c12	99.7	100	100	100	0	0					U_c24	99.7	100	100	100	0	0
			57N_c25	99.7	100	100	100	0	0					61N_c36	100	100	100	100	0	4					he_c16	99.7	98.7	100	100	0	0					U_c13	99.3	100	100	100	0	0					Normal
			57N_c27	100	100	100	100	0	0					61N_c28	100	98.7	100	100	0	4					he_c21	99.7	100	100	100	0	0					U_c11	100	98.7	100	100	0	0
			57N_c28	100	100	100	100	0	0					61N_c29	100	98.7	100	100	0	4					he_c22	99.7	100	100	100	0	0					U_c20	100	98.7	100	100	0	0				CpG pos.	Met CpGs	# CpGs	ratio (%)
			57N_c20	100	100	100	100	0	4					61N_c12	98.7	98.7	100	100	0	4					he_c27	94	94.7	100	100	0.3	0					U_c21	100	98.7	100	100	0	0
			57N_c29	100	100	100	100	0	4					61N_c27	100	92.3	100	100	0	4					he_c28	99.3	98.7	100	100	0	0					U_c02	99.7	98.7	100	100	0	0
			57N_c30	100	100	100	100	0	4					61N_c21	100	100	100	100	0	8					he_c30	97.7	98.7	100	100	0	0					U_c16	99.7	98.7	100	100	0	0
			57N_c33	100	100	100	100	0	4					61N_c22	100	100	100	100	0	8					he_c35	98	97.3	96.2	96	0	0					U_c06	99.3	98.7	100	100	0	0
			57N_c07	99.7	100	100	100	0	4					61N_c23	100	100	100	100	0	8					he_c14	99.7	100	100	100	0	4					U_c18	100	97.4	100	100	0	0				1	6	36	16.7
			57N_c34	99.7	100	100	100	0	4					61N_c26	100	98.7	100	100	0	8					he_c10	99.7	98.7	100	100	0	4					U_c01	99.7	97.4	100	100	0	0				3	2	36	5.6
			57N_c08	99	100	100	100	0	4					61N_c32	100	98.7	100	100	0.3	8					he_c11	99.7	98.7	100	100	0	4					U_c17	99.3	97.4	100	100	0	0				11	1	36	2.8
			57N_c03	99.7	98.7	100	100	0	4					61N_c05	99.7	98.7	100	100	0	8					he_c36	99.7	98.7	100	100	0	4					U_c08	100	100	100	100	0	4				23	6	36	16.7
			57N_c12	99.7	98.7	100	100	0	4					61N_c06	94.7	97.4	100	100	0	8					he_c33	97	96.1	100	96	0.3	4.2					M_c01	99.7	100	98.7	100	0	100				27	5	36	13.9
			57N_c22	99.7	98.7	100	100	0	4					61N_c20	100	100	100	100	0	12					he_c02	99.7	100	100	100	0	8					M_c03	100	98.7	100	100	0	100				32	4	36	11.1
			57N_c06	98.3	97.4	100	100	0	4					61N_c33	99.7	98.7	100	100	0	12					he_c09	99.7	100	100	100	0	8					M_c04	100	98.7	100	100	0	100				56	3	36	8.3
			57N_c14	100	100	100	100	0	8					61N_c03	100	96.2	100	100	0	12					he_c19	99.7	100	100	100	0	8					M_c05	99.7	100	100	100	0	100				65	1	36	2.8
			57N_c35	100	100	100	100	0	8					61N_c11	97.4	100	100	96	0	12.5					he_c23	99.7	98.7	100	100	0	8					M_c08	100	100	100	100	0	100				91	2	36	5.6
			57N_c09	99.7	100	100	100	0	8					61N_c04	99.7	100	100	100	0	16					he_c31	94.4	98.7	97.4	100	0.3	8					M_c09	99.7	100	100	100	0	100				93	1	36	2.8
			57N_c26	99.7	100	100	100	0	8					61N_c19	99.3	98.7	100	100	0	16					he_c17	97	98.7	97.4	92	0	8.7					M_c11	100	98.7	100	100	0	100				118	1	36	2.8
			57N_c16	100	100	100	100	0	16					61N_c30	100	100	100	100	0	20					he_c34	91	91.9	98.7	91.3	0.3	9.5					M_c14	100	100	100	100	0	100				134	5	36	13.9
			57N_c19	100	100	100	100	0	16					61N_c09	94.7	98.7	100	92	0	21.7					he_c15	99.7	100	100	100	0	12					M_c15	100	100	100	100	0	100				145	1	36	2.8
			57N_c23	100	100	100	100	0	16					61N_c17	100	98.7	100	100	0	24					he_c20	99.7	98.7	100	100	0	12					M_c18	99.3	100	100	100	0	100				157	4	36	11.1
			57N_c32	100	100	100	100	0	16					61N_c08	91.7	98.7	100	87	0	30					he_c13	99.7	98.7	100	100	0	16					M_c19	100	100	100	100	0	100				166	3	36	8.3
			57N_c02	99	100	100	100	0	16					61N_c07	94.4	97.4	100	84	0	38.1					he_c05	99.7	97.4	100	100	0	16					M_c21	99	100	96.2	100	0	100				174	0	36	0
			57N_c17	100	98.7	100	100	0	16					62T_c05	100	100	100	100	0	96					he_c29	94	96.1	97.4	95.8	0	17.4					M_c12	100	98.7	100	100	0	100				184	3	36	8.3
			57N_c24	100	97.4	100	100	0	20					62T_c06	99.7	96.1	98.7	100	0	88					he_c06	98.7	100	100	100	0	20					M_c17	100	98.7	100	100	0	100				188	4	36	11.1
			57N_c31	100	100	100	100	0	32					62T_c10	99.3	97.4	100	96	0	100					he_c01	99.7	98.7	100	100	0	20					M_c16	100	97.4	100	100	0	100				194	2	36	5.6
			57N_c36	99.7	98.7	100	100	0	8					62T_c14	100	98.7	100	100	0	84					tu_c01	99.7	100	100	100	0	20					M_c24	100	97.4	100	100	0	100				205	1	36	2.8
			58T_c07	100	100	100	100	0	68					62T_c19	99.7	98.7	100	100	0	80					tu_c02	99.7	100	100	100	0	12					M_c13	100	100	100	100	0	96				219	1	36	2.8
			58T_c08	100	97.4	100	100	0	36					62T_c20	100	98.7	100	100	0	76					tu_c04	98	98.7	98.7	96	0	16.7					M_c23	100	100	100	100	0	96				223	0	36	0
			58T_c11	100	98.7	100	100	0	88					62T_c26	99.7	92.3	100	100	0	76					tu_c08	99.3	98.7	100	100	0	24					M_c07	99.7	100	100	100	0	96				243	1	36	2.8
			58T_c13	100	98.7	100	100	0	60					62T_c28	100	100	100	100	0	92					tu_c09	99.7	98.7	100	100	0	20					M_c02	100	98.7	100	100	0	96				270	1	36	2.8
			58T_c20	100	100	100	100	0	28					62T_c29	100	100	100	100	0	76					tu_c14	99.7	98.7	100	100	0	12					M_c10	99.7	98.7	100	100	0.3	96				299	0	36	0
			58T_c24	100	98.7	100	100	0	48					62T_c31	99.7	100	100	100	0	72					tu_c22	99.7	98.7	100	100	0	16					M_c22	99.7	100	100	96	0	95.8				Total	58	900	6.44444
			58T_c26	100	100	100	100	0	24					62T_c33	100	94.9	100	100	0	76					tu_c23	99.7	98.7	100	100	0	16					M_c06	100	100	100	100	0	92
			58T_c27	100	96.2	100	100	0	88					62T_c35	100	98.7	100	100	0	72					tu_c24	99.7	100	100	100	0	16					M_c20	99.7	100	100	100	0	68
			58T_c28	99.7	97.4	100	100	0	76					62T_c16	100	94.9	100	100	0	76					tu_c25	99.7	100	100	100	0	12															Normal	S,D, of % methylatied (between CpGs)
			58T_c30	100	100	100	100	0	40					62T_c25	100	97.4	100	100	0	72					tu_c33	99.7	100	100	100	0	12																S,E, of % methylatied (between CpGs)
			58T_c31	100	100	100	100	0	68					62T_c04	99.3	100	100	96	0	70.8					tu_c36	99.7	100	100	100	0	12																S,D, of % methylatied (between sequences)
			58T_c36	99.7	100	100	100	0	20					62T_c02	99.7	97.4	100	100	0	68					tu_c16	99.7	98.7	100	100	0	12																S,E, of % methylatied (between sequences)
			58T_c32	100	97.4	100	100	0	20					62T_c32	100	96.2	100	100	0	68					tu_c19	99.7	98.7	100	100	0	12															Tumor	S,D, of % methylatied (between CpGs)
			58T_c01	100	100	100	100	0	16					62T_c15	100	98.7	100	100	0	60					tu_c21	99.7	98.7	100	100	0	12																S,E, of % methylatied (between CpGs)
			58T_c29	100	98.7	100	100	0	16					62T_c22	100	98.7	100	100	0	60					tu_c28	99.7	98.7	100	100	0	12																S,D, of % methylatied (between sequences)
			58T_c04	98.3	98.7	100	96	0	12.5					62T_c09	99.7	98.7	100	100	0	60					tu_c30	99.3	98.7	100	100	0	12																S,E, of % methylatied (between sequences)
			58T_c22	100	100	100	100	0	12					62T_c17	100	97.4	100	100	0	60					tu_c11	99.7	100	100	100	0	8															total	S,D, of % methylatied (between CpGs)
			58T_c03	99.7	100	100	100	0	12					62T_c23	100	96.2	100	100	0	60					tu_c20	99.7	100	100	100	0	8																S,E, of % methylatied (between CpGs)
			58T_c17	99.3	100	100	100	0	12					62T_c03	99.7	100	100	100	0	56					tu_c27	99.7	100	100	100	0	8																S,D, of % methylatied (between sequences)
			58T_c09	100	100	100	100	0	8					62T_c21	100	98.7	100	100	0	56					tu_c17	99.3	100	100	100	0	8																S,E, of % methylatied (between sequences)
			58T_c02	100	98.7	100	100	0	8					62T_c13	99.7	98.7	100	100	0	56					tu_c35	98.3	100	98.7	100	0	8
			58T_c21	100	100	100	100	0	4					62T_c08	99.3	100	100	96	0	54.2					tu_c13	99.3	98.7	100	100	0	8
			58T_c14	99.7	100	100	100	0	4					62T_c34	100	100	100	100	0	52					tu_c26	99.7	96.2	100	100	0	8
			58T_c05	99.3	100	98.7	100	0	4					62T_c27	100	93.6	100	100	0	52					tu_c32	95	98.6	94.9	88	0	4.5
			58T_c19	100	100	100	100	0	0					62T_c30	100	98.7	100	100	0	44					tu_c31	97.4	98.7	100	95.8	0	4.3
			58T_c33	100	100	100	100	0	0					62T_c18	100	100	100	100	0	40					tu_c10	99.7	100	100	100	0	4
			58T_c06	99.7	100	100	100	0	0					62T_c11	99	100	100	96	0	37.5					tu_c07	99.7	98.7	100	100	0	4
			58T_c15	99.7	100	100	100	0	0					62T_c07	100	98.7	100	100	0	20					tu_c06	99.3	98.7	100	100	0	4
			58T_c25	100	98.7	100	100	0	0					62T_c01	100	100	100	100	0	16					tu_c15	99.7	96.2	100	100	0	4
			58T_c35	100	98.7	100	100	0	0					62T_c24	100	100	100	100	0	4					tu_c03	98	100	97.4	100	0	0
			58T_c23	99.7	98.7	100	100	0	0																tu_c05	97.7	100	97.4	100	0	0
																									tu_c34	98.3	98.7	98.7	100	0	0
Frag_02
			2213N and 2214T											2235N and 2236T											2245N and 2246T											2255N and 2256T										All clones - 2213N vs 2214T
			Clone ID	seq. identity	conver. rate	N-sites non-CpG	N-sites CpG	gap	meth %					Clone ID	seq. identity	conver. rate	N-sites non-CpG	N-sites CpG	gap	meth %					Clone ID	seq, identity	conver, rate	N-sites non-CpG	N-sites CpG	gap	meth %					Clone ID	seq, identity	conver, rate	N-sites non-CpG	N-sites CpG	gap	meth %				Summary of information
			13N_c24	35.7	ND	ND	ND	ND	ND					36T_c10	92.7	95.9	0	41.2	0.3	0					45N_c17	99.7	93.9	0	0	0	11.1					56T_c06	53.2	ND	ND	ND	ND	ND				length		304
			13N_c36	79.5	ND	ND	ND	ND	ND					35N_c01	99.3	100	100	100	0	0					45N_c35	99.3	93.9	0	0	0	33.3					55N_c01	99	100	100	100	0	5.6				CpGs		18
			14T_c07	79.1	ND	ND	ND	ND	ND					35N_c02	99.7	100	100	100	0	0					46T_c02	97.7	100	2	22.2	0	0					55N_c02	99.3	98	100	100	0.7	0				Normal	N	34
			14T_c16	88.4	ND	ND	ND	ND	ND					35N_c03	98.4	100	100	88.9	0	12.5					46T_c04	99	93.9	0	0	0	5.6					55N_c03	99.3	98	100	100	0	33.3					N excl.	2
			14T_c20	66.9	ND	ND	ND	ND	ND					35N_c04	99.3	98	100	100	0	22.2					46T_c10	98	100	2	22.2	0	0					55N_c04	99.7	98	100	100	0.7	0					N total	36
			14T_c04	99.7	67.3	0	0	0	72.2					35N_c05	99.7	100	100	100	0	5.6					45N_c01	99.7	95.9	100	100	0.3	5.6					55N_c05	99	100	100	100	0	11.1				Tumor	N	32
			13N_c01	99.7	98	100	100	0	0					35N_c06	99.3	98	100	100	0	11.1					45N_c02	98.3	95.8	100	100	0.3	5.6					55N_c06	99.3	100	100	100	0.7	0					N excl.	4
			13N_c02	99.3	98	100	100	0.7	0					35N_c07	98.7	100	100	100	0	5.6					45N_c03	99.7	100	100	100	0	5.6					55N_c07	99.3	100	100	100	0	16.7					N total	36
			13N_c03	99.3	98	100	100	0	5.6					35N_c08	99.7	100	100	100	0	0					45N_c04	99.3	97.9	98	100	0	0					55N_c08	99.7	100	100	100	0.7	11.1
			13N_c04	98	100	100	100	0	0					35N_c09	99	100	100	94.1	0.7	12.5					45N_c05	100	100	100	100	0.7	22.2					55N_c09	99	100	100	88.9	0	0
			13N_c05	99.7	100	100	100	0	0					35N_c10	99.7	98	100	100	0	16.7					45N_c06	99.7	100	100	100	0.3	5.9					55N_c10	99	100	100	100	0.3	5.6				CpG pos.	All
			13N_c06	99.7	100	100	100	0	5.6					35N_c11	99	100	100	100	0.7	5.9					45N_c07	98.7	100	100	100	0	16.7					55N_c11	99.7	100	100	100	0	11.1
			13N_c07	99	98	100	100	0	33.3					35N_c12	99.3	100	100	100	0	16.7					45N_c08	99.7	100	100	100	0	0					55N_c12	99.7	95.9	100	100	0	5.6					Normal
			13N_c08	99.3	100	100	100	0	0					35N_c13	99.3	100	100	100	0.7	17.6					45N_c09	99.3	100	100	100	0	11.1					55N_c13	99.7	100	100	100	0	11.1
			13N_c09	99.3	100	100	100	0	0					35N_c14	99.7	100	100	100	0.3	5.6					45N_c10	99.7	100	100	100	0.7	0					55N_c14	99	100	100	100	0	5.6					Met CpGs	# CpGs	ratio (%)
			13N_c10	99.7	100	100	100	0	16.7					35N_c15	99.3	100	100	100	0	5.6					45N_c11	98.7	100	100	100	1	5.6					55N_c15	99.7	100	100	100	0	5.6
			13N_c11	99.7	100	100	100	0	0					35N_c16	99.7	98	100	100	0	0					45N_c12	99.3	100	100	100	0	5.6					55N_c16	99.7	98	100	100	0	0
			13N_c12	99.7	100	100	100	0	5.6					35N_c17	99.7	100	100	100	0	38.9					45N_c13	99.7	100	100	100	0	11.1					55N_c17	99.7	98	100	100	0	0
			13N_c13	99.7	98	100	100	0	0					35N_c18	99.3	100	100	100	0	0					45N_c14	99.7	100	100	100	0.3	11.1					55N_c18	99.7	100	100	100	0	0
			13N_c14	99.3	100	100	100	1	11.8					35N_c19	99.3	100	100	100	1.3	0					45N_c15	99.3	100	100	100	0.7	0					55N_c19	99.7	100	100	100	0.3	5.6				28	0	34	0
			13N_c15	99.3	100	100	100	0	0					35N_c20	98.7	100	100	100	0.7	6.2					45N_c16	99.7	95.9	100	100	0	16.7					55N_c20	99.3	100	100	100	0	0				77	0	34	0
			13N_c16	99.7	98	100	100	0	0					35N_c21	99.7	100	100	100	0	38.9					45N_c18	99.7	100	100	100	0	0					55N_c21	99.7	100	100	100	0	5.6				91	2	34	5.9
			13N_c17	99	100	100	100	0.3	0					35N_c22	99.7	100	100	100	0	0					45N_c19	99.7	100	100	100	0	11.1					55N_c22	99.7	100	100	100	0.7	11.1				93	3	34	8.8
			13N_c18	99	98	100	100	0	5.9					35N_c23	99.3	100	100	100	0	16.7					45N_c20	99.3	98	100	100	0	22.2					55N_c23	99	100	100	100	0	0				95	4	33	12.1
			13N_c19	99.7	100	100	100	0	0					35N_c24	99.7	100	100	100	0	5.6					45N_c21	99.7	100	100	100	0.7	5.6					55N_c24	99.7	100	100	100	0	5.6				99	4	34	11.8
			13N_c20	99.3	100	100	100	0	33.3					35N_c25	99.3	100	100	100	0	22.2					45N_c22	99.3	100	100	100	0	0					55N_c25	98.7	100	100	100	0	0				109	5	34	14.7
			13N_c21	100	100	100	100	0.7	0					35N_c26	99.3	100	100	100	0	11.1					45N_c23	99.7	98	100	100	0	11.1					55N_c26	99.3	100	100	100	0	0				135	1	34	2.9
			13N_c22	99	100	100	100	0.3	5.6					35N_c27	99.7	100	100	100	0	66.7					45N_c24	99.7	98	100	100	0	5.6					55N_c27	99.7	100	100	100	0	33.3				159	0	34	0
			13N_c23	99.3	98	100	100	0	11.1					35N_c28	99.7	98	100	100	0.3	5.6					45N_c25	99.3	98	100	100	0.7	0					55N_c28	99.7	100	100	100	0	5.6				169	0	34	0
			13N_c25	99.7	100	100	100	0	16.7					35N_c29	99.3	100	100	100	0	0					45N_c26	99.3	100	100	100	0.3	16.7					55N_c29	99	100	100	100	0.7	0				180	1	34	2.9
			13N_c26	99.3	100	100	100	0	5.6					35N_c30	99.7	100	100	100	0	0					45N_c27	99.7	100	100	100	0	0					55N_c30	99.7	100	100	100	0	5.6				184	1	34	2.9
			13N_c27	99.7	100	100	100	0	5.6					35N_c31	99.7	100	100	100	0.7	11.1					45N_c28	100	98	100	100	0.7	11.1					55N_c31	99.7	100	100	100	0	22.2				204	0	34	0
			13N_c28	99.3	100	100	100	0	16.7					35N_c32	99.7	100	100	100	0.3	11.1					45N_c29	99.7	100	100	100	0	5.6					55N_c32	99.7	100	100	100	0	11.1				214	5	34	14.7
			13N_c29	99.7	100	100	100	0	16.7					35N_c33	99.7	100	100	100	0	5.6					45N_c30	99.3	98	100	100	0	5.6					55N_c33	99.3	98	100	100	0.3	11.1				227	1	34	2.9
			13N_c30	99.7	98	100	100	0	0					35N_c34	99.7	98	100	100	0.3	11.1					45N_c31	99	98	100	100	0.3	5.6					55N_c34	99.7	98	100	100	0	0				246	5	34	14.7
			13N_c31	99	98	100	100	0	0					35N_c35	99.7	100	100	100	0	5.6					45N_c32	99.7	98	100	100	0.7	11.1					55N_c35	99.7	98	100	100	0	16.7				254	2	34	5.9
			13N_c32	99.3	100	100	100	0	5.6					35N_c36	99.3	100	100	100	0	5.6					45N_c33	99.7	98	100	100	0.3	5.6					55N_c36	99.7	100	100	100	0	11.1				275	2	34	5.9
			13N_c33	99.7	100	100	100	0	0					36T_c01	97.7	97.9	100	100	0	61.1					45N_c34	99	100	100	100	0.3	0					56T_c01	99	100	100	100	0	66.7				Total	36	611	5.89198
			13N_c34	99.7	100	100	100	0	0					36T_c02	92.4	97.7	89.6	88.9	1	12.5					45N_c36	99.7	100	100	100	0	0					56T_c02	99.7	100	100	100	0.7	5.9
			13N_c35	99.3	100	100	100	0.7	0					36T_c03	99.7	100	100	100	0	55.6					46T_c01	99.7	100	100	100	0	0					56T_c03	99.7	100	100	100	0	5.6				Normal	S,D, of % methylatied (between CpGs)
			14T_c01	99.7	100	100	100	0.7	47.1					36T_c04	98.7	100	100	100	0	22.2					46T_c03	99.7	100	100	100	0	11.1					56T_c04	99.7	100	100	100	0	0					S,E, of % methylatied (between CpGs)
			14T_c02	99.7	98	100	100	0	94.4					36T_c05	99.7	100	100	100	0.7	64.7					46T_c05	98.7	100	100	100	0	27.8					56T_c05	99.3	98	100	100	0	16.7					S,D, of % methylatied (between sequences)
			14T_c03	99.7	100	100	100	0	83.3					36T_c06	99.7	100	100	100	0.7	64.7					46T_c06	99	100	100	100	0	5.6					56T_c07	99.3	100	100	100	0	66.7					S,E, of % methylatied (between sequences)
			14T_c05	99.7	100	100	100	0.3	77.8					36T_c07	99	100	100	100	0	72.2					46T_c07	99.7	100	100	100	0	0					56T_c08	99.3	100	100	100	0	61.1				Tumor	S,D, of % methylatied (between CpGs)
			14T_c06	99.3	100	100	100	0	100					36T_c08	99.3	100	100	100	0	100					46T_c08	99.7	95.9	100	100	0	0					56T_c09	99	100	100	100	0	61.1					S,E, of % methylatied (between CpGs)
			14T_c08	99.3	100	100	100	0	66.7					36T_c09	99.7	95.9	100	100	0	88.9					46T_c09	99.3	100	100	100	0	16.7					56T_c10	99.3	100	100	100	0	11.1					S,D, of % methylatied (between sequences)
			14T_c09	99.7	100	100	100	0	66.7					36T_c11	97	98	100	100	0	38.9					46T_c11	99.7	100	100	100	0.3	0					56T_c11	99.7	100	100	100	0.3	50					S,E, of % methylatied (between sequences)
			14T_c10	99.3	100	100	100	0	88.9					36T_c12	99	100	100	100	0	55.6					46T_c13	99.3	98	100	100	0.7	5.6					56T_c12	99.7	100	100	100	0.3	50				total	S,D, of % methylatied (between CpGs)
			14T_c11	99.7	100	100	100	0	77.8					36T_c13	99.7	100	100	100	0	5.6					46T_c14	99.7	98	100	100	0	16.7					56T_c13	99.7	100	100	100	0	38.9					S,E, of % methylatied (between CpGs)
			14T_c12	99	100	100	100	0	77.8					36T_c14	99.3	100	100	100	0	11.1					46T_c15	99	100	100	100	0	5.6					56T_c14	99.7	100	100	100	0.3	16.7					S,D, of % methylatied (between sequences)
			14T_c13	99.3	100	100	100	0	88.9					36T_c15	99.7	100	100	100	0	66.7					46T_c16	99.7	98	100	100	0	16.7					56T_c15	99.3	100	100	100	0	0					S,E, of % methylatied (between sequences)
			14T_c14	99.3	100	100	100	0.3	66.7					36T_c16	99	98	100	100	0	5.6					46T_c17	98.7	100	98	100	0	5.6					56T_c16	90.8	97.9	98	83.3	0	0
			14T_c15	99.7	100	100	100	0	77.8					36T_c17	99.3	98	100	100	0.7	17.6					46T_c18	99	100	100	100	0	0					56T_c17	99.7	100	100	100	0	0
			14T_c17	99.7	100	100	100	0	88.9					36T_c18	99.3	98	100	100	0	50					46T_c19	99.7	100	100	100	0	0					56T_c18	99.7	100	100	100	0	5.6
			14T_c18	99.7	100	100	100	0	88.9					36T_c19	99.7	98	100	100	0	16.7					46T_c20	99.7	98	100	100	0	0					56T_c19	99.7	100	100	100	0	0
			14T_c19	99.3	100	100	100	0	88.9					36T_c20	99.7	100	100	100	0	0					46T_c21	99	100	100	100	0	0					56T_c20	99.7	100	100	100	0	27.8
			14T_c21	99.3	100	100	94.4	0	70.6					36T_c21	99.3	100	100	100	0.7	5.9					46T_c22	98.7	98	100	100	0.3	5.6					56T_c21	99.3	100	100	100	0	22.2
			14T_c22	99.3	100	100	100	0.3	55.6					36T_c22	99.7	100	100	100	0	5.6					46T_c23	99.7	100	100	100	0	11.1					56T_c22	99.7	100	100	100	0	0
			14T_c23	99.7	100	100	100	0	88.9					36T_c23	99.7	100	100	100	0	88.9					46T_c24	99.7	98	100	100	0	22.2					56T_c23	99.7	98	100	100	0	11.1
			14T_c24	99.7	98	100	100	0	44.4					36T_c24	99.3	100	100	100	0	11.1					46T_c25	99.7	100	100	100	0	5.6					56T_c24	99.7	100	100	100	0	16.7
			14T_c25	99.7	98	100	100	0	94.4					36T_c25	99.7	100	100	100	0	0					46T_c26	99.3	100	100	100	0	0					56T_c25	99.7	100	100	100	0	16.7
			14T_c26	99.7	98	100	100	0	5.6					36T_c26	99.7	100	100	100	0	55.6					46T_c27	99.3	100	100	100	0	11.1					56T_c26	99.7	100	100	100	0.3	61.1
			14T_c27	99.7	100	100	100	0	83.3					36T_c27	99.7	100	100	100	0.3	38.9					46T_c28	99.7	100	100	100	0	5.6					56T_c27	99.3	100	100	100	0	50
			14T_c28	99.3	100	100	100	0	66.7					36T_c28	99.7	100	100	100	0	83.3					46T_c29	99.7	98	100	100	0	11.1					56T_c28	99.3	100	100	100	0	27.8
			14T_c29	99.7	98	100	100	0	72.2					36T_c29	99.7	98	100	100	0.3	66.7					46T_c30	99.7	100	100	100	0	27.8					56T_c29	99.7	98	100	100	0	5.6
			14T_c30	99.7	98	100	100	0	0					36T_c30	99.7	100	100	100	0	22.2					46T_c31	99.3	98	100	100	0.7	0					56T_c30	99.7	100	100	100	0	22.2
			14T_c31	99.7	98	100	100	0	5.6					36T_c31	99.7	98	100	100	0	38.9					46T_c32	99.3	100	100	100	0	16.7					56T_c31	99.7	100	100	100	0.7	5.9
			14T_c32	99.7	98	100	100	0.7	5.9					36T_c32	99.3	100	100	100	0.3	33.3					46T_c33	99.7	100	100	100	0	16.7					56T_c32	99.7	100	100	100	0	38.9
			14T_c33	99.7	100	100	100	0	94.4					36T_c33	99	100	100	100	0	5.6					46T_c34	99.7	100	100	100	0	27.8					56T_c33	99.7	100	100	100	0	22.2
			14T_c34	99.7	100	100	100	0	88.9					36T_c34	99.7	100	100	100	0	77.8					46T_c35	99.7	100	100	100	0	11.1					56T_c34	99.7	100	100	100	0.3	16.7
			14T_c35	99.7	100	100	100	0	66.7					36T_c35	99.7	100	100	100	0	5.6					46T_c36	99.7	100	100	100	0.7	11.8					56T_c35	99.7	100	100	100	0	0
			14T_c36	99.7	100	100	100	0	72.2																											56T_c36	99.7	98	100	100	0	0
			2257N and 2258T											2261N and 2262T											TB0022he and TB0022tu
																																				Total M and Total U										All clones - 2257N vs 2258T
			Clone ID	seq. identity	conver. rate	N-sites non-CpG	N-sites CpG	gap	meth %					Clone ID	seq. identity	conver. rate	N-sites non-CpG	N-sites CpG	gap	meth %					Clone ID	seq, identity	conver, rate	N-sites non-CpG	N-sites CpG	gap	meth %
			57N_c01	99.3	100	100	100	0	16.7					62T_c29	87.4	ND	ND	ND	ND	ND					tu_c03	72.4	ND	ND	ND	ND	ND					M_c1	99.7	98	100	100	0	100				Summary of information
			57N_c02	98.7	98	100	100	0	27.8					61N_c31	99.7	71.4	0	0	0	38.9					tu_c12	70.5	ND	ND	ND	ND	ND					M_c2	99.7	100	100	100	0	100				length		304
			57N_c03	99.7	100	100	100	0	0					62T_c10	99.3	59.2	0	0	0.7	35.3					tu_c29	67.5	ND	ND	ND	ND	ND					M_c3	98.7	100	100	100	0	100				CpGs		18
			57N_c04	99.3	95.9	100	100	0.3	22.2					62T_c12	99.7	71.4	0	0	0.7	44.4					tu_c31	76.1	ND	ND	ND	ND	ND					M_c4	99.7	100	100	100	0	100				Normal	N	36
			57N_c05	98.4	100	100	100	0	11.1					62T_c13	92.3	97.9	2	52.9	1.3	0					he_c01	98.7	95.9	100	100	0.7	0					M_c5	98.4	100	100	100	0	88.2					N excl.	0
			57N_c06	98.7	98	100	100	0	0					62T_c14	99.3	93.9	0	0	1	58.8					he_c02	99.7	100	100	100	0	5.6					M_c6	99.7	100	100	100	0	100					N total	36
			57N_c07	99.7	100	100	100	0	11.1					61N_c13	98.7	95.7	95.9	100	0	0					he_c03	99.7	100	100	100	0	0					M_c7	98.7	100	100	94.4	0	94.1				Tumor	N	36
			57N_c08	99.7	100	100	100	0	11.1					61N_c14	100	100	100	100	1	0					he_c04	99	97.9	98	94.4	0	0					M_c8	98.7	100	100	100	0	100					N excl.	0
			57N_c09	99.7	98	100	100	0	5.6					61N_c15	99.7	100	100	100	0	5.6					he_c05	99.3	98	100	100	0	11.1					M_c9	99.7	98	100	100	0	100					N total	36
			57N_c10	99	100	100	100	0	16.7					61N_c16	99.7	100	100	100	0.3	0					he_c06	99.3	100	100	100	0	5.6					M_c10	99	100	100	100	0	100
			57N_c11	99.7	100	100	100	0	11.1					61N_c17	99.7	98	100	100	0.3	5.6					he_c07	99.7	98	100	100	0	11.1					M_c11	99.7	100	100	100	0	94.4
			57N_c12	99.7	100	100	100	0	16.7					61N_c18	98.7	100	98	94.4	0	0					he_c08	99.7	100	100	100	0	11.1					M_c12	99.7	100	100	100	0	100				CpG pos.	All
			57N_c13	99.3	100	100	100	0	5.6					61N_c19	99.7	100	100	100	0.7	0					he_c09	99.3	100	100	100	0	0					M_c13	99.3	100	100	100	0	100
			57N_c14	99.3	100	100	100	0	0					61N_c20	99.7	100	100	100	0	11.1					he_c10	99.7	100	100	100	0	0					M_c14	99.7	100	100	100	0	100					Normal
			57N_c15	99.3	100	100	100	0.3	11.1					61N_c21	99.3	100	100	100	0	0					he_c11	99.7	98	100	100	0	0					M_c15	99.3	98	100	100	0	100
			57N_c16	99.3	98	100	100	0.7	17.6					61N_c22	99.7	100	100	100	0	5.6					he_c12	99.7	100	100	100	0	0					M_c16	99.7	100	100	100	0	100					Met CpGs	# CpGs	ratio (%)
			57N_c17	99.7	100	100	100	0	11.1					61N_c23	99.7	100	100	100	0	0					he_c13	99.7	100	100	100	0	5.6					M_c17	99.7	100	100	100	0	100
			57N_c18	99.7	100	100	100	0.7	11.8					61N_c24	99.7	98	100	100	0	16.7					he_c14	99.7	100	100	100	0	5.6					M_c18	99.7	100	100	100	0	88.9
			57N_c19	99.7	98	100	100	0	16.7					61N_c25	99.7	100	100	100	0	16.7					he_c15	99.7	100	100	100	0	11.1					M_c19	99.7	100	100	100	0	100
			57N_c20	99.7	100	100	100	0	5.6					61N_c26	99.7	100	100	100	0	0					he_c16	99.3	98	100	100	0.3	11.1					M_c20	99.7	98	100	100	0	94.4
			57N_c21	99.7	100	100	100	0	0					61N_c27	99.7	100	100	100	0	11.1					he_c17	99.7	100	100	100	0	0					M_c21	99.7	100	100	100	0	94.4				28	2	36	5.6
			57N_c22	99.3	100	100	100	0	5.6					61N_c28	99	100	100	100	0	0					he_c18	99.3	95.9	100	100	0.3	0					M_c22	99.7	100	100	100	0	100				77	5	36	13.9
			57N_c23	99.7	100	100	100	0	0					61N_c29	99.7	100	100	100	0	11.1					he_c19	99.7	98	100	100	0.3	0					M_c23	99.7	100	100	100	0	100				91	1	34	2.9
			57N_c24	99.7	98	100	100	0	0					61N_c30	99.3	100	100	100	0	5.6					he_c20	99.7	100	100	100	0	0					M_c24	99	100	100	100	0	100				93	7	36	19.4
			57N_c25	98.4	100	100	100	0	11.1					61N_c32	99.7	100	100	100	0.3	0					he_c21	99.3	98	100	100	0.3	0					U_c1	99	98	100	100	0	0				95	5	36	13.9
			57N_c26	99.3	98	100	100	0	5.6					61N_c33	98	98	100	100	0	33.3					he_c22	99.7	100	100	100	0	5.6					U_c2	99.3	100	100	100	0	0				99	4	36	11.1
			57N_c27	99.7	100	100	100	0	0					61N_c34	99.7	100	100	100	0	33.3					he_c23	99.7	100	100	100	0	11.1					U_c3	99.7	100	100	100	0	0				109	8	36	22.2
			57N_c28	99	100	100	100	0	23.5					61N_c35	99.7	100	100	100	0	11.1					he_c24	99	100	100	100	0	0					U_c4	99.7	100	100	100	0	0				135	2	36	5.6
			57N_c29	99.7	100	100	100	0	5.6					61N_c36	99.7	100	100	100	0	16.7					he_c25	99.7	100	100	100	0	16.7					U_c5	99	100	100	100	1	0				159	0	36	0
			57N_c30	99.3	98	100	100	0	0					62T_c01	99.7	98	100	100	0	5.6					he_c26	99	98	100	100	0	5.6					U_c6	99.3	100	100	100	0	5.6				169	1	36	2.8
			57N_c31	99.3	98	100	100	0	22.2					62T_c02	99.7	95.9	100	100	0	5.6					he_c27	99.7	98	100	100	0	5.6					U_c7	99.7	98	100	100	0	0				180	1	36	2.8
			57N_c32	98.7	100	100	100	0	52.9					62T_c03	99.7	95.9	100	100	0	0					he_c28	99.7	98	100	100	0	11.1					U_c8	99.3	100	100	100	0.7	0				184	1	36	2.8
			57N_c33	99	100	98	94.4	0	11.8					62T_c04	99.7	100	100	100	0	11.1					he_c29	99.7	100	100	100	1	5.6					U_c9	99.3	100	100	100	0.7	0				204	0	36	0
			57N_c34	99.3	100	100	100	0	0					62T_c05	99.7	100	100	100	0	11.1					he_c30	99.7	100	100	100	0	5.6					U_c10	99.3	98	100	100	0	0				214	12	36	33.3
			57N_c35	99.7	98	100	100	0	5.6					62T_c06	99.7	100	100	100	0	0					he_c31	99	100	100	100	0	22.2					U_c11	99	98	100	100	0	0				227	3	36	8.3
			57N_c36	99.3	100	100	100	0	11.1					62T_c07	98.7	100	100	100	0.7	0					he_c32	99.7	98	100	100	0	0					U_c12	98.4	97.9	100	100	0	0				246	4	36	11.1
			58T_c01	99.7	98	100	100	0	50					62T_c08	99.7	100	100	100	0	16.7					he_c33	99.7	100	100	100	0	0					U_c13	99.7	100	100	100	0	0				254	5	36	13.9
			58T_c02	99	98	100	100	0	11.1					62T_c09	99.7	100	100	100	0	0					he_c34	99.7	95.9	100	100	0	0					U_c14	99.7	100	100	100	0	0				275	7	36	19.4
			58T_c03	99.3	98	100	100	0	0					62T_c11	99.7	100	100	100	0	16.7					he_c35	99.7	98	100	100	0	0					U_c15	99	98	100	100	0.7	0				Total	68	646	10.5263
			58T_c04	99.7	98	100	100	0	0					62T_c15	99	100	100	100	0.7	6.2					he_c36	99.3	100	100	100	0	0					U_c16	99.3	98	100	100	0.7	0
			58T_c05	99.7	98	100	100	0	5.6					62T_c16	99.3	98	100	100	0	5.6					tu_c01	99.3	100	100	100	0.7	17.6					U_c17	98.7	100	100	100	0.3	0				Normal	S,D, of % methylatied (between CpGs)
			58T_c06	99.7	98	100	100	0.7	0					62T_c17	99.3	100	100	100	0	0					tu_c02	99	100	100	100	1.3	5.9					U_c18	98.7	98	100	100	0	0					S,E, of % methylatied (between CpGs)
			58T_c07	99.7	100	100	100	0.3	0					62T_c18	99.7	98	100	100	0	5.6					tu_c04	99.3	100	100	100	0	5.6					U_c19	98.4	100	100	100	0	0					S,D, of % methylatied (between sequences)
			58T_c08	99.7	100	100	100	0	0					62T_c19	99.7	100	100	100	0	22.2					tu_c05	99.7	100	100	100	0.3	5.6					U_c20	99	100	100	100	0	0					S,E, of % methylatied (between sequences)
			58T_c09	99.3	100	100	100	0	0					62T_c20	99.7	98	100	100	0	5.6					tu_c06	99.7	98	100	100	0.7	16.7					U_c21	99.7	98	100	100	0	0				Tumor	S,D, of % methylatied (between CpGs)
			58T_c10	99.3	100	100	100	0	16.7					62T_c21	99.7	100	100	100	0	0					tu_c07	99.7	100	100	100	0	0					U_c22	99.7	100	100	100	0	0					S,E, of % methylatied (between CpGs)
			58T_c11	99.7	100	100	100	0	0					62T_c22	99.3	100	100	100	0	5.6					tu_c08	99	98	100	100	0.3	5.6					U_c23	99.7	100	100	100	0	0					S,D, of % methylatied (between sequences)
			58T_c12	99.7	100	100	100	0	11.1					62T_c23	99.7	98	100	100	0	11.1					tu_c09	99.3	98	100	100	0	27.8																S,E, of % methylatied (between sequences)
			58T_c13	99.7	98	100	100	0	0					62T_c24	99.7	100	100	100	0	0					tu_c10	99	100	100	100	0	22.2															total	S,D, of % methylatied (between CpGs)
			58T_c14	99.7	100	100	100	0	5.6					62T_c25	99.3	100	100	100	0	50					tu_c11	98.4	100	100	100	0.7	5.6																S,E, of % methylatied (between CpGs)
			58T_c15	99.7	100	100	100	0	0					62T_c26	99.3	100	100	100	0	0					tu_c13	99.7	100	100	100	0	5.6																S,D, of % methylatied (between sequences)
			58T_c16	97	100	100	94.4	0	17.6					62T_c27	99.7	98	100	100	0	11.1					tu_c14	99.7	100	100	100	0	0																S,E, of % methylatied (between sequences)
			58T_c17	96.4	98	100	88.9	0	6.2					62T_c28	99.7	100	100	100	0	11.1					tu_c15	99.3	100	100	100	0	0
			58T_c18	99.7	100	100	100	0	22.2					62T_c30	99.3	100	100	100	0.3	11.1					tu_c16	99	100	100	100	0	11.1
			58T_c19	99.7	98	100	100	0.7	0					62T_c31	99.7	100	100	100	0	5.6					tu_c17	99.3	100	100	100	0.7	0
			58T_c20	99.7	95.9	100	100	0	5.6					62T_c32	99.7	100	100	100	1.3	16.7					tu_c18	99.7	100	100	100	0	5.6
			58T_c21	99.7	100	100	100	0.3	11.1					62T_c33	99.7	98	100	100	0	5.6					tu_c19	99.7	100	100	100	0.3	5.6
			58T_c22	99.7	98	100	100	0	66.7					62T_c34	99.7	100	100	100	0.3	5.6					tu_c20	99.3	100	100	100	0	5.6
			58T_c23	99.7	98	100	100	0	5.6					62T_c35	99.7	100	100	100	0	0					tu_c21	99.3	100	100	100	0.7	5.6
			58T_c24	99.7	100	100	100	0	22.2																tu_c22	99	100	100	100	0	0
			58T_c25	99.7	100	100	100	0	0																tu_c23	99.3	100	100	100	0	0
			58T_c26	99.3	100	100	100	0	44.4																tu_c24	99.7	98	100	100	0	0
			58T_c27	99.3	98	100	100	0	5.6																tu_c25	99.7	98	100	100	0	0
			58T_c28	99.3	100	100	100	0	5.6																tu_c26	99.7	98	100	100	2	5.9
			58T_c29	99.3	98	100	100	0.7	0																tu_c27	99.7	98	100	100	0	11.1
			58T_c30	99.7	100	100	100	0	5.6																tu_c28	99.7	98	100	100	1	0
			58T_c31	99.3	98	100	100	0.3	0																tu_c30	95.1	98	100	100	1.3	81.2
			58T_c32	99	100	100	100	0.7	0																tu_c32	99.7	100	100	100	0.7	35.3
			58T_c33	99.7	98	100	100	0	5.6																tu_c33	99.3	100	100	100	0	5.9
			58T_c34	99.7	98	100	100	0	5.6																tu_c34	99.3	98	100	100	0.3	5.6
			58T_c35	99.7	100	100	100	0	11.1																tu_c35	99.7	100	100	100	0	0
			58T_c36	99.3	100	100	100	0	0																tu_c36	99.3	100	100	100	0	16.7
EN1
			2213N and 2214T											2235N and 2236T											2245N and 2246T											2255N and 2256T										All clones - 2213N vs 2214T
			Clone ID	seq. identity	conver. rate	N-sites non-CpG	N-sites CpG	gap	meth %					Clone ID	seq. identity	conver. rate	N-sites non-CpG	N-sites CpG	gap	meth %					Clone ID	seq, identity	conver, rate	N-sites non-CpG	N-sites CpG	gap	meth %					Clone ID	seq, identity	conver, rate	N-sites non-CpG	N-sites CpG	gap	meth %
			13N_c04	86.8	ND	ND	ND	ND	ND					35N_c03	94	96.5	1.2	26.1	0	17.6					46T_c14	56.5	ND	ND	ND	ND	ND					55N_c01	67.5	ND	ND	ND	ND	ND				Summary of information
			13N_c22	92.3	98.8	0	34.8	0.3	20					35N_c04	94.3	100	0	26.1	0	0					45N_c11	92.3	98.8	3.5	21.7	0	0					55N_c06	90	ND	ND	ND	ND	ND				length		350
			14T_c03	93.1	98.8	1.2	30.4	0	56.2					35N_c09	93.7	100	1.2	21.7	0.3	5.6					45N_c13	93.4	100	1.2	21.7	0	0					55N_c19	74.5	ND	ND	ND	ND	ND				CpGs		23
			14T_c07	94.6	100	0	21.7	0	50					35N_c14	92.6	98.8	1.2	26.1	0.3	0					45N_c17	92.9	100	0	26.1	0	0					55N_c20	88.8	ND	ND	ND	ND	ND				Normal	N	22
			14T_c17	100	54.7	0	0	0	69.6					35N_c17	93.7	100	1.2	26.1	0	11.8					46T_c06	93.4	98.8	1.2	21.7	0	22.2					56T_c24	72.6	ND	ND	ND	ND	ND					N excl.	2
			14T_c20	91.7	98.8	2.3	30.4	0.3	6.2					35N_c22	94	100	1.2	21.7	0	16.7					46T_c16	93.1	100	0	21.7	0.3	16.7					56T_c11	93.7	98.8	0	30.4	0	93.8					N total	24
			14T_c24	95.7	100	0	21.7	0	61.1					36T_c09	92.6	100	2.3	26.1	0.3	76.5					45N_c01	98.3	98.8	100	100	0.3	0					56T_c12	97.4	66.3	0	0	0	43.5				Tumor	N	19
			13N_c01	95.4	98.8	100	87	0.3	15					36T_c21	94	98.8	1.2	26.1	0	5.9					45N_c02	94.9	98.8	100	82.6	0	10.5					56T_c19	99.7	60.5	0	0	0	82.6					N excl.	5
			13N_c02	93.7	100	100	82.6	0	5.3					35N_c01	99.1	100	100	100	0.6	0					45N_c03	95.1	98.8	98.8	87	0	10					56T_c23	93.7	100	1.2	30.4	0	0					N total	24
			13N_c03	95.1	100	98.8	90.9	0.3	15					35N_c02	99.7	100	100	100	0.6	8.7					45N_c04	98.3	100	100	100	0.3	4.3					55N_c02	93.7	98.8	100	82.6	0	5.3
			13N_c05	99.1	100	100	100	0.3	8.7					35N_c05	96.3	100	100	95.7	0	0					45N_c05	95.1	100	100	95.7	0.3	4.5					55N_c03	95.4	97.6	98.8	78.3	0	5.6
			13N_c06	99.4	100	100	100	0.3	17.4					35N_c06	96.3	100	100	95.7	0.3	0					45N_c06	98.9	100	100	100	0.3	43.5					55N_c04	94.6	100	100	78.3	0	0				CpG pos.	All
			13N_c07	99.7	100	100	100	0.6	13					35N_c07	99.4	98.8	100	100	0.6	0					45N_c07	95.7	98.8	100	100	0	17.4					55N_c05	99.7	95.3	100	100	0	4.3
			13N_c08	95.4	100	100	91.3	0	0					35N_c08	100	98.8	100	100	0.3	8.7					45N_c08	99.1	97.7	100	100	0.3	4.3					55N_c07	98.9	100	100	100	0.3	21.7					Normal
			13N_c09	94.9	100	98.8	87	0	0					35N_c10	99.7	98.8	100	100	0.3	17.4					45N_c09	93.7	100	98.8	87	0	10					55N_c08	93.7	98.8	98.8	82.6	0.3	0
			13N_c10	96	98.8	100	87	0	5					35N_c11	96	100	100	91.3	0	23.8					45N_c10	94.6	100	100	82.6	0	10.5					55N_c09	94.6	100	100	87	0	20					Met CpGs	# CpGs	ratio (%)
			13N_c11	95.7	100	100	91.3	0	19					35N_c12	94	100	100	82.6	0	0					45N_c12	94.3	97.7	100	87	0.3	0					55N_c10	99.1	98.8	100	100	0.3	0
			13N_c12	92.6	100	96.5	91.3	0.3	0					35N_c13	100	100	100	100	0.3	21.7					45N_c14	99.1	98.8	100	100	0.3	17.4					55N_c11	99.1	100	100	100	0.9	30.4
			13N_c13	99.4	100	100	100	0.6	8.7					35N_c15	94.6	100	98.8	91.3	0	14.3					45N_c15	99.1	100	100	100	0.6	4.3					55N_c12	95.1	100	100	100	0.6	4.3
			13N_c14	93.7	98.8	98.8	82.6	0.3	0					35N_c16	99.7	100	100	100	0.3	0					45N_c16	94.3	98.8	100	91.3	0	14.3					55N_c13	99.4	100	100	100	0.3	8.7
			13N_c15	94.9	100	98.8	100	0	8.7					35N_c18	95.4	100	100	82.6	0	21.1					45N_c18	95.1	100	100	91.3	0	9.5					55N_c14	99.7	98.8	100	100	0	0				13	1	22	4.5
			13N_c16	94.6	100	100	95.5	0	19					35N_c19	95.1	100	100	91.3	0	0					45N_c19	92.8	96.4	96.5	95.7	0.3	13.6					55N_c15	98.6	97.7	100	100	0.3	0				52	0	22	0
			13N_c17	94.3	100	98.8	82.6	0	0					35N_c20	94.6	100	98.8	82.6	0	0					45N_c20	94.9	96.5	100	87	0	0					55N_c16	98.9	100	100	100	0.3	0				57	3	22	13.6
			13N_c18	96	100	100	87	0	0					35N_c21	98.3	100	100	86.4	0.3	5.3					45N_c21	98.9	100	100	95.7	0.3	22.7					55N_c17	99.1	100	100	100	0.3	0				68	0	22	0
			13N_c19	100	97.7	100	100	0.6	0					35N_c23	99.4	100	100	100	0.6	0					45N_c22	95.4	98.8	100	100	0.6	8.7					55N_c18	95.1	97.7	100	87	0.3	0				71	4	22	18.2
			13N_c20	98.9	97.7	100	100	0.3	30.4					35N_c24	99.1	98.8	100	100	0.6	0					45N_c23	95.7	95.3	98.8	100	0	21.7					55N_c21	94.9	98.8	100	82.6	0	21.1				75	2	22	9.1
			13N_c21	96	98.8	100	91.3	0	14.3					36T_c01	96	100	100	87	0	85					45N_c24	94.9	100	100	87	0	0					55N_c22	99.4	100	100	100	0.6	17.4				81	2	22	9.1
			13N_c23	99.1	100	100	100	0.3	17.4					36T_c02	99.1	100	100	100	0.3	0					46T_c01	94.6	100	100	91.3	0	33.3					55N_c23	95.1	100	100	91.3	0	28.6				89	3	22	13.6
			13N_c24	99.1	100	100	100	0.3	0					36T_c03	98.9	97.7	100	95.7	0.3	81.8					46T_c02	93.4	100	97.7	87	0	25					55N_c24	95.4	100	97.7	95.7	0	0				99	2	22	9.1
			14T_c01	96.3	100	100	87	0	75					36T_c04	95.7	100	100	87	0.3	85					46T_c03	98.9	100	100	100	0.3	30.4					56T_c01	99.4	100	100	100	0.3	0				104	5	22	22.7
			14T_c02	99.7	100	100	100	0.3	73.9					36T_c05	95.4	100	100	91.3	0	9.5					46T_c04	95.4	97.7	100	91.3	0	4.8					56T_c02	91.4	98.8	96.5	82.6	0	0				134	2	21	9.5
			14T_c04	95.1	98.8	100	82.6	0	57.9					36T_c06	94.9	100	100	95.7	0	0					46T_c05	92.6	100	98.8	82.6	0	26.3					56T_c03	91.7	100	94.2	81.8	0	0				151	2	15	13.3
			14T_c05	99.4	98.8	100	100	0.3	43.5					36T_c07	95.4	100	100	91.3	0	23.8					46T_c07	94.3	100	100	87	0	25					56T_c04	98.9	100	100	100	0.3	47.8				164	2	22	9.1
			14T_c06	99.7	98.8	100	100	0.6	8.7					36T_c08	94.6	96.5	100	82.6	0	78.9					46T_c08	95.1	100	100	91.3	0	0					56T_c05	94	100	100	82.6	0	63.2				189	0	20	0
			14T_c08	93.7	100	100	87	0	85					36T_c10	98.6	97.7	100	95.7	0.3	81.8					46T_c09	93.7	100	100	82.6	0	0					56T_c06	94	100	100	87	0	10				265	2	17	11.8
			14T_c09	96.6	100	100	91.3	0	4.8					36T_c11	94.6	98.8	100	87	0	0					46T_c10	94	98.8	98.8	91.3	0	0					56T_c07	93.7	100	100	87	0	0				272	1	16	6.2
			14T_c10	100	98.8	100	100	0	47.8					36T_c12	93.1	100	98.8	82.6	0	0					46T_c11	92.3	96.5	98.8	82.6	0	26.3					56T_c08	95.1	98.8	100	87	0	95				296	0	20	0
			14T_c11	98.6	98.8	100	95.7	0.3	59.1					36T_c13	94	100	100	82.6	0	5.3					46T_c12	93.7	100	100	91.3	0	33.3					56T_c09	93.7	98.8	100	82.6	0	0				302	5	22	22.7
			14T_c12	98.9	98.8	100	100	0.3	60.9					36T_c14	95.4	98.8	100	95.7	0	0					46T_c13	98.9	96.5	100	100	0.3	21.7					56T_c10	94.3	100	100	82.6	0	73.7				305	4	19	21.1
			14T_c13	94.3	98.8	98.8	82.6	0	5.3					36T_c15	98.6	100	100	87	0	90					46T_c15	96	98.8	100	91.3	0	4.8					56T_c13	98.9	100	100	100	0.3	73.9				315	2	22	9.1
			14T_c14	95.1	100	100	87	0	85					36T_c16	95.4	100	98.8	87	0.3	10					46T_c17	95.1	100	100	82.6	0	0					56T_c14	98.9	97.7	100	100	0.3	13				317	2	15	13.3
			14T_c15	98	100	100	95.5	0.3	71.4					36T_c17	94	100	100	86.4	0	78.9					46T_c18	95.1	98.8	100	91.3	0	4.8					56T_c15	94.6	100	100	91.3	0	4.8				323	4	22	18.2
			14T_c16	100	98.8	100	100	0.6	34.8					36T_c18	94.8	98.8	100	91.3	0.3	9.5					46T_c19	98.9	96.5	100	100	0.3	4.3					56T_c16	100	98.8	100	100	0	0				325	1	22	4.5
			14T_c18	94.9	98.8	100	87	0	30					36T_c19	95.4	100	100	87	0	40					46T_c20	94.3	98.8	100	82.6	0.3	0					56T_c17	98.9	100	100	100	0.3	0				Total	49	473	10.3594
			14T_c19	100	97.7	100	100	0	78.3					36T_c20	95.4	98.8	100	87	0.3	35					46T_c21	94.9	97.7	100	82.6	0	10.5					56T_c18	94.6	100	98.8	87	0	5
			14T_c21	95.4	100	100	82.6	0	78.9					36T_c22	98.6	100	100	87	0	70					46T_c22	99.1	100	100	100	0.6	4.3					56T_c20	94	100	98.8	91.3	0	0				Normal	S,D, of % methylatied (between CpGs)
			14T_c22	95.4	100	100	87	0	35					36T_c23	98.3	97.7	100	82.6	0	100					46T_c23	94.9	97.7	100	91.3	0	4.8					56T_c21	98.9	98.8	100	100	0.3	0					S,E, of % methylatied (between CpGs)
			14T_c23	100	100	100	100	0.9	34.8					36T_c24	94.6	98.8	100	82.6	0	84.2					46T_c24	94.6	100	100	87	0	0					56T_c22	97.7	100	100	87	0	80					S,D, of % methylatied (between sequences)
																																															S,E, of % methylatied (between sequences)
																																														Tumor	S,D, of % methylatied (between CpGs)
																																															S,E, of % methylatied (between CpGs)
																																															S,D, of % methylatied (between sequences)
																																															S,E, of % methylatied (between sequences)
																																														total	S,D, of % methylatied (between CpGs)
																																															S,E, of % methylatied (between CpGs)
																																															S,D, of % methylatied (between sequences)
																																															S,E, of % methylatied (between sequences)
			2257N and 2258T											2261N and 2262T											TB0022he and TB0022tu											Total M and Total U										All clones - 2257N vs 2258T
			Clone ID	seq. identity	conver. rate	N-sites non-CpG	N-sites CpG	gap	meth %					Clone ID	seq. identity	conver. rate	N-sites non-CpG	N-sites CpG	gap	meth %					Clone ID	seq, identity	conver, rate	N-sites non-CpG	N-sites CpG	gap	meth %					Clone ID	seq, identity	conver, rate	N-sites non-CpG	N-sites CpG	gap	meth %				Summary of information
			57N_c05	66.8	ND	ND	ND	ND	ND					62T_c23	59.1	ND	ND	ND	ND	ND					he_c12	61.8	ND	ND	ND	ND	ND					U_c11_2	79.9	ND	ND	ND	ND	ND				length		350
			57N_c07	90	ND	ND	ND	ND	ND					62T_c24	56.9	ND	ND	ND	ND	ND					he_c09	100.0	81.4	0.0	0.0	0.0	39.1					U_c24_2	59.6	ND	ND	ND	ND	ND				CpGs		23
			57N_c12	73.1	ND	ND	ND	ND	ND					61N_c04	91.7	100	7	26.1	0.3	0					he_c18	91.7	98.8	2.3	26.1	0.0	5.9					M_c01_2	98.6	97.7	100	100	0	82.6				Normal	N	17
			57N_c04	91.4	100	2.3	34.8	0.3	0					61N_c19	92.6	100	0	26.1	0	5.9					he_c01	95.4	100.0	100.0	87.0	0.3	30.0					M_c02_2	99.7	100	100	100	0.3	100					N excl.	7
			57N_c06	92.3	100	0	26.1	0.3	5.9					61N_c20	94.3	100	2.3	26.1	0	0					he_c02	94.0	100.0	100.0	82.6	0.0	15.8					M_c03_2	95.4	100	100	87	0	100					N total	24
			57N_c10	91.1	98.8	1.2	34.8	0.3	20					61N_c21	91.1	100	1.2	39.1	0	0					he_c03	99.1	98.8	100.0	100.0	0.3	8.7					M_c04_2	94.3	98.8	98.8	87	0	100				Tumor	N	20
			57N_c14	91.7	100	1.2	30.4	0.3	0					62T_c09	93.4	100	0	30.4	0	0					he_c04	99.1	98.8	100.0	100.0	0.3	8.7					M_c05_2	94.6	100	100	82.6	0	100					N excl.	4
			58T_c06	93.4	100	0	27.3	0	12.5					62T_c10	99.4	94.2	0	0	0.6	4.3					he_c05	93.7	100.0	97.7	82.6	0.3	0.0					M_c06_2	95.1	100	100	87	0	100					N total	24
			58T_c13	100	66.3	0	0	0	43.5					61N_c01	98.9	100	100	100	0.3	0					he_c06	95.1	100.0	100.0	87.0	0.0	15.0					M_c07_2	98.9	100	100	95.7	0.3	95.5
			58T_c17	91.7	100	3.5	26.1	0	11.8					61N_c02	95.4	100	100	87	0	0					he_c07	94.3	97.6	98.8	87.0	0.0	0.0					M_c08_2	99.7	98.8	100	100	0.3	95.7
			58T_c19	93.7	100	0	21.7	0	0					61N_c03	94.3	97.7	100	78.3	0	5.6					he_c08	95.4	100.0	100.0	95.7	0.3	13.6					M_c09_2	99.7	100	100	100	0.3	100				CpG pos.	All
			57N_c01	95.1	98.8	100	87	0	5					61N_c05	98.9	100	100	100	0.3	0					he_c10	100.0	100.0	100.0	100.0	0.3	8.7					M_c10_2	95.4	100	100	87	0	100
			57N_c02	98.9	98.8	100	95.7	0.3	0					61N_c06	96.9	100	100	100	0.3	0					he_c11	96.3	100.0	100.0	95.7	0.0	0.0					M_c11_2	98.9	100	100	95.7	0.3	95.5					Normal
			57N_c03	95.4	98.8	100	95.7	0	4.5					61N_c07	99.1	100	100	100	0.3	0					he_c13	99.7	97.7	100.0	100.0	0.6	4.3					M_c12_2	94.6	100	100	87	0	95
			57N_c08	95.4	100	100	95.7	0	18.2					61N_c08	95.7	100	100	95.5	0.3	0					he_c14	95.7	98.8	100.0	91.3	0.0	19.0					M_c13_2	99.7	100	100	100	0.3	100					Met CpGs	# CpGs	ratio (%)
			57N_c09	94.6	97.7	100	87	0	30					61N_c09	95.1	98.8	100	78.3	0	22.2					he_c15	95.4	100.0	100.0	95.7	0.0	0.0					M_c14_2	99.7	97.7	100	100	0.3	95.7
			57N_c11	94.9	100	100	91.3	0	4.8					61N_c10	95.7	98.8	98.8	95.7	0.3	18.2					he_c16	97.7	100.0	100.0	91.3	0.3	0.0					M_c15_2	94.6	98.8	100	82.6	0	100
			57N_c13	94.6	98.8	100	91.3	0.3	4.8					61N_c11	94.9	100	98.8	91.3	0	9.5					he_c17	98.9	97.7	100.0	100.0	0.0	8.7					M_c16_2	99.7	100	100	100	0.3	100
			57N_c15	95.4	100	100	95.7	0	4.5					61N_c12	94.3	96.5	100	87	0	15					he_c19	95.7	100.0	100.0	100.0	0.0	0.0					M_c17_2	94.9	100	100	87	0	100
			57N_c16	94.6	98.8	100	87	0	0					61N_c13	95.7	98.8	100	95.7	0.3	0					he_c20	94.6	100.0	100.0	78.3	0.0	50.0					M_c18_2	99.1	100	100	100	0.3	100				13	0	17	0
			57N_c17	95.1	98.8	100	91.3	0.3	4.8					61N_c14	99.4	98.8	100	100	0.3	8.7					he_c21	93.1	97.6	98.8	82.6	0.0	21.1					M_c19_2	94.6	100	100	87	0	95				52	1	17	5.9
			57N_c18	99.1	98.8	100	100	0.3	13					61N_c15	95.1	97.7	100	91.3	0	0					he_c22	98.9	100.0	100.0	100.0	0.3	4.3					M_c20_2	94.6	100	98.8	87	0	90				57	2	17	11.8
			57N_c19	94.3	100	100	87	0	5					61N_c16	96.3	97.7	100	95.7	0	4.5					he_c23	93.7	97.6	97.7	87.0	0.0	20.0					M_c21_2	99.4	100	100	100	0.3	100				68	2	17	11.8
			57N_c20	93.1	100	100	82.6	0	0					61N_c17	100	100	100	100	0.9	0					he_c24	98.6	98.8	100.0	100.0	0.3	4.3					M_c22_2	93.1	100	100	78.3	0	72.2				71	0	17	0
			57N_c21	99.1	98.8	100	100	0.3	4.3					61N_c18	100	100	100	100	0.9	0					tu_c01	95.4	98.8	100.0	95.7	0.0	13.6					M_c23_2	95.1	100	98.8	87	0	100				75	2	17	11.8
			57N_c22	93.7	98.8	100	82.6	0	21.1					61N_c22	100	97.7	100	100	0.3	8.7					tu_c02	95.7	100.0	100.0	87.0	0.0	25.0					M_c24_2	98.9	98.8	100	100	0.3	100				81	1	17	5.9
			57N_c23	99.7	98.8	100	100	0.3	13					61N_c23	94.6	98.8	100	91.3	0	19					tu_c03	99.1	100.0	100.0	100.0	0.3	0.0					U_c01_2	99.1	100	100	100	0.3	4.3				89	1	17	5.9
			57N_c24	99.1	98.8	100	100	0.3	0					61N_c24	96.3	98.8	100	95.7	0	4.5					tu_c04	91.1	100.0	98.8	100.0	0.0	0.0					U_c02_2	99.7	97.7	100	100	0.3	0				99	0	17	0
			58T_c01	96	98.8	100	95.7	0.3	36.4					62T_c01	94.6	100	100	87	0	15					tu_c05	95.4	98.8	100.0	87.0	0.0	5.0					U_c03_2	94	100	98.8	78.3	0	0				104	2	17	11.8
			58T_c02	94.3	100	98.8	82.6	0	52.6					62T_c02	95.1	100	100	95.7	0	9.1					tu_c06	94.6	97.7	100.0	87.0	0.0	10.0					U_c04_2	94.6	98.8	100	91.3	0	0				134	5	17	29.4
			58T_c03	98.9	100	100	100	0.3	17.4					62T_c03	99.1	100	100	100	0.3	26.1					tu_c07	95.1	97.7	100.0	87.0	0.3	25.0					U_c05_2	94.6	100	98.8	82.6	0	0				151	0	10	0
			58T_c04	95.1	100	100	82.6	0	0					62T_c04	94.9	97.6	97.7	95.7	0	4.5					tu_c08	99.4	97.7	100.0	100.0	0.3	0.0					U_c06_2	94.3	100	100	91.3	0	0				164	1	17	5.9
			58T_c05	94.9	100	100	91.3	0	19					62T_c05	99.4	98.8	100	100	0	17.4					tu_c09	95.4	98.8	100.0	87.0	0.0	30.0					U_c07_2	99.1	100	100	100	0.3	0				189	0	16	0
			58T_c07	94.9	100	98.8	82.6	0.3	10.5					62T_c06	95.1	98.8	100	87	0	0					tu_c10	95.4	100.0	98.8	95.7	0.0	13.6					U_c08_2	94.9	96.5	100	91.3	0	0				265	0	11	0
			58T_c08	99.1	100	100	95.7	0.3	4.5					62T_c07	99.1	100	100	100	0.3	4.3					tu_c11	94.9	100.0	100.0	91.3	0.0	0.0					U_c09_2	94.3	100	97.7	91.3	0	0				272	0	14	0
			58T_c09	98.9	100	100	100	0.3	17.4					62T_c08	98.9	100	100	100	0.6	21.7					tu_c12	99.1	100.0	100.0	100.0	0.3	0.0					U_c10_2	99.7	98.8	100	100	1.1	0				296	1	16	6.2
			58T_c10	95.4	100	100	87	0	15					62T_c11	94.9	97.7	100	87	0	5					tu_c13	99.1	100.0	100.0	100.0	0.3	0.0					U_c12_2	98.6	97.7	100	100	0.3	0				302	3	16	18.8
			58T_c11	94	98.8	100	82.6	0	5.3					62T_c12	99.1	97.7	100	100	0	17.4					tu_c14	98.6	98.8	100.0	95.7	0.3	31.8					U_c13_2	94.6	98.8	100	87	0	0				305	1	17	5.9
			58T_c12	96	100	100	91.3	0	38.1					62T_c13	96	98.8	100	95.7	0	0					tu_c15	99.7	97.7	100.0	100.0	0.0	13.0					U_c14_2	94	100	100	91.3	0	0				315	2	17	11.8
			58T_c14	98.9	98.8	100	95.7	0	0					62T_c14	99.4	97.7	100	100	0.3	39.1					tu_c16	94.3	100.0	98.8	91.3	0.0	23.8					U_c15_2	94.3	100	100	91.3	0	0				317	2	8	25
			58T_c15	98.3	100	100	95.7	0	4.5					62T_c15	92.3	98.8	98.8	78.3	0.3	0					tu_c17	94.6	98.8	100.0	78.3	0.0	22.2					U_c16_2	94	97.7	100	82.6	0	5.3				323	1	17	5.9
			58T_c16	98.9	100	100	100	0.3	8.7					62T_c16	99.1	97.7	100	100	0.3	26.1					tu_c18	94.6	100.0	100.0	91.3	0.0	4.8					U_c17_2	99.1	100	100	100	0.3	0				325	3	17	17.6
			58T_c18	96.6	100	100	100	0	0					62T_c17	99.4	100	100	100	0.3	8.7					tu_c19	96.0	97.7	100.0	91.3	0.3	23.8					U_c18_2	98.9	100	100	100	0	0				Total	30	363	8.26446
			58T_c20	95.4	100	100	91.3	0	0					62T_c18	98.9	100	100	100	0.6	13					tu_c20	94.3	100.0	100.0	87.0	0.0	15.0					U_c19_2	93.4	100	98.8	82.6	0	0
			58T_c21	94.3	100	100	82.6	0	10.5					62T_c19	94.9	100	100	91.3	0	23.8					tu_c21	94.3	100.0	100.0	91.3	0.0	0.0					U_c20_2	93.7	97.7	100	78.3	0	5.6				Normal	S,D, of % methylatied (between CpGs)
			58T_c22	99.4	100	100	100	0.3	8.7					62T_c20	93.7	100	100	87	0	15					tu_c22	95.4	98.8	98.8	87.0	0.0	10.0					U_c21_2	98.6	100	100	100	0.3	0					S,E, of % methylatied (between CpGs)
			58T_c23	98.9	100	100	100	0.3	17.4					62T_c21	99.1	98.8	100	100	0.3	4.3					tu_c23	95.7	97.7	100.0	91.3	0.0	9.5					U_c22_2	99.1	100	100	100	0.3	0					S,D, of % methylatied (between sequences)
			58T_c24	94.6	98.8	100	91.3	0	0					62T_c22	99.4	100	100	100	0.6	21.7					tu_c24	94.6	98.8	100.0	91.3	0.0	9.5					U_c23_2	94	100	100	87	0	0					S,E, of % methylatied (between sequences)
																																														Tumor	S,D, of % methylatied (between CpGs)
																																															S,E, of % methylatied (between CpGs)
																																															S,D, of % methylatied (between sequences)
																																															S,E, of % methylatied (between sequences)
																																														total	S,D, of % methylatied (between CpGs)
																																															S,E, of % methylatied (between CpGs)
																																															S,D, of % methylatied (between sequences)
																																															S,E, of % methylatied (between sequences)
[truncated: 44 more columns]
