# Supplementary material for: Genome-wide DNA methylation profiling of non-small cell lung carcinomas
Source: Epigenetics Chromatin. 2012 Jun 22;5:9. doi: 10.1186/1756-8935-5-9 (PMC3407794; doi:10.1186/1756-8935-5-9)
Supplement: Additional file 14 — FileS3. Tables with bisulfite sequencing statistic analysis of SCC versus ADC. Statistics per CpG for all pooled SCC samples versus pooled ADC samples. [file 1756-8935-5-9-S14.xls]

## Sheet: SCC_vs_ADC
Additional File 14
FileS3: Bisulfite sequencing analysis SCC versus ADC in all clones and all 5 fragments
CDKN2A Methylation Analysis - SCC vs ADC comparison
	Summary of information
	length		298
	CpGs		27
	SCC	N	81
		N excl.	9
		N total	90
	ADC	N	81
		N excl.	8
		N total	89
	Methylation status of each CpG site
	CpG pos.	SCC			ADC			Total			P-value1	P-value2
		Met CpG	CpG	Met (%)	Met CpG	CpG	Met (%)	Met CpG	CpG	Met (%)
	4	52	81	64.2	27	80	33.8	79	161	49.1	0.000145338	0.00033
	17	47	81	58	24	81	29.6	71	162	43.8	0.000455915
	25	43	73	58.9	28	79	35.4	71	152	46.7	0.00552289
	28	50	80	62.5	26	81	32.1	76	161	47.2	0.000143158
	35	50	81	61.7	29	81	35.8	79	162	48.8	0.00158684
	50	52	81	64.2	27	81	33.3	79	162	48.8	0.000145338
	64	46	69	66.7	32	81	39.5	78	150	52	0.00106481
	85	45	71	63.4	30	81	37	75	152	49.3	0.00190934
	115	49	81	60.5	25	81	30.9	74	162	45.7	0.000260478
	140	57	81	70.4	27	81	33.3	84	162	51.9	4.0466e+08
	146	60	81	74.1	33	81	40.7	93	162	57.4	3.04607e+09
	148	52	81	64.2	29	81	35.8	81	162	50	0.000507238
	192	23	76	30.3	21	81	25.9	44	157	28	0.596058
	213	50	65	76.9	30	62	48.4	80	127	63	0.000994288
	218	50	81	61.7	31	81	38.3	81	162	50	0.00452926
	220	43	53	81.1	20	37	54.1	63	90	70	0.00953758
	222	55	68	80.9	27	52	51.9	82	120	68.3	0.000854637
	226	49	81	60.5	24	81	29.6	73	162	45.1	0.000134677
	228	51	77	66.2	27	74	36.5	78	151	51.7	0.000327267
	244	56	81	69.1	35	81	43.2	91	162	56.2	0.00145818
	247	45	80	56.2	28	80	35	73	160	45.6	0.0108637
	262	56	81	69.1	27	81	33.3	83	162	51.2	8.80381e+08
	270	58	81	71.6	32	81	39.5	90	162	55.6	6.74076e+09
	274	59	81	72.8	32	81	39.5	91	162	56.2	3.26131e+09
	277	53	76	69.7	27	75	36	80	151	53	4.17766e+09
	279	54	81	66.7	31	81	38.3	85	162	52.5	0.000498773
	296	53	80	66.2	32	78	41	85	158	53.8	0.00232273
	Total	1358	2083	66.1944	761	2075	36.6747	2119	4158	50.962	2.36592e-62
	1 - Fisher's exact test
	2 - Mann-Whitney U-test
	SCC	S.D. of % methylatied (between CpGs)					9.6
		S.E. of % methylatied (between CpGs)					1.84
		S.D. of % methylatied (between sequences)					38.7
		S.E. of % methylatied (between sequences)					4.3
	ADC	S.D. of % methylatied (between CpGs)					6.5
		S.E. of % methylatied (between CpGs)					1.24
		S.D. of % methylatied (between sequences)					38.8
		S.E. of % methylatied (between sequences)					4.31
	Total	S.D. of % methylatied (between CpGs)					8
		S.E. of % methylatied (between CpGs)					1.53
		S.D. of % methylatied (between sequences)					41.3
		S.E. of % methylatied (between sequences)					3.24
RASSF1 Methylation Analysis - SCC vs ADC comparison
	Summary of information
	length		297
	CpGs		36
	SCC	N	80
		N excl.	9
		N total	89
	ADC	N	83
		N excl.	6
		N total	89
	Methylation status of each CpG site
	CpG pos.	SCC			ADC			Total			P-value1	P-value2
		Met CpG	CpG	Met (%)	Met CpG	CpG	Met (%)	Met CpG	CpG	Met (%)
	25	24	80	30	11	83	13.3	35	163	21.5	0.0126412	8e-06
	39	23	80	28.8	12	83	14.5	35	163	21.5	0.0353445
	46	24	80	30	12	83	14.5	36	163	22.1	0.0229005
	48	22	80	27.5	12	83	14.5	34	163	20.9	0.0534563
	61	26	79	32.9	12	83	14.5	38	162	23.5	0.00887129
	67	24	79	30.4	11	83	13.3	35	162	21.6	0.012368
	76	22	80	27.5	13	83	15.7	35	163	21.5	0.0857968
	84	24	79	30.4	13	83	15.7	37	162	22.8	0.0386046
	86	23	80	28.8	12	83	14.5	35	163	21.5	0.0353445
	91	24	80	30	12	83	14.5	36	163	22.1	0.0229005
	96	24	80	30	11	83	13.3	35	163	21.5	0.0126412
	98	24	79	30.4	11	83	13.3	35	162	21.6	0.012368
	100	23	80	28.8	13	83	15.7	36	163	22.1	0.0585489
	108	26	80	32.5	12	83	14.5	38	163	23.3	0.0090578
	110	24	80	30	11	83	13.3	35	163	21.5	0.0126412
	124	22	80	27.5	12	83	14.5	34	163	20.9	0.0534563
	142	23	80	28.8	12	83	14.5	35	163	21.5	0.0353445
	151	27	80	33.8	12	82	14.6	39	162	24.1	0.00565008
	162	25	80	31.2	12	83	14.5	37	163	22.7	0.0145447
	164	26	80	32.5	13	83	15.7	39	163	23.9	0.0164709
	171	26	80	32.5	13	83	15.7	39	163	23.9	0.0164709
	176	24	79	30.4	12	83	14.5	36	162	22.2	0.0225034
	182	22	80	27.5	15	82	18.3	37	162	22.8	0.191991
	189	24	80	30	13	83	15.7	37	163	22.7	0.0391434
	201	24	80	30	12	82	14.6	36	162	22.2	0.0232832
	216	28	80	35	13	83	15.7	41	163	25.2	0.00640482
	219	24	80	30	14	83	16.9	38	163	23.3	0.0634784
	223	33	80	41.2	15	83	18.1	48	163	29.4	0.00181743
	240	36	80	45	15	83	18.1	51	163	31.3	0.000337699
	242	35	80	43.8	16	83	19.3	51	163	31.3	0.00121098
	244	39	80	48.8	13	83	15.7	52	163	31.9	8.97147e-06
	259	38	80	47.5	15	83	18.1	53	163	32.5	9.96427e-05
	261	39	80	48.8	15	83	18.1	54	163	33.1	5.25278e-05
	263	38	80	47.5	15	83	18.1	53	163	32.5	9.96427e-05
	269	36	73	49.3	15	82	18.3	51	155	32.9	6.65128e-05
	275	38	78	48.7	17	81	21	55	159	34.6	0.000257048
	Total	984	2866	34.3336	467	2982	15.6606	1451	5848	24.8119	2.93299e-62
	1 - Fisher's exact test
	2 - Mann-Whitney U-test
	SCC	S.D. of % methylatied (between CpGs)					7.5
		S.E. of % methylatied (between CpGs)					1.26
		S.D. of % methylatied (between sequences)					42.3
		S.E. of % methylatied (between sequences)					4.73
	ADC	S.D. of % methylatied (between CpGs)					1.9
		S.E. of % methylatied (between CpGs)					0.32
		S.D. of % methylatied (between sequences)					34.5
		S.E. of % methylatied (between sequences)					3.79
	Total	S.D. of % methylatied (between CpGs)					4.5
		S.E. of % methylatied (between CpGs)					0.74
		S.D. of % methylatied (between sequences)					39.5
		S.E. of % methylatied (between sequences)					3.1
Frag_01 Methylation Analysis - SCC vs ADC comparison
	Summary of information
	length		302
	CpGs		25
	SCC	N	84
		N excl.	5
		N total	89
	ADC	N	83
		N excl.	6
		N total	89
	Methylation status of each CpG site
	CpG pos.	SCC			ADC			Total			P-value1	P-value2
		Met CpG	CpG	Met (%)	Met CpG	CpG	Met (%)	Met CpG	CpG	Met (%)
	1	63	84	75	29	83	34.9	92	167	55.1	2.1515e-07	0
	3	64	84	76.2	34	83	41	98	167	58.7	4.42734e-06
	11	49	84	58.3	24	83	28.9	73	167	43.7	0.000168579
	23	63	84	75	25	83	30.1	88	167	52.7	6.12063e-09
	27	70	84	83.3	31	83	37.3	101	167	60.5	9.1656e-10
	32	53	84	63.1	18	82	22	71	166	42.8	7.73546e-08
	56	44	84	52.4	12	83	14.5	56	167	33.5	2.23906e-07
	65	33	84	39.3	6	83	7.2	39	167	23.4	9.03843e-07
	91	53	84	63.1	16	83	19.3	69	167	41.3	8.75981e-09
	93	48	84	57.1	10	83	12	58	167	34.7	6.48192e-10
	118	57	84	67.9	21	83	25.3	78	167	46.7	3.85021e-08
	134	70	84	83.3	34	83	41	104	167	62.3	1.39159e-08
	145	56	84	66.7	22	83	26.5	78	167	46.7	2.29323e-07
	157	49	84	58.3	17	83	20.5	66	167	39.5	6.73321e-07
	166	46	84	54.8	22	83	26.5	68	167	40.7	0.00027164
	174	31	84	36.9	15	83	18.1	46	167	27.5	0.00903419
	184	71	84	84.5	38	83	45.8	109	167	65.3	1.33299e-07
	188	67	84	79.8	26	83	31.3	93	167	55.7	2.27673e-10
	194	62	84	73.8	21	83	25.3	83	167	49.7	3.04117e-10
	205	48	84	57.1	26	83	31.3	74	167	44.3	0.00103634
	219	53	84	63.1	22	82	26.8	75	166	45.2	2.77363e-06
	223	55	84	65.5	28	83	33.7	83	167	49.7	5.2715e-05
	243	37	84	44	19	83	22.9	56	167	33.5	0.00516432
	270	44	84	52.4	23	82	28	67	166	40.4	0.00160201
	299	33	84	39.3	11	82	13.4	44	166	26.5	0.00019027
	Total	1319	2100	62.8095	550	2071	26.5572	1869	4171	44.8094	2.17976e-125
	1 - Fisher's exact test
	2 - Mann-Whitney U-test
	SCC	S.D. of % methylatied (between CpGs)					14.1
		S.E. of % methylatied (between CpGs)					2.82
		S.D. of % methylatied (between sequences)					26.4
		S.E. of % methylatied (between sequences)					2.88
	ADC	S.D. of % methylatied (between CpGs)					9.6
		S.E. of % methylatied (between CpGs)					1.91
		S.D. of % methylatied (between sequences)					26.2
		S.E. of % methylatied (between sequences)					2.88
	Total	S.D. of % methylatied (between CpGs)					11.2
		S.E. of % methylatied (between CpGs)					2.25
		S.D. of % methylatied (between sequences)					31.9
		S.E. of % methylatied (between sequences)					2.47
Frag_02 Methylation Analysis - SCC vs ADC comparison
	Summary of information
	length		304
	CpGs		18
	SCC	N	80
		N excl.	10
		N total	90
	ADC	N	85
		N excl.	4
		N total	89
	Methylation status of each CpG site
	CpG pos.	SCC			ADC			Total			P-value1	P-value2
		Met CpG	CpG	Met (%)	Met CpG	CpG	Met (%)	Met CpG	CpG	Met (%)
	28	25	79	31.6	8	85	9.4	33	164	20.1	0.000419533	2e-06
	77	33	79	41.8	8	84	9.5	41	163	25.2	1.82902e-06
	91	40	76	52.6	13	85	15.3	53	161	32.9	6.78582e-07
	93	43	80	53.8	17	85	20	60	165	36.4	9.64306e-06
	95	40	79	50.6	13	85	15.3	53	164	32.3	1.90461e-06
	99	43	80	53.8	17	85	20	60	165	36.4	9.64306e-06
	109	43	80	53.8	14	85	16.5	57	165	34.5	5.87124e-07
	135	30	80	37.5	2	85	2.4	32	165	19.4	3.24918e-09
	159	22	80	27.5	4	85	4.7	26	165	15.8	6.6966e-05
	169	21	80	26.2	6	85	7.1	27	165	16.4	0.00126788
	180	15	80	18.8	2	84	2.4	17	164	10.4	0.000576825
	184	20	80	25	3	85	3.5	23	165	13.9	6.87815e-05
	204	13	80	16.2	5	85	5.9	18	165	10.9	0.0446782
	214	48	80	60	33	85	38.8	81	165	49.1	0.00812046
	227	42	80	52.5	23	85	27.1	65	165	39.4	0.00134614
	246	35	80	43.8	23	85	27.1	58	165	35.2	0.0336543
	254	34	80	42.5	13	85	15.3	47	165	28.5	0.000130335
	275	38	80	47.5	24	85	28.2	62	165	37.6	0.0155537
	Total	585	1433	40.8234	228	1528	14.9215	813	2961	27.4569	2.19766e-57
	1 - Fisher's exact test
	2 - Mann-Whitney U-test
	SCC	S.D. of % methylatied (between CpGs)					13.6
		S.E. of % methylatied (between CpGs)					3.2
		S.D. of % methylatied (between sequences)					34.7
		S.E. of % methylatied (between sequences)					3.88
	ADC	S.D. of % methylatied (between CpGs)					10.4
		S.E. of % methylatied (between CpGs)					2.46
		S.D. of % methylatied (between sequences)					18.7
		S.E. of % methylatied (between sequences)					2.03
	Total	S.D. of % methylatied (between CpGs)					11.3
		S.E. of % methylatied (between CpGs)					2.66
		S.D. of % methylatied (between sequences)					30.5
		S.E. of % methylatied (between sequences)					2.37
EN1 Methylation Analysis - SCC vs ADC comparison
	Summary of information
	length		350
	CpGs		23
	SCC	N	60
		N excl.	12
		N total	72
	ADC	N	60
		N excl.	12
		N total	72
	Methylation status of each CpG site
	CpG pos.	SCC			ADC			Total			P-value1	P-value2
		Met CpG	CpG	Met (%)	Met CpG	CpG	Met (%)	Met CpG	CpG	Met (%)
	13	25	57	43.9	12	59	20.3	37	116	31.9	0.00931026	8.1e-05
	52	25	60	41.7	10	60	16.7	35	120	29.2	0.00454205
	57	23	60	38.3	11	60	18.3	34	120	28.3	0.0250595
	68	15	59	25.4	10	59	16.9	25	118	21.2	0.367788
	71	15	57	26.3	9	58	15.5	24	115	20.9	0.174767
	75	16	60	26.7	10	59	16.9	26	119	21.8	0.267746
	81	20	60	33.3	10	60	16.7	30	120	25	0.0567259
	89	17	60	28.3	9	60	15	26	120	21.7	0.119861
	99	10	60	16.7	6	60	10	16	120	13.3	0.421298
	104	15	57	26.3	5	60	8.3	20	117	17.1	0.0133284
	134	29	60	48.3	12	55	21.8	41	115	35.7	0.00357542
	151	21	53	39.6	9	46	19.6	30	99	30.3	0.0475833
	164	27	60	45	10	60	16.7	37	120	30.8	0.0013822
	189	18	52	34.6	4	53	7.5	22	105	21	0.000712922
	265	24	51	47.1	6	51	11.8	30	102	29.4	0.000161651
	272	22	53	41.5	5	34	14.7	27	87	31	0.00945579
	296	28	58	48.3	13	54	24.1	41	112	36.6	0.0106093
	302	26	60	43.3	9	60	15	35	120	29.2	0.00113558
	305	25	56	44.6	8	50	16	33	106	31.1	0.00166755
	315	22	59	37.3	13	60	21.7	35	119	29.4	0.0722296
	317	30	48	62.5	14	37	37.8	44	85	51.8	0.0298324
	323	28	60	46.7	14	59	23.7	42	119	35.3	0.0123894
	325	26	60	43.3	17	60	28.3	43	120	35.8	0.127304
	Total	507	1320	38.4091	226	1274	17.7394	733	2594	28.2575	4.5329e-32
	1 - Fisher's exact test
	2 - Mann-Whitney U-test
	SCC	S.D. of % methylatied (between CpGs)					10.3
		S.E. of % methylatied (between CpGs)					2.14
		S.D. of % methylatied (between sequences)					32.5
		S.E. of % methylatied (between sequences)					4.19
	ADC	S.D. of % methylatied (between CpGs)					6.6
		S.E. of % methylatied (between CpGs)					1.38
		S.D. of % methylatied (between sequences)					23.4
		S.E. of % methylatied (between sequences)					3.02
	Total	S.D. of % methylatied (between CpGs)					8.1
		S.E. of % methylatied (between CpGs)					1.68
		S.D. of % methylatied (between sequences)					30
		S.E. of % methylatied (between sequences)					2.74
