# Supplementary material for: Genome-wide DNA methylation profiling of non-small cell lung carcinomas
Source: Epigenetics Chromatin. 2012 Jun 22;5:9. doi: 10.1186/1756-8935-5-9 (PMC3407794; doi:10.1186/1756-8935-5-9)
Supplement: Additional file 16 — TableS4. Primers. Sequence and conditions of primers used for Bisulfite sequencing and MSP. [file 1756-8935-5-9-S16.xls]

## Sheet: Primers
Additional File 16
TableS4: Primers used for MethylCap-seq validation
Primers used for Bisulfite sequencing
Name		Sequence	Ta (˚C)	product size
CDKN2A	F	5'-TATTTGTGGGTTTGTAGAAGTAGGT-3'	58	348
	R	5'-CCTAATCCAACAACTAATCCACTAC-3'
RASSF1	F	5'-GGGGAGTTTGAGTTTATTGAGT-3'	58	297
	R	5'-CTACCCCTTAACTACCCCTTC-3'
Frag_01	F	5'-GGTGAATTTTAGGGTTTTGAGAAGT-3'	54	349
	R	5'-ACCCTCACAAAATCCAAAATTC 3’-3'
Frag_02	F	5'-GGGAGGGGGTTATTGTAATGTTAAG-3'	58	304
	R	5'-AACTCTCACACAAATTCACTCACTA-3'
EN1_prom	F	5'-GATGTGAAATAGATTTAGAGTTGGT -3'	55	399
	R	5'-AAAAATCTAACACAAAAATTACCC -3'
Primers used for Methylation-Specific PCR
Name		Sequence	Ta (˚C)	product size
M_CDKN2A	F	5'-AGCGTTTTAGGTTTATTCGGC-3'	56	201
	R	5'-GCAAACTAACTAACTCACTCCGC-3'
U_CDKN2A	F	5'-TAAGTGTTTTAGGTTTATTTGGTGG-3'	56	203
	R	5'-ACAAACTAACTAACTCACTCCACA-3'
M_Frag_01	F	5'-GGAGGTTTTATTATTGTCGC-3'	56	119
	R	5'-AAACGAACGCAAACTCTC-3'
U_Frag_01	F	5'-ATTGGAGGTTTTATTATTGTTGT-3'	56	119
	R	5'-AAACAAACACAAACTCTCAAC-3'
M_Frag_02	F	5'-GGGAACGAGTGTGTAGTTTC-3'	56	192
	R	5'-ACTATTCACGTAAACACGCA-3'
U_Frag_2	F	5'-GAGGGGAATGAGTGTGTAGTTTT-3'	56	192
	R	5'-AAAACTATTCACATAAACACACA-3'
M_RASSF1	F	5'-AGCGAAGTACGGGTTTAATC-3'	52	220
	R	5'-GCACCACGTATACGTAACG-3'
U_RASSF1	F	5'-GTTAGTGAAGTATGGGTTTAATT-3'	52	220
	R	5'-ACACCACATATACATAACAAAC-3'
M_ZIC4	F	5'-GTGGATTTAGGCGGTATTTGTC-3'	58	209
	R	5'-GTAACCCAAAACTTCCCTCG-3'
U_ZIC4	F	5'-GGTGGATTTAGGTGGTATTTGTTGT-3'	58	213
	R	5'-ATCATAACCCAAAACTTCCCTCAC-3'
Primers used for enrichtment test by qPCR
Name		Sequence	Ta (˚C)	product size
H19-ICR	F	5’-TCCTATTCCCAGATGACCCC-3’	60	149
	R	5’-AGTTGTGGAATCGGAAGTGG-3’
RASSF1	F	5’-CCGAGGACTAGGTCCGTTAC-3’	60	81
	R	5’-TACGAGTGGAGTGCGACAAG-3
APRT	F	5’-GCCTTGACTCGCACTTTTGT-3	60	85
	R	5’-TAGGCGCCATCGATTTTAAG-3’
Primers used for colony PCR in bisulfite-sequencing
Name		Sequence
MF-20i	F	5’-GTAAAACGACGGCCAG-3’
M13-reverse	R	5’-CAGGAAACAGCTATGACC-3’
Ta = Annealing temperature used for primers
